# Supplementary material for: Crystal structure of tetra­kis­[μ-2-(meth­oxy­carbon­yl)benzoato-κ2 O 1:O 1′]bis­[(N,N-di­methyl­formamide-κO)copper(II)](Cu—Cu) di­methyl­formamide disolvate
Source: Acta Crystallogr E Crystallogr Commun. 2018 Apr 24;74(Pt 5):691–4. doi: 10.1107/S2056989018005893 (PMC5947489; doi:10.1107/S2056989018005893)
Supplement: Supplementary file 1 [file e-74-00691-sup1.cif]

##############################################################################
#                                                                            #
# This CIF contains the data in a paper accepted for publication in          #
# Acta Crystallographica Section E. It conforms to the requirements of       #
# Notes for Authors for Acta Crystallographica Section E, and has been       #
# peer reviewed under the auspices of the IUCr Commission on Journals.       #
#                                                                            #
# Full details of the Crystallographic Information File format               #
# are given in the paper "The Crystallographic Information File (CIF):       #
# a New Standard Archive File for Crystallography" by S. R. Hall, F. H.      #
# Allen and I. D. Brown [Acta Cryst. (1991), A47, 655-685].                  #
#                                                                            #
# The current version of the core CIF dictionary is obtainable from          #
# ftp://ftp.iucr.org/pub/cif_core.dic.                                       #
#                                                                            #
# Software is freely available for graphical display of the structure(s)     #
# in this CIF. For information consult the CIF software page                 #
# http://www.iucr.org/resources/cif/software.                                #
#                                                                            #
# This file may be used for bona fide research purposes within the           #
# scientific community so long as proper attribution is given to the journal # 
# article from which it was obtained.                                        #
#                                                                            #
##############################################################################
data_I
_database_code_depnum_ccdc_archive 'CCDC 1837401'
_audit_creation_method     'SHELXL-2016/6'
_journal_date_recd_electronic     2018-02-22
_journal_date_accepted     2018-04-16
_journal_name_full     'Acta Crystallographica, Section E'
_journal_year     2018
_journal_volume     74
_journal_issue      5
_journal_page_first     691
_journal_page_last     694
_journal_paper_category     GM
_journal_paper_doi     10.1107/S2056989018005893
_journal_coeditor_code     KQ2019
_publ_contact_author_name     'Jinglin Wang'
_publ_contact_author_address
;
Department of Chemistry, Changzhi University, Changzhi, Shanxi 046011, People's
 Republic of China
;
_publ_contact_author_email     'jlwangczu@163.com'
_publ_contact_author_fax     ?
_publ_contact_author_phone     '00863552179266'
_publ_section_title
;\
Crystal structure of
tetrakis[\m-2-(methoxycarbonyl)benzoato-\k^2^<i>O</i>^1^:<i>O</i>^1'^]\
bis[(<i>N</i>,<i>N</i>-dimethylformamide-\k<i>O</i>)copper(II)](<i>Cu</i>---\
<i>Cu</i>) dimethylformamide disolvate
;
loop_
    _publ_author_name
    _publ_author_footnote
    _publ_author_address
    'Wang, Jinglin' .
;
Department of Chemistry, Changzhi University, Changzhi, Shanxi 046011,
People's Republic of China
;
    'Su, Feng' .
;
Department of Chemistry, Changzhi University, Changzhi, Shanxi 046011,
People's Republic of China
;
    'Shi, Lili' .
;
Department of Chemistry, Changzhi University, Changzhi, Shanxi 046011,
People's Republic of China
;
_publ_section_synopsis
;
The binuclear Cu^II^ complex displays a paddle-wheel structure. In the crystal,
adjacent DMF molecules coordinated to copper atoms are arranged in a mutual
`head-to-tail' manner by offset face-to-face \p--\p stacking interactions,
resulting in chains along the <i>c-</i>axis direction. These are assembled
into a three-dimensional structure by further weak C---H...O and C---H...\p
interactions involving the DMF solvent molecules.
;
_chemical_name_systematic
;\
Tetrakis[\m-2-(methoxycarbonyl)benzoato-\k^2^<i>O</i>^1^:<i>O</i>^1'^]\
bis[(<i>N</i>,<i>N</i>-dimethylformamide-\k<i>O</i>)copper(II)]\
(<i>Cu</i>---<i>Cu</i>) dimethylformamide disolvate
;
_chemical_name_common     ?
_chemical_formula_moiety     'C42 H42 Cu2 N2 O18, 2(C3 H7 N O)'
_chemical_formula_sum     'C48 H56 Cu2 N4 O20'
_chemical_formula_iupac     '[Cu2 (C9 H7 O4)4 (C3 H7 N O)2], 2C3 H7 N O'
_chemical_formula_weight     1136.07
_chemical_melting_point     ?
_shelx_space_group_comment
;
The symmetry employed for this shelxl refinement is uniquely defined
by the following loop, which should always be used as a source of
symmetry information in preference to the above space-group names.
They are only intended as comments.
;
_space_group_crystal_system     monoclinic
_space_group_name_H-M_alt     'P 21/c'
_space_group_name_Hall     '-P 2ybc'
loop_
    _space_group_symop_operation_xyz
    'x, y, z'
    '-x, y+1/2, -z+1/2'
    '-x, -y, -z'
    'x, -y-1/2, z-1/2'
_cell_length_a     12.7775(12)
_cell_length_b     19.746(2)
_cell_length_c     10.7957(11)
_cell_angle_alpha     90
_cell_angle_beta     106.870(2)
_cell_angle_gamma     90
_cell_volume     2606.6(4)
_cell_formula_units_Z     2
_cell_measurement_reflns_used     2608
_cell_measurement_theta_min     2.225
_cell_measurement_theta_max     21.656
_cell_measurement_temperature     296(2)
_exptl_crystal_description     block
_exptl_crystal_colour     blue
_exptl_crystal_size_max     0.450
_exptl_crystal_size_mid     0.340
_exptl_crystal_size_min     0.210
_exptl_crystal_density_diffrn     1.447
_exptl_crystal_density_meas     ?
_exptl_crystal_density_method     ?
_exptl_crystal_F_000     1180
_exptl_absorpt_coefficient_mu     0.896
_exptl_absorpt_correction_type     multi-scan
_exptl_absorpt_process_details
;
(<i>SADABS</i>; Bruker, 2015)
;
_shelx_estimated_absorpt_T_min     ?
_shelx_estimated_absorpt_T_max     ?
_exptl_absorpt_correction_T_min     0.689
_exptl_absorpt_correction_T_max     0.834
_diffrn_ambient_temperature     296(2)
_diffrn_radiation_type     MoK\a
_diffrn_radiation_wavelength     0.71073
_diffrn_measurement_device_type     'Bruker Photon 100'
_diffrn_measurement_method     '\f and \w scans'
_diffrn_detector_area_resol_mean     ?
_diffrn_reflns_number     12822
_diffrn_reflns_av_R_equivalents     0.1005
_diffrn_reflns_theta_min     1.665
_diffrn_reflns_theta_max     25.050
_diffrn_reflns_theta_full     25.050
_diffrn_measured_fraction_theta_max     0.999
_diffrn_measured_fraction_theta_full     0.999
_diffrn_reflns_limit_h_min     -12
_diffrn_reflns_limit_h_max     15
_diffrn_reflns_limit_k_min     -23
_diffrn_reflns_limit_k_max     17
_diffrn_reflns_limit_l_min     -12
_diffrn_reflns_limit_l_max     12
_diffrn_standards_number     0
_diffrn_standards_interval_count     0
_diffrn_standards_interval_time     0
_diffrn_standards_decay_%     ?
_refine_special_details     ?
_reflns_number_total     4610
_reflns_number_gt     2522
_reflns_threshold_expression     'I > 2\s(I)'
_refine_ls_structure_factor_coef     Fsqd
_refine_ls_matrix_type     full
_refine_ls_R_factor_all     0.1337
_refine_ls_R_factor_gt     0.0610
_refine_ls_wR_factor_gt     0.1511
_refine_ls_wR_factor_ref     0.2211
_refine_ls_goodness_of_fit_ref     1.010
_refine_ls_restrained_S_all     1.009
_refine_ls_number_reflns     4610
_refine_ls_number_parameters     373
_refine_ls_number_restraints     12
_refine_ls_hydrogen_treatment     constr
_refine_ls_weighting_scheme     calc
_refine_ls_weighting_details
              'w=1/[\s^2^(Fo^2^)+(0.1098P)^2^+2.5593P] where P=(Fo^2^+2Fc^2^)/3'
_atom_sites_solution_hydrogens     geom
_atom_sites_solution_primary     ?
_atom_sites_solution_secondary     ?
_refine_ls_shift/su_max     0.000
_refine_ls_shift/su_mean     0.000
_refine_diff_density_max     0.912
_refine_diff_density_min     -0.543
_refine_ls_extinction_method     none
_refine_ls_extinction_coef     .
loop_
    _atom_type_symbol
    _atom_type_description
    _atom_type_scat_dispersion_real
    _atom_type_scat_dispersion_imag
    _atom_type_scat_source
    'C' 'C' 0.0033 0.0016
                         'International Tables Vol C Tables 4.2.6.8 and 6.1.1.4'
    'H' 'H' 0.0000 0.0000
                         'International Tables Vol C Tables 4.2.6.8 and 6.1.1.4'
    'N' 'N' 0.0061 0.0033
                         'International Tables Vol C Tables 4.2.6.8 and 6.1.1.4'
    'O' 'O' 0.0106 0.0060
                         'International Tables Vol C Tables 4.2.6.8 and 6.1.1.4'
    'Cu' 'Cu' 0.3201 1.2651
                         'International Tables Vol C Tables 4.2.6.8 and 6.1.1.4'
_computing_data_collection
;
APEX3 (Bruker, 2015)
;
_computing_cell_refinement
;
SAINT (Bruker, 2015)
;
_computing_data_reduction
;
SAINT (Bruker, 2015)
;
_computing_structure_solution
;
SHELXS97 (Sheldrick, 2008)
;
_computing_structure_refinement
;
SHELXL2016 (Sheldrick, 2015)
;
_computing_molecular_graphics
;
SHELXTL (Sheldrick, 2008) and
DIAMOND (Brandenburg, 2006)
;
_computing_publication_material
;
PLATON (Spek, 2009) and publCIF (Westrip, 2010)
;
loop_
    _atom_site_type_symbol
    _atom_site_label
    _atom_site_fract_x
    _atom_site_fract_y
    _atom_site_fract_z
    _atom_site_U_iso_or_equiv
    _atom_site_adp_type
    _atom_site_calc_flag
    _atom_site_occupancy
    _atom_site_disorder_assembly
    _atom_site_disorder_group
    Cu Cu1 0.51748(6) 0.48436(4) 0.62288(7) 0.0317(3) Uani d 1 . .
    N N1 0.4576(5) 0.4167(3) 0.9654(5) 0.0451(14) Uani d 1 . .
    N N2 0.0957(5) 0.9334(4) 0.6092(6) 0.0641(19) Uani d 1 . .
    O O1 0.4075(4) 0.4160(2) 0.5502(4) 0.0439(12) Uani d 1 . .
    O O2 0.3789(3) 0.4416(2) 0.3420(4) 0.0447(12) Uani d 1 . .
    O O5 0.4004(3) 0.5502(2) 0.6162(4) 0.0413(11) Uani d 1 . .
    O O6 0.3716(3) 0.5759(2) 0.4083(4) 0.0431(12) Uani d 1 . .
    O O7 0.1773(7) 0.5501(4) 0.7540(7) 0.116(3) Uani d 1 . .
    O O8 0.1653(4) 0.5121(3) 0.5590(6) 0.0668(16) Uani d 1 . .
    O O9 0.5355(3) 0.4523(2) 0.8165(4) 0.0409(11) Uani d 1 . .
    O O10 -0.0745(6) 0.8955(4) 0.5178(7) 0.110(3) Uani d 1 . .
    C C1 0.3623(5) 0.4065(3) 0.4326(7) 0.0363(16) Uani d 1 . .
    C C2 0.2811(5) 0.3508(3) 0.3972(6) 0.0341(15) Uani d 1 . .
    C C3 0.2052(5) 0.3496(4) 0.2792(7) 0.0472(18) Uani d 1 . .
    H H3 0.206712 0.382714 0.218399 0.057 Uiso calc 1 . .
    C C4 0.1263(6) 0.3001(4) 0.2487(7) 0.053(2) Uani d 1 . .
    H H4 0.074745 0.300086 0.167725 0.064 Uiso calc 1 . .
    C C5 0.1230(6) 0.2512(4) 0.3359(8) 0.056(2) Uani d 1 . .
    H H5 0.069538 0.217744 0.314463 0.067 Uiso calc 1 . .
    C C6 0.1986(6) 0.2512(4) 0.4554(8) 0.0530(19) Uani d 1 . .
    H H6 0.196603 0.217854 0.515469 0.064 Uiso calc 1 . .
    C C7 0.2772(6) 0.3005(4) 0.4863(7) 0.0476(18) Uani d 1 . .
    C C8 0.3466(11) 0.3011(6) 0.6261(14) 0.048(3) Uani d 0.751(12) A 1
    O O3 0.3230(6) 0.3196(4) 0.7184(7) 0.064(3) Uani d 0.751(12) A 1
    O O4 0.4429(10) 0.2714(6) 0.6315(11) 0.060(3) Uani d 0.751(12) A 1
    C C9 0.5209(13) 0.2647(9) 0.7578(13) 0.097(6) Uani d 0.751(12) A 1
    H H9A 0.535773 0.308469 0.797628 0.145 Uiso calc 0.751(12) A 1
    H H9B 0.587480 0.245487 0.749156 0.145 Uiso calc 0.751(12) A 1
    H H9C 0.491382 0.235598 0.810555 0.145 Uiso calc 0.751(12) A 1
    C C8A 0.391(4) 0.283(2) 0.580(5) 0.052(12) Uani d 0.249(12) A 2
    O O3A 0.4754(18) 0.2744(13) 0.561(3) 0.064(8) Uani d 0.249(12) A 2
    O O4A 0.370(2) 0.2762(16) 0.688(3) 0.060(4) Uani d 0.249(12) A 2
    C C9A 0.470(4) 0.259(3) 0.798(5) 0.096(6) Uani d 0.249(12) A 2
    H H9A1 0.480823 0.211297 0.802431 0.144 Uiso calc 0.249(12) A 2
    H H9A2 0.459759 0.275219 0.877950 0.144 Uiso calc 0.249(12) A 2
    H H9A3 0.532924 0.281117 0.784324 0.144 Uiso calc 0.249(12) A 2
    C C10 0.3532(5) 0.5818(3) 0.5149(6) 0.0356(15) Uani d 1 . .
    C C11 0.2753(5) 0.6360(4) 0.5253(7) 0.0441(17) Uani d 1 . .
    C C12 0.2796(7) 0.6975(4) 0.4697(8) 0.064(2) Uani d 1 . .
    H H12 0.328128 0.704014 0.421111 0.077 Uiso calc 1 . .
    C C13 0.2133(8) 0.7503(5) 0.4842(10) 0.085(3) Uani d 1 . .
    H H13 0.217287 0.792384 0.447102 0.102 Uiso calc 1 . .
    C C14 0.1418(9) 0.7390(6) 0.5547(11) 0.094(3) Uani d 1 . .
    H H14 0.095559 0.773774 0.564212 0.113 Uiso calc 1 . .
    C C15 0.1368(7) 0.6792(6) 0.6101(9) 0.079(3) Uani d 1 . .
    H H15 0.088721 0.673494 0.659549 0.095 Uiso calc 1 . .
    C C16 0.2008(6) 0.6260(4) 0.5959(7) 0.052(2) Uani d 1 . .
    C C17 0.1818(6) 0.5593(5) 0.6481(9) 0.064(2) Uani d 1 . .
    C C18 0.1415(8) 0.4457(5) 0.5937(11) 0.095(3) Uani d 1 . .
    H H18A 0.131302 0.416073 0.520669 0.143 Uiso calc 1 . .
    H H18B 0.201215 0.429533 0.663889 0.143 Uiso calc 1 . .
    H H18C 0.076007 0.446603 0.620192 0.143 Uiso calc 1 . .
    C C19 0.4544(6) 0.4433(4) 0.8545(6) 0.0433(17) Uani d 1 . .
    H H19 0.386642 0.456500 0.800306 0.052 Uiso calc 1 . .
    C C20 0.5587(7) 0.3926(4) 1.0530(8) 0.072(3) Uani d 1 . .
    H H20A 0.544984 0.374755 1.129558 0.107 Uiso calc 1 . .
    H H20B 0.588580 0.357686 1.011590 0.107 Uiso calc 1 . .
    H H20C 0.609754 0.429424 1.076264 0.107 Uiso calc 1 . .
    C C21 0.3581(7) 0.4049(5) 1.0006(9) 0.078(3) Uani d 1 . .
    H H21A 0.375788 0.385056 1.085330 0.117 Uiso calc 1 . .
    H H21B 0.320836 0.447112 1.000652 0.117 Uiso calc 1 . .
    H H21C 0.311570 0.374657 0.939037 0.117 Uiso calc 1 . .
    C C22 0.0126(9) 0.9123(5) 0.5152(10) 0.089(3) Uani d 1 . .
    H H22 0.024510 0.910232 0.434322 0.107 Uiso calc 1 . .
    C C23 0.1986(7) 0.9484(6) 0.5900(10) 0.105(4) Uani d 1 . .
    H H23A 0.248667 0.963075 0.670171 0.157 Uiso calc 1 . .
    H H23B 0.226912 0.908478 0.560193 0.157 Uiso calc 1 . .
    H H23C 0.189853 0.983615 0.526528 0.157 Uiso calc 1 . .
    C C24 0.0870(9) 0.9415(9) 0.7348(11) 0.149(6) Uani d 1 . .
    H H24A 0.155395 0.957274 0.790841 0.223 Uiso calc 1 . .
    H H24B 0.030640 0.973821 0.733691 0.223 Uiso calc 1 . .
    H H24C 0.068855 0.898752 0.765799 0.223 Uiso calc 1 . .
loop_
    _atom_site_aniso_label
    _atom_site_aniso_U_11
    _atom_site_aniso_U_22
    _atom_site_aniso_U_33
    _atom_site_aniso_U_12
    _atom_site_aniso_U_13
    _atom_site_aniso_U_23
    Cu1 0.0357(4) 0.0410(5) 0.0215(4) 0.0001(4) 0.0133(3) 0.0025(4)
    N1 0.069(4) 0.044(4) 0.030(3) -0.013(3) 0.027(3) -0.006(3)
    N2 0.051(4) 0.086(5) 0.050(4) -0.012(4) 0.007(3) 0.002(4)
    O1 0.050(3) 0.054(3) 0.028(3) -0.010(2) 0.012(2) 0.000(2)
    O2 0.047(3) 0.056(3) 0.031(3) -0.012(2) 0.013(2) 0.005(2)
    O5 0.045(3) 0.054(3) 0.028(3) 0.009(2) 0.016(2) 0.003(2)
    O6 0.046(3) 0.055(3) 0.032(3) 0.011(2) 0.017(2) 0.002(2)
    O7 0.155(7) 0.145(7) 0.075(5) 0.000(6) 0.077(5) 0.017(5)
    O8 0.067(4) 0.069(4) 0.075(4) -0.006(3) 0.038(3) 0.003(3)
    O9 0.041(2) 0.059(3) 0.026(2) 0.001(2) 0.015(2) 0.005(2)
    O10 0.072(4) 0.133(7) 0.115(6) -0.044(5) 0.013(4) 0.008(5)
    C1 0.031(3) 0.039(4) 0.040(4) -0.001(3) 0.012(3) -0.002(3)
    C2 0.036(3) 0.037(4) 0.034(4) -0.007(3) 0.016(3) 0.000(3)
    C3 0.045(4) 0.056(5) 0.041(5) -0.007(4) 0.014(3) 0.005(4)
    C4 0.049(4) 0.064(5) 0.044(5) -0.012(4) 0.008(4) -0.005(4)
    C5 0.045(4) 0.064(6) 0.064(6) -0.016(4) 0.024(4) -0.013(4)
    C6 0.055(5) 0.054(5) 0.053(5) -0.007(4) 0.020(4) 0.004(4)
    C7 0.046(4) 0.049(5) 0.047(5) -0.009(4) 0.011(3) -0.002(4)
    C8 0.058(8) 0.038(7) 0.050(9) -0.008(5) 0.019(7) 0.006(6)
    O3 0.088(6) 0.070(6) 0.048(5) -0.007(4) 0.040(4) -0.008(4)
    O4 0.072(7) 0.065(6) 0.036(6) 0.017(5) 0.001(5) -0.004(5)
    C9 0.101(13) 0.122(11) 0.049(9) 0.060(11) -0.008(7) -0.016(8)
    C8A 0.08(4) 0.03(2) 0.05(3) 0.02(2) 0.03(3) 0.00(2)
    O3A 0.043(15) 0.10(2) 0.045(17) 0.011(12) 0.013(12) -0.008(14)
    O4A 0.070(9) 0.064(7) 0.035(7) 0.010(7) 0.000(6) -0.001(6)
    C9A 0.101(13) 0.122(11) 0.048(9) 0.060(11) -0.007(7) -0.016(8)
    C10 0.028(3) 0.048(4) 0.031(4) -0.001(3) 0.008(3) -0.003(3)
    C11 0.044(4) 0.054(5) 0.034(4) 0.009(3) 0.012(3) -0.004(3)
    C12 0.064(5) 0.071(6) 0.064(6) 0.008(5) 0.030(4) 0.008(5)
    C13 0.097(7) 0.059(6) 0.103(8) 0.028(6) 0.034(7) 0.008(6)
    C14 0.101(8) 0.098(9) 0.092(8) 0.050(7) 0.040(7) 0.001(7)
    C15 0.073(6) 0.104(8) 0.073(7) 0.032(6) 0.043(5) 0.008(6)
    C16 0.046(4) 0.073(6) 0.040(4) 0.019(4) 0.018(4) -0.001(4)
    C17 0.044(4) 0.105(8) 0.052(5) 0.012(5) 0.028(4) 0.007(5)
    C18 0.080(7) 0.088(8) 0.139(10) 0.001(6) 0.067(7) 0.012(7)
    C19 0.047(4) 0.053(5) 0.033(4) 0.000(3) 0.016(3) -0.004(3)
    C20 0.096(6) 0.086(7) 0.040(5) 0.016(5) 0.030(5) 0.025(5)
    C21 0.103(7) 0.079(6) 0.077(6) -0.021(5) 0.065(6) -0.008(5)
    C22 0.091(8) 0.075(7) 0.085(8) -0.003(6) 0.000(7) -0.004(6)
    C23 0.066(6) 0.158(11) 0.100(8) -0.007(7) 0.039(6) -0.022(8)
    C24 0.097(8) 0.29(2) 0.067(8) -0.016(10) 0.040(7) -0.015(10)
_geom_special_details
;
 All esds (except the esd in the dihedral angle between two l.s. planes)
 are estimated using the full covariance matrix.  The cell esds are taken
 into account individually in the estimation of esds in distances, angles
 and torsion angles; correlations between esds in cell parameters are only
 used when they are defined by crystal symmetry.  An approximate (isotropic)
 treatment of cell esds is used for estimating esds involving l.s. planes.
;
loop_
    _geom_bond_atom_site_label_1
    _geom_bond_atom_site_label_2
    _geom_bond_site_symmetry_2
    _geom_bond_distance
    _geom_bond_publ_flag
    Cu1 Cu1 3_666 2.6329(14) y
    Cu1 O1 . 1.943(4) y
    Cu1 O2 3_666 1.934(4) y
    Cu1 O5 . 1.968(4) y
    Cu1 O6 3_666 1.953(4) y
    Cu1 O9 . 2.132(4) y
    N1 C19 . 1.297(8) ?
    N1 C20 . 1.442(10) ?
    N1 C21 . 1.448(9) ?
    N2 C22 . 1.306(10) ?
    N2 C24 . 1.401(11) ?
    N2 C23 . 1.421(10) ?
    O1 C1 . 1.247(7) ?
    O2 C1 . 1.266(7) ?
    O5 C10 . 1.251(7) ?
    O6 C10 . 1.245(7) ?
    O7 C17 . 1.176(9) ?
    O8 C17 . 1.313(10) ?
    O8 C18 . 1.420(10) ?
    O9 C19 . 1.234(7) ?
    O10 C22 . 1.169(11) ?
    C1 C2 . 1.485(9) ?
    C2 C3 . 1.359(9) ?
    C2 C7 . 1.393(9) ?
    C3 C4 . 1.374(9) ?
    C3 H3 . 0.9300 ?
    C4 C5 . 1.357(10) ?
    C4 H4 . 0.9300 ?
    C5 C6 . 1.370(10) ?
    C5 H5 . 0.9300 ?
    C6 C7 . 1.367(9) ?
    C6 H6 . 0.9300 ?
    C7 C8 . 1.513(16) ?
    C7 C8A . 1.55(5) ?
    C8 O3 . 1.179(15) ?
    C8 O4 . 1.349(19) ?
    O4 C9 . 1.442(16) ?
    C9 H9A . 0.9600 ?
    C9 H9B . 0.9600 ?
    C9 H9C . 0.9600 ?
    C8A O3A . 1.17(5) ?
    C8A O4A . 1.28(6) ?
    O4A C9A . 1.50(5) ?
    C9A H9A1 . 0.9600 ?
    C9A H9A2 . 0.9600 ?
    C9A H9A3 . 0.9600 ?
    C10 C11 . 1.488(9) ?
    C11 C12 . 1.363(10) ?
    C11 C16 . 1.395(9) ?
    C12 C13 . 1.381(11) ?
    C12 H12 . 0.9300 ?
    C13 C14 . 1.367(13) ?
    C13 H13 . 0.9300 ?
    C14 C15 . 1.335(13) ?
    C14 H14 . 0.9300 ?
    C15 C16 . 1.366(11) ?
    C15 H15 . 0.9300 ?
    C16 C17 . 1.480(12) ?
    C18 H18A . 0.9600 ?
    C18 H18B . 0.9600 ?
    C18 H18C . 0.9600 ?
    C19 H19 . 0.9300 ?
    C20 H20A . 0.9600 ?
    C20 H20B . 0.9600 ?
    C20 H20C . 0.9600 ?
    C21 H21A . 0.9600 ?
    C21 H21B . 0.9600 ?
    C21 H21C . 0.9600 ?
    C22 H22 . 0.9300 ?
    C23 H23A . 0.9600 ?
    C23 H23B . 0.9600 ?
    C23 H23C . 0.9600 ?
    C24 H24A . 0.9600 ?
    C24 H24B . 0.9600 ?
    C24 H24C . 0.9600 ?
loop_
    _geom_angle_atom_site_label_1
    _geom_angle_atom_site_label_2
    _geom_angle_atom_site_label_3
    _geom_angle_site_symmetry_1
    _geom_angle_site_symmetry_3
    _geom_angle
    _geom_angle_publ_flag
    O2 Cu1 O1 3_666 . 168.03(18) y
    O2 Cu1 O6 3_666 3_666 90.25(19) y
    O1 Cu1 O6 . 3_666 89.05(19) y
    O2 Cu1 O5 3_666 . 88.7(2) y
    O1 Cu1 O5 . . 89.48(19) y
    O6 Cu1 O5 3_666 . 168.06(18) y
    O2 Cu1 O9 3_666 . 99.14(18) y
    O1 Cu1 O9 . . 92.82(18) y
    O6 Cu1 O9 3_666 . 96.36(17) y
    O5 Cu1 O9 . . 95.55(17) y
    O2 Cu1 Cu1 3_666 3_666 85.81(13) ?
    O1 Cu1 Cu1 . 3_666 82.24(13) ?
    O6 Cu1 Cu1 3_666 3_666 83.61(13) ?
    O5 Cu1 Cu1 . 3_666 84.46(13) ?
    O9 Cu1 Cu1 . 3_666 175.05(13) ?
    C19 N1 C20 . . 121.4(6) ?
    C19 N1 C21 . . 120.8(7) ?
    C20 N1 C21 . . 117.6(6) ?
    C22 N2 C24 . . 120.9(9) ?
    C22 N2 C23 . . 122.1(9) ?
    C24 N2 C23 . . 117.1(8) ?
    C1 O1 Cu1 . . 125.6(4) ?
    C1 O2 Cu1 . 3_666 121.4(4) ?
    C10 O5 Cu1 . . 122.0(4) ?
    C10 O6 Cu1 . 3_666 123.9(4) ?
    C17 O8 C18 . . 117.6(7) ?
    C19 O9 Cu1 . . 120.4(4) ?
    O1 C1 O2 . . 125.0(6) ?
    O1 C1 C2 . . 117.1(6) ?
    O2 C1 C2 . . 118.0(6) ?
    C3 C2 C7 . . 118.5(6) ?
    C3 C2 C1 . . 120.5(6) ?
    C7 C2 C1 . . 120.9(6) ?
    C2 C3 C4 . . 120.6(7) ?
    C2 C3 H3 . . 119.7 ?
    C4 C3 H3 . . 119.7 ?
    C5 C4 C3 . . 120.6(7) ?
    C5 C4 H4 . . 119.7 ?
    C3 C4 H4 . . 119.7 ?
    C4 C5 C6 . . 119.8(7) ?
    C4 C5 H5 . . 120.1 ?
    C6 C5 H5 . . 120.1 ?
    C7 C6 C5 . . 119.8(7) ?
    C7 C6 H6 . . 120.1 ?
    C5 C6 H6 . . 120.1 ?
    C6 C7 C2 . . 120.6(7) ?
    C6 C7 C8 . . 115.1(7) ?
    C2 C7 C8 . . 123.7(7) ?
    C6 C7 C8A . . 119.2(17) ?
    C2 C7 C8A . . 113.0(18) ?
    O3 C8 O4 . . 123.5(13) ?
    O3 C8 C7 . . 128.7(13) ?
    O4 C8 C7 . . 107.7(12) ?
    C8 O4 C9 . . 116.9(13) ?
    O4 C9 H9A . . 109.5 ?
    O4 C9 H9B . . 109.5 ?
    H9A C9 H9B . . 109.5 ?
    O4 C9 H9C . . 109.5 ?
    H9A C9 H9C . . 109.5 ?
    H9B C9 H9C . . 109.5 ?
    O3A C8A O4A . . 126(5) ?
    O3A C8A C7 . . 131(5) ?
    O4A C8A C7 . . 102(4) ?
    C8A O4A C9A . . 113(4) ?
    O4A C9A H9A1 . . 109.5 ?
    O4A C9A H9A2 . . 109.5 ?
    H9A1 C9A H9A2 . . 109.5 ?
    O4A C9A H9A3 . . 109.5 ?
    H9A1 C9A H9A3 . . 109.5 ?
    H9A2 C9A H9A3 . . 109.5 ?
    O6 C10 O5 . . 126.1(6) ?
    O6 C10 C11 . . 116.6(6) ?
    O5 C10 C11 . . 117.1(6) ?
    C12 C11 C16 . . 119.2(7) ?
    C12 C11 C10 . . 119.6(6) ?
    C16 C11 C10 . . 121.2(7) ?
    C11 C12 C13 . . 121.2(8) ?
    C11 C12 H12 . . 119.4 ?
    C13 C12 H12 . . 119.4 ?
    C14 C13 C12 . . 118.1(9) ?
    C14 C13 H13 . . 120.9 ?
    C12 C13 H13 . . 120.9 ?
    C15 C14 C13 . . 121.4(9) ?
    C15 C14 H14 . . 119.3 ?
    C13 C14 H14 . . 119.3 ?
    C14 C15 C16 . . 121.5(8) ?
    C14 C15 H15 . . 119.3 ?
    C16 C15 H15 . . 119.3 ?
    C15 C16 C11 . . 118.6(8) ?
    C15 C16 C17 . . 118.1(7) ?
    C11 C16 C17 . . 123.1(7) ?
    O7 C17 O8 . . 124.0(10) ?
    O7 C17 C16 . . 124.6(10) ?
    O8 C17 C16 . . 111.3(7) ?
    O8 C18 H18A . . 109.5 ?
    O8 C18 H18B . . 109.5 ?
    H18A C18 H18B . . 109.5 ?
    O8 C18 H18C . . 109.5 ?
    H18A C18 H18C . . 109.5 ?
    H18B C18 H18C . . 109.5 ?
    O9 C19 N1 . . 124.1(7) ?
    O9 C19 H19 . . 118.0 ?
    N1 C19 H19 . . 118.0 ?
    N1 C20 H20A . . 109.5 ?
    N1 C20 H20B . . 109.5 ?
    H20A C20 H20B . . 109.5 ?
    N1 C20 H20C . . 109.5 ?
    H20A C20 H20C . . 109.5 ?
    H20B C20 H20C . . 109.5 ?
    N1 C21 H21A . . 109.5 ?
    N1 C21 H21B . . 109.5 ?
    H21A C21 H21B . . 109.5 ?
    N1 C21 H21C . . 109.5 ?
    H21A C21 H21C . . 109.5 ?
    H21B C21 H21C . . 109.5 ?
    O10 C22 N2 . . 129.6(11) ?
    O10 C22 H22 . . 115.2 ?
    N2 C22 H22 . . 115.2 ?
    N2 C23 H23A . . 109.5 ?
    N2 C23 H23B . . 109.5 ?
    H23A C23 H23B . . 109.5 ?
    N2 C23 H23C . . 109.5 ?
    H23A C23 H23C . . 109.5 ?
    H23B C23 H23C . . 109.5 ?
    N2 C24 H24A . . 109.5 ?
    N2 C24 H24B . . 109.5 ?
    H24A C24 H24B . . 109.5 ?
    N2 C24 H24C . . 109.5 ?
    H24A C24 H24C . . 109.5 ?
    H24B C24 H24C . . 109.5 ?
loop_
    _geom_torsion_atom_site_label_1
    _geom_torsion_atom_site_label_2
    _geom_torsion_atom_site_label_3
    _geom_torsion_atom_site_label_4
    _geom_torsion_site_symmetry_1
    _geom_torsion_site_symmetry_2
    _geom_torsion_site_symmetry_3
    _geom_torsion_site_symmetry_4
    _geom_torsion
    _geom_torsion_publ_flag
    Cu1 O1 C1 O2 . . . . -2.2(9) ?
    Cu1 O1 C1 C2 . . . . 179.2(4) ?
    Cu1 O2 C1 O1 3_666 . . . 1.3(9) ?
    Cu1 O2 C1 C2 3_666 . . . 179.8(4) ?
    O1 C1 C2 C3 . . . . 159.7(6) ?
    O2 C1 C2 C3 . . . . -18.9(9) ?
    O1 C1 C2 C7 . . . . -16.9(9) ?
    O2 C1 C2 C7 . . . . 164.5(6) ?
    C7 C2 C3 C4 . . . . 0.2(10) ?
    C1 C2 C3 C4 . . . . -176.5(6) ?
    C2 C3 C4 C5 . . . . -0.3(11) ?
    C3 C4 C5 C6 . . . . 0.2(11) ?
    C4 C5 C6 C7 . . . . -0.1(11) ?
    C5 C6 C7 C2 . . . . 0.0(11) ?
    C5 C6 C7 C8 . . . . 172.2(9) ?
    C5 C6 C7 C8A . . . . -148(2) ?
    C3 C2 C7 C6 . . . . -0.1(10) ?
    C1 C2 C7 C6 . . . . 176.6(6) ?
    C3 C2 C7 C8 . . . . -171.6(9) ?
    C1 C2 C7 C8 . . . . 5.1(12) ?
    C3 C2 C7 C8A . . . . 150.1(19) ?
    C1 C2 C7 C8A . . . . -33(2) ?
    C6 C7 C8 O3 . . . . -74.5(14) ?
    C2 C7 C8 O3 . . . . 97.4(13) ?
    C6 C7 C8 O4 . . . . 101.3(10) ?
    C2 C7 C8 O4 . . . . -86.8(12) ?
    O3 C8 O4 C9 . . . . -2(2) ?
    C7 C8 O4 C9 . . . . -178.1(12) ?
    C6 C7 C8A O3A . . . . 106(4) ?
    C2 C7 C8A O3A . . . . -45(5) ?
    C6 C7 C8A O4A . . . . -70(3) ?
    C2 C7 C8A O4A . . . . 139(2) ?
    O3A C8A O4A C9A . . . . 5(6) ?
    C7 C8A O4A C9A . . . . -180(3) ?
    Cu1 O6 C10 O5 3_666 . . . -1.1(9) ?
    Cu1 O6 C10 C11 3_666 . . . 172.8(4) ?
    Cu1 O5 C10 O6 . . . . 0.9(9) ?
    Cu1 O5 C10 C11 . . . . -173.0(4) ?
    O6 C10 C11 C12 . . . . -41.0(9) ?
    O5 C10 C11 C12 . . . . 133.5(7) ?
    O6 C10 C11 C16 . . . . 141.9(7) ?
    O5 C10 C11 C16 . . . . -43.6(9) ?
    C16 C11 C12 C13 . . . . 1.3(12) ?
    C10 C11 C12 C13 . . . . -175.9(8) ?
    C11 C12 C13 C14 . . . . -0.9(14) ?
    C12 C13 C14 C15 . . . . 1.1(17) ?
    C13 C14 C15 C16 . . . . -1.9(17) ?
    C14 C15 C16 C11 . . . . 2.2(14) ?
    C14 C15 C16 C17 . . . . -173.3(9) ?
    C12 C11 C16 C15 . . . . -1.9(11) ?
    C10 C11 C16 C15 . . . . 175.2(7) ?
    C12 C11 C16 C17 . . . . 173.4(8) ?
    C10 C11 C16 C17 . . . . -9.5(11) ?
    C18 O8 C17 O7 . . . . -0.5(12) ?
    C18 O8 C17 C16 . . . . -177.6(6) ?
    C15 C16 C17 O7 . . . . -51.0(12) ?
    C11 C16 C17 O7 . . . . 133.7(9) ?
    C15 C16 C17 O8 . . . . 126.0(8) ?
    C11 C16 C17 O8 . . . . -49.3(10) ?
    Cu1 O9 C19 N1 . . . . 171.9(5) ?
    C20 N1 C19 O9 . . . . -2.4(11) ?
    C21 N1 C19 O9 . . . . -177.0(7) ?
    C24 N2 C22 O10 . . . . -2.6(18) ?
    C23 N2 C22 O10 . . . . 176.5(12) ?
loop_
    _geom_hbond_atom_site_label_D
    _geom_hbond_atom_site_label_H
    _geom_hbond_atom_site_label_A
    _geom_hbond_site_symmetry_A
    _geom_hbond_distance_DH
    _geom_hbond_distance_HA
    _geom_hbond_distance_DA
    _geom_hbond_angle_DHA
    C12 H12 O3A 3_666 0.93 2.50 3.29(3) 143
    C23 H23A O6 4_576 0.96 2.70 3.538(11) 145
    C3 H3 O10 2_545 0.93 2.63 3.284(10) 128
    C6 H6 O10 3_566 0.93 2.69 3.355(11) 129
_shelx_hkl_file
;
   0   0   1   -6.38    1.47
   0   0   1   -4.32    1.99
   0   0   2 6085.93  438.94
   0   0   3   -2.45    4.09
   0   0   4  763.38   60.07
   0   0   5  -16.58    8.54
   0   0   6  136.91   20.03
   0   0   7  -21.61    9.41
   0   0   8 1135.44   92.33
   0   0   9  -11.45   14.20
   0   0  10  -16.19   20.23
   0   0  11    0.32   24.09
   0   0  12  152.79   38.17
   0   0  13  -16.76   30.90
   0   1  13   36.98   32.62
   0   1  12   35.99   25.08
   0   1  11  144.88   33.85
   0   1  10    0.11   20.82
   0   1   9  276.11   33.88
   0   1   8   12.49   16.74
   0   1   7  183.37   25.85
   0   1   6   31.91   12.40
   0   1   5 3124.53  230.20
   0   1   4  -14.58    5.96
   0   1   3 2012.79  147.96
   0   1   2 1040.95   77.60
   0   1   1 5285.78  380.51
   0  -1   1 4990.75  362.16
   0  -1   1 5063.81  355.77
   0  -1   2  973.75   72.44
   0   1  -2  976.03   73.55
   0  -1   2  953.99   70.15
   0   1  -3 2213.88  157.27
   0  -1   3 1999.88  153.79
   0  -1   3 2070.65  149.95
   0   1  -4  -16.20    4.99
   0  -1   4   -6.16    6.60
   0  -1   5 3459.03  248.37
   0   1  -5 3287.82  252.98
   0   1  -6   35.03    9.31
   0  -1   6   41.66   13.10
   0   1  -7  143.86   17.76
   0  -1   7  175.44   25.43
   0  -1   8    6.39   15.54
   0  -1   9  276.95   33.52
   0  -1  10   -3.21   17.05
   0  -1  11   73.14   26.25
   0  -1  12   -4.82   27.57
   0  -1  13   36.17   33.70
   0   2  12   99.38   33.59
   0   2  11    8.16   20.89
   0   2  10    1.14   17.15
   0   2   9   -3.81   18.00
   0   2   8  305.16   33.01
   0   2   7   -0.36   13.32
   0   2   6    9.98    9.27
   0   2   5   -8.50    9.24
   0   2   4 4622.33  336.34
   0   2   3   93.07   11.06
   0  -2  -2   46.20    6.03
   0  -2  -1   10.12    2.78
   0  -2   0 5368.99  363.26
   0  -2   0 4890.62  369.58
   0  -2   1    9.03    2.01
   0   2  -1    8.92    2.11
   0  -2   1    9.63    2.73
   0   2  -2   46.18    5.09
   0  -2   2   34.11    6.92
   0  -2   2   45.11    5.08
   0  -2   3   84.15   10.43
   0   2  -3   80.23    8.81
   0  -2   3   91.70    9.05
   0  -2   4 4349.44  299.16
   0  -2   4 3950.75  291.47
   0   2  -4 3989.21  305.66
   0  -2   5    3.74    8.81
   0  -2   5    4.51    6.60
   0   2  -5  -15.94    6.29
   0  -2   6   19.24    9.86
   0   2  -6   24.02    8.09
   0   2  -7  -11.10    7.53
   0  -2   7    3.94   12.62
   0  -2   8  312.47   33.58
   0  -2   9   -9.86   13.88
   0  -2  10  -11.77   16.23
   0  -2  11    8.61   21.65
   0  -2  12   95.17   30.23
   0  -2  13    3.40   31.06
   0   3  10   -8.33   20.05
   0   3   9   42.55   21.52
   0   3   8   50.69   17.92
   0   3   7  459.66   42.76
   0   3   6   -0.99    9.88
   0   3   5 1069.23   83.20
   0   3   4  194.25   19.91
   0  -3  -3  143.04   14.09
   0  -3  -2 1311.87   96.46
   0  -3  -1   26.92    4.40
   0   3  -1   28.04    3.93
   0  -3   1   28.86    5.22
   0  -3   1   17.72    3.42
   0  -3   2 1506.96  108.60
   0   3  -2 1445.81  110.41
   0  -3   2 1459.75  105.05
   0   3  -3  122.76   11.15
   0  -3   3  124.62   11.06
   0  -3   3  115.74   12.95
   0  -3   4  168.58   15.38
   0  -3   4  156.74   17.42
   0   3  -4  162.04   15.28
   0  -3   5  841.04   70.01
   0   3  -5  911.46   68.96
   0  -3   5  911.68   66.87
   0   3  -6    2.24    6.06
   0  -3   6    0.65    7.91
   0  -3   7  469.10   41.19
   0   3  -7  382.21   35.88
   0  -3   8   61.99   20.35
   0  -3   9   61.40   20.32
   0  -3  10   -5.71   20.48
   0  -3  11  126.59   33.54
   0  -3  12   20.94   29.26
   0  -3  13   82.14   36.77
   0  -4  -6   -4.80   11.89
   0  -4  -5   42.23   12.63
   0  -4  -4 2363.16  173.89
   0  -4  -3 1012.43   75.97
   0  -4  -2 1290.31   95.05
   0  -4  -1  731.28   54.33
   0  -4   0 2636.98  191.20
   0  -4   1  606.41   48.54
   0  -4   1  731.26   50.74
   0   4  -2 1380.85  101.11
   0  -4   2 1314.72   95.95
   0  -4   2 1330.59   99.54
   0   4  -3 1115.05   85.17
   0  -4   3 1127.85   81.26
   0  -4   3 1127.53   85.02
   0   4  -4 2323.85  171.82
   0  -4   4 2199.02  163.91
   0  -4   4 2343.38  169.87
   0  -4   5   47.95   12.81
   0  -4   5   30.89    8.85
   0   4  -5   35.87    7.42
   0   4  -6   -0.55    5.35
   0  -4   6   -6.48    7.55
   0  -4   6   -1.51    8.08
   0  -4   7   61.29   17.44
   0  -4   8  367.33   37.49
   0  -4   9  -18.05   16.27
   0  -4  10    8.65   22.38
   0  -4  11   71.29   29.84
   0  -4  12   83.67   29.48
   0  -4  13   49.34   35.10
   0  -5  -9 2223.41  256.00
   0  -5  -8  555.69   79.08
   0  -5  -7  632.60   59.31
   0  -5  -6  285.85   29.71
   0  -5  -5   88.43   14.36
   0  -5  -4  584.82   46.80
   0  -5  -3   66.73   10.72
   0  -5  -2  160.33   14.57
   0  -5  -1 4541.28  327.92
   0  -5   0    9.03    4.00
   0  -5   0    5.42    4.30
   0  -5   1 5742.42  407.68
   0  -5   1 5546.15  399.36
   0   5  -2  143.47   12.31
   0  -5   2  127.34   13.46
   0  -5   2  126.57   11.50
   0   5  -3   47.36    6.91
   0  -5   3   33.14    6.25
   0  -5   3   29.08    8.17
   0  -5   4  537.07   42.29
   0   5  -4  574.88   44.21
   0  -5   4  566.91   46.32
   0  -5   5   74.81   14.07
   0  -5   5   57.95   10.92
   0   5  -5   71.52    9.69
   0  -5   6  217.41   21.58
   0   5  -6  228.63   20.69
   0  -5   6  232.81   24.77
   0  -5   7  373.61   36.96
   0  -5   7  394.32   33.43
   0  -5   8  180.82   29.60
   0  -5   9  259.40   31.78
   0  -5  10   86.95   28.31
   0  -5  11  154.89   35.35
   0  -5  12    4.73   22.99
   0  -5  13   90.21   37.12
   0  -6  -9   96.77   71.99
   0  -6  -8  546.79   57.71
   0  -6  -7  105.98   23.01
   0  -6  -6   93.91   19.06
   0  -6  -5   83.63   13.93
   0  -6  -4  994.51   76.12
   0  -6  -3 1470.30  109.31
   0  -6  -2 1889.42  138.36
   0  -6  -1 2038.30  149.01
   0  -6   0 4254.42  326.26
   0  -6   0 4765.83  320.40
   0  -6   2 1733.72  128.49
   0  -6   3 1290.32   93.00
   0  -6   3 1336.71   97.75
   0   6  -3 1240.42   97.92
   0   6  -4  896.85   69.83
   0  -6   4  960.48   71.59
   0  -6   4  857.23   66.51
   0   6  -5   70.10    9.35
   0  -6   5   76.94   11.23
   0  -6   5   79.25   15.13
   0  -6   6  102.21   19.30
   0   6  -6   81.09   10.75
   0  -6   6   83.16   14.12
   0  -6   7   93.25   16.95
   0  -6   7   98.04   19.79
   0  -6   8  293.47   32.49
   0  -6   9   24.14   20.09
   0  -6  10   60.25   25.93
   0  -6  11   82.60   27.68
   0  -6  12   98.43   34.73
   0  -7 -10 1455.90  256.37
   0  -7  -9  639.47   87.71
   0  -7  -8  -21.49   21.34
   0  -7  -7   35.53   19.39
   0  -7  -6    8.41   10.63
   0  -7  -5   88.06   15.73
   0  -7  -4  123.71   16.92
   0  -7  -3  197.07   18.43
   0  -7  -2   28.14    7.13
   0  -7  -1  167.53   16.03
   0  -7   0   -0.58    4.49
   0  -7   0    5.67    5.80
   0  -7   1  142.70   15.16
   0  -7   1  163.99   14.32
   0  -7   2   12.11    6.62
   0  -7   2   18.10    5.73
   0  -7   3  204.22   17.20
   0  -7   3  199.99   20.19
   0   7  -4   71.95    9.30
   0  -7   4   72.78   13.95
   0  -7   4   77.49   10.56
   0  -7   5   94.56   17.37
   0  -7   5   80.71   11.98
   0   7  -5   76.80   10.32
   0  -7   6   14.50    9.31
   0  -7   6   32.44   13.93
   0   7  -6   23.92    7.87
   0  -7   7   17.92   11.59
   0  -7   7   28.81   14.46
   0  -7   8  -12.50   12.65
   0  -7   9  255.57   38.68
   0  -7  10  117.63   28.67
   0  -7  11   17.07   21.95
   0  -7  12   27.82   30.32
   0  -8 -10   52.49   69.36
   0  -8  -9    6.32   32.43
   0  -8  -8   24.15   23.94
   0  -8  -7   20.17   16.80
   0  -8  -6  -12.88   10.46
   0  -8  -5  381.92   34.19
   0  -8  -4   38.86   10.99
   0  -8  -3   14.14    8.74
   0  -8  -2  344.36   28.83
   0  -8  -1    1.81    5.47
   0  -8   0  511.73   38.50
   0  -8   0  428.09   36.71
   0  -8   1    6.02    6.23
   0  -8   1   13.95    6.05
   0  -8   2  344.37   27.82
   0  -8   2  350.81   30.56
   0  -8   3   13.36    9.16
   0  -8   3   10.84    5.58
   0  -8   4   41.51   11.49
   0  -8   4   28.80    7.26
   0   8  -5  386.68   30.24
   0  -8   5  343.05   28.83
   0  -8   5  319.20   32.82
   0  -8   6    5.69   12.96
   0  -8   6   -5.46    8.15
   0   8  -6   -5.93    6.76
   0  -8   7   24.56   16.19
   0  -8   8   31.06   20.54
   0  -8   9   -4.79   18.71
   0  -8  10  -13.15   22.42
   0  -8  11   -6.85   21.75
   0  -8  12   24.37   30.56
   0  -9 -10  517.27   89.37
   0  -9  -9  -33.41   27.01
   0  -9  -8  -12.63   19.64
   0  -9  -7   10.65   17.60
   0  -9  -6  677.57   56.66
   0  -9  -5  187.40   21.15
   0  -9  -4   18.24   10.12
   0  -9  -3  159.57   17.50
   0  -9  -2    0.56    7.57
   0  -9  -1  116.86   13.49
   0  -9   0   -5.30    5.45
   0  -9   0   -0.13    5.44
   0  -9   1  130.96   14.53
   0  -9   1  156.65   16.60
   0  -9   2    0.20    6.22
   0  -9   2   -0.65    5.50
   0  -9   3  122.56   13.01
   0  -9   3  125.70   16.01
   0  -9   4    8.31    6.01
   0  -9   4   15.53   11.15
   0  -9   5  205.72   23.50
   0  -9   5  156.92   17.32
   0  -9   6  533.55   48.12
   0  -9   7   22.19   14.75
   0  -9   8    3.95   18.33
   0  -9   9   -6.52   20.02
   0  -9  10  110.74   31.28
   0  -9  11   -3.79   22.48
   0  -9  12   -2.86   23.41
   0 -10 -11   17.50   89.93
   0 -10 -10  -27.40   39.63
   0 -10  -9  103.84   30.83
   0 -10  -8   87.57   26.31
   0 -10  -7  204.71   25.69
   0 -10  -6   20.86   14.21
   0 -10  -5  963.79   75.84
   0 -10  -4   99.65   15.60
   0 -10  -3    0.02    9.00
   0 -10  -2  827.11   64.40
   0 -10  -1  179.77   18.16
   0 -10  -1  142.88   17.80
   0 -10   0   -8.38    7.54
   0 -10   0   -0.51    6.29
   0 -10   1  165.40   17.91
   0 -10   1  135.34   15.63
   0 -10   2  721.58   62.21
   0 -10   2  848.68   59.70
   0 -10   3   -2.48    7.02
   0 -10   3    6.76   11.03
   0 -10   4   85.64   17.70
   0 -10   4   60.87   10.75
   0 -10   5  695.68   60.50
   0 -10   5  733.62   54.74
   0 -10   6    1.75   12.65
   0 -10   7  137.66   26.00
   0 -10   8   72.01   25.04
   0 -10   9   65.14   27.02
   0 -10  10   -2.29   20.10
   0 -10  11   -6.24   26.18
   0 -10  12  -19.75   30.26
   0 -11 -11  -25.83   68.36
   0 -11 -10  487.42   71.22
   0 -11  -9   -2.92   25.67
   0 -11  -8   -9.80   17.48
   0 -11  -7   -8.35   12.81
   0 -11  -6  387.82   36.69
   0 -11  -5    1.17   13.02
   0 -11  -4   38.34   14.04
   0 -11  -3  125.67   19.02
   0 -11  -2 2120.20  157.66
   0 -11  -1    3.86    9.44
   0 -11  -1   -0.06    7.38
   0 -11   0   -3.49    8.33
   0 -11   0    2.17    6.89
   0 -11   1    3.09    7.85
   0 -11   1   12.68   10.58
   0 -11   2 1910.39  141.56
   0 -11   2 1986.93  146.82
   0 -11   3   65.12   12.56
   0 -11   3   62.72   14.83
   0 -11   4   34.96    9.95
   0 -11   4   21.60   14.95
   0 -11   5   18.13   15.82
   0 -11   6  352.46   36.52
   0 -11   7   -6.50   13.67
   0 -11   8  -21.76   18.62
   0 -11   9  -20.11   21.52
   0 -11  10  172.12   36.75
   0 -11  11   -3.37   28.47
   0 -12 -12 -188.97  253.40
   0 -12 -11  201.55   75.04
   0 -12 -10  -44.45   30.26
   0 -12  -9  109.15   30.93
   0 -12  -8  -22.46   17.05
   0 -12  -7  148.90   26.05
   0 -12  -6   -1.90   15.28
   0 -12  -5  262.34   28.29
   0 -12  -4  -10.48   12.24
   0 -12  -3   78.99   17.17
   0 -12  -2  492.75   42.56
   0 -12  -1  202.87   22.96
   0 -12  -1  226.59   23.08
   0 -12   0  473.63   39.02
   0 -12   0  447.50   40.13
   0 -12   1  153.01   19.13
   0 -12   1  179.36   18.45
   0 -12   2  313.48   31.66
   0 -12   2  363.59   29.94
   0 -12   3   41.08   11.74
   0 -12   3   38.00   13.77
   0 -12   4   -4.59    7.91
   0 -12   4  -27.35   10.46
   0 -12   5  180.07   27.28
   0 -12   6  -12.87   15.50
   0 -12   7   71.07   24.41
   0 -12   8   -6.83   16.77
   0 -12   9   51.92   24.15
   0 -12  10   17.56   26.84
   0 -12  11  104.17   35.47
   0 -13 -11  -40.11   48.14
   0 -13 -10  308.54   51.92
   0 -13  -9  -19.74   22.16
   0 -13  -8  -15.69   17.87
   0 -13  -7   -2.39   17.78
   0 -13  -6  515.45   47.13
   0 -13  -5   -4.89   15.00
   0 -13  -4   78.36   19.26
   0 -13  -3   86.80   18.91
   0 -13  -2  950.12   74.68
   0 -13  -2  904.38   73.73
   0 -13  -1  158.47   20.38
   0 -13  -1  169.59   21.03
   0 -13   0   -9.36    7.90
   0 -13   0    1.12    8.75
   0 -13   1  141.01   17.91
   0 -13   1  163.32   20.38
   0 -13   2  786.79   62.51
   0 -13   2  823.60   66.31
   0 -13   3   33.43   11.98
   0 -13   3   64.85   18.31
   0 -13   4   93.46   21.42
   0 -13   5    7.96   15.91
   0 -13   6  372.25   39.58
   0 -13   7  -21.59   15.88
   0 -13   8   -6.87   22.08
   0 -13   9  -26.80   24.16
   0 -13  10  167.11   39.84
   0 -13  11    7.11   24.65
   0 -14 -11  135.66   55.27
   0 -14 -10   17.95   30.85
   0 -14  -9  210.60   37.26
   0 -14  -8   15.72   22.25
   0 -14  -7  198.64   31.49
   0 -14  -6   26.11   18.84
   0 -14  -5  112.11   23.71
   0 -14  -4   80.67   21.03
   0 -14  -3  226.85   26.49
   0 -14  -2   11.85   12.34
   0 -14  -2   13.68   16.18
   0 -14  -1  302.01   31.86
   0 -14  -1  343.70   32.39
   0 -14   0  149.90   22.20
   0 -14   0  128.73   22.31
   0 -14   1  322.53   29.90
   0 -14   1  316.87   31.99
   0 -14   2   30.38   14.91
   0 -14   2   12.98   11.36
   0 -14   3  152.64   24.87
   0 -14   3  181.38   21.99
   0 -14   4   68.17   20.66
   0 -14   5  134.17   27.75
   0 -14   6   20.77   17.56
   0 -14   7   97.48   25.90
   0 -14   8   25.95   26.24
   0 -14   9  124.62   35.11
   0 -14  10   23.67   28.84
   0 -14  11   68.07   35.82
   0 -15 -11  -21.75   40.85
   0 -15 -10   27.66   31.50
   0 -15  -9    7.88   26.08
   0 -15  -8  -14.03   20.83
   0 -15  -7   35.70   22.00
   0 -15  -6  542.41   50.82
   0 -15  -5    3.30   18.32
   0 -15  -4   -7.54   16.66
   0 -15  -3   10.19   16.21
   0 -15  -3   20.77   18.69
   0 -15  -2 1017.92   83.15
   0 -15  -2 1038.36   82.50
   0 -15  -1  174.35   26.30
   0 -15  -1  170.49   26.38
   0 -15   0   -9.93   12.49
   0 -15   0   -7.96   12.64
   0 -15   1  168.88   22.42
   0 -15   1   98.11   20.36
   0 -15   2  716.07   60.76
   0 -15   3   14.22   16.24
   0 -15   4   -5.11   14.25
   0 -15   5  -15.71   16.39
   0 -15   6  373.30   41.13
   0 -15   7   18.66   20.24
   0 -15   8  -13.55   24.94
   0 -15   9    2.68   28.64
   0 -15  10   14.50   25.18
   0 -16 -10  -25.93   31.25
   0 -16  -9   43.86   32.23
   0 -16  -8  -29.86   22.68
   0 -16  -7  163.42   32.23
   0 -16  -6   12.45   20.31
   0 -16  -5  110.23   26.89
   0 -16  -4   28.86   20.14
   0 -16  -3  380.97   39.86
   0 -16  -3  466.13   45.32
   0 -16  -2   48.24   21.12
   0 -16  -2   66.13   19.08
   0 -16  -1  136.95   25.19
   0 -16  -1  124.72   24.02
   0 -16   0   45.27   16.33
   0 -16   0   38.39   15.63
   0 -16   1  142.00   25.01
   0 -16   1  109.86   20.63
   0 -16   2   29.72   18.44
   0 -16   3  392.81   40.46
   0 -16   4    8.35   19.37
   0 -16   5   57.30   23.96
   0 -16   6   36.96   24.77
   0 -16   7   58.92   25.52
   0 -16   8  -20.21   22.96
   0 -16   9   17.78   31.20
   0 -16  10   10.68   31.85
   0 -17 -10   11.02   35.60
   0 -17  -9   -7.63   26.67
   0 -17  -8   -8.68   25.92
   0 -17  -7  -23.78   22.69
   0 -17  -6  264.32   33.87
   0 -17  -5   -6.57   21.16
   0 -17  -4   -1.88   20.51
   0 -17  -4  -15.05   20.70
   0 -17  -3    8.00   18.57
   0 -17  -3   31.00   23.25
   0 -17  -2  275.76   33.78
   0 -17  -2  255.59   30.72
   0 -17  -1    9.08   13.79
   0 -17  -1   -3.55   17.01
   0 -17   0   -2.86   15.46
   0 -17   0  -15.80   15.25
   0 -17   1    6.78   13.63
   0 -17   1    2.59   16.55
   0 -17   2  233.71   29.61
   0 -17   3   -1.27   17.43
   0 -17   4  -26.44   17.85
   0 -17   5  -35.07   18.50
   0 -17   6  281.63   44.23
   0 -17   7  -11.51   25.27
   0 -17   8  -10.12   28.05
   0 -17   9   19.31   31.66
   0 -18  -9  -22.60   28.75
   0 -18  -8  -35.04   24.50
   0 -18  -7  281.42   43.80
   0 -18  -6   -8.69   22.51
   0 -18  -5    9.10   21.35
   0 -18  -5    4.70   22.87
   0 -18  -4   39.77   25.98
   0 -18  -4   71.90   25.60
   0 -18  -3  102.55   29.48
   0 -18  -3  104.35   25.29
   0 -18  -2  190.21   31.75
   0 -18  -2  233.76   37.07
   0 -18  -1  255.61   35.52
   0 -18  -1  242.06   35.31
   0 -18   0  111.71   24.48
   0 -18   0  100.30   25.77
   0 -18   1  239.56   34.36
   0 -18   2  192.73   32.39
   0 -18   3   63.28   20.75
   0 -18   4   42.61   24.47
   0 -18   5  -13.68   23.77
   0 -18   6    0.15   24.76
   0 -18   7  158.65   39.11
   0 -18   8   -3.49   23.95
   0 -18   9   -0.45   25.08
   0 -19  -8  -19.63   28.49
   0 -19  -7   -1.65   26.07
   0 -19  -6   82.81   29.65
   0 -19  -6   49.87   29.95
   0 -19  -5   17.52   24.75
   0 -19  -5  -21.33   28.27
   0 -19  -4  -15.00   20.76
   0 -19  -4  -21.71   23.92
   0 -19  -3    4.28   20.36
   0 -19  -3   17.74   21.71
   0 -19  -2  299.04   40.30
   0 -19  -2  318.29   43.97
   0 -19  -1   50.37   22.16
   0 -19  -1   23.35   20.25
   0 -19   0    6.62   15.31
   0 -19   0   -9.89   14.37
   0 -19   1   46.99   22.06
   0 -19   2  202.09   31.93
   0 -19   3  -18.60   19.41
   0 -19   4  -10.55   20.93
   0 -19   5  -33.47   21.77
   0 -19   6   10.46   22.91
   0 -19   7  -50.74   26.52
   0 -19   8   -7.62   31.42
   0 -20  -8    9.19   52.69
   0 -20  -7   67.65   43.81
   0 -20  -7  120.04   34.25
   0 -20  -6    1.66   35.30
   0 -20  -6   20.70   26.52
   0 -20  -5   42.37   26.74
   0 -20  -5    1.15   31.28
   0 -20  -4    5.77   24.01
   0 -20  -4   14.19   28.39
   0 -20  -3   97.83   28.17
   0 -20  -3   67.83   28.98
   0 -20  -2   27.00   22.11
   0 -20  -2   16.12   22.78
   0 -20  -1   15.07   21.23
   0 -20  -1   59.56   22.35
   0 -20   0   35.65   21.66
   0 -20   1   45.26   22.55
   0 -20   2  -17.39   19.16
   0 -20   3   58.76   25.42
   0 -20   4   -6.93   23.92
   0 -20   5   25.25   27.85
   0 -20   6  -10.78   26.13
   0 -20   7  -13.43   25.69
   0 -20   8    2.08   29.36
   0 -21  -7   28.75   43.12
   0 -21  -7   16.88   30.29
   0 -21  -6   15.96   30.83
   0 -21  -6   15.34   35.70
   0 -21  -5   -0.53   26.84
   0 -21  -5  -30.91   30.05
   0 -21  -4  -36.64   22.15
   0 -21  -4  -24.80   27.78
   0 -21  -3   -5.51   22.07
   0 -21  -3    4.33   29.55
   0 -21  -2   28.42   23.29
   0 -21  -2   21.75   25.04
   0 -21  -1   -2.55   19.55
   0 -21   0    0.41   20.62
   0 -21   1   -1.26   20.59
   0 -21   2   30.92   23.16
   0 -21   3   -7.78   22.84
   0 -21   4   -5.61   19.65
   0 -21   5  -10.30   25.87
   0 -21   6   58.49   31.94
   0 -21   7  -42.11   24.79
   0 -22  -6   -0.74   31.09
   0 -22  -6   -2.92   37.52
   0 -22  -5   46.38   35.44
   0 -22  -5   38.38   30.50
   0 -22  -4  -14.28   31.66
   0 -22  -4   17.94   28.24
   0 -22  -3   -1.94   24.72
   0 -22  -3   23.00   32.04
   0 -22  -2  -15.00   22.97
   0 -22  -1   -9.76   21.89
   0 -22   0   13.16   20.83
   0 -22   1   10.65   23.27
   0 -22   2   -8.18   22.24
   0 -22   3    5.68   23.82
   0 -22   4    7.30   27.30
   0 -22   5   32.66   30.80
   0 -22   6  -24.32   27.71
   0 -22   7   19.12   34.33
   0 -23  -6   36.82   40.51
   0 -23  -5  -35.82   28.05
   0 -23  -5  -37.96   33.77
   0 -23  -4    4.97   28.76
   0 -23  -4    4.27   32.82
   0 -23  -3   19.73   27.76
   0 -23  -3   34.92   31.71
   0 -23  -2  -38.31   21.03
   0 -23  -1   -4.81   23.51
   0 -23   0    2.54   23.60
   0 -23   1   10.20   23.65
   0 -23   2    3.31   24.30
   0 -23   3   29.42   26.86
   0 -23   4    5.87   28.04
   0 -23   5  -15.11   26.62
   0 -23   6  -32.61   28.57
   0 -24  -5    0.54   35.73
   0 -24  -4   37.08   35.89
   0 -24  -4  101.43   35.14
   0 -24  -3    5.02   29.00
   0 -24  -2   -8.00   28.79
   0 -24  -1   48.46   28.65
   0 -24   0   40.66   27.54
   0 -24   1    2.95   23.84
   0 -24   2    6.50   26.27
   0 -24   3   -3.42   27.96
   0 -24   4   86.10   35.21
   0 -24   5    8.52   31.78
   0 -25  -3   43.29   32.05
   0 -25  -2  -27.06   27.54
   0 -25  -1   10.06   28.68
   0 -25   0  -26.26   26.12
   0 -25   1   -8.11   27.46
   0 -25   2  -23.45   26.18
   0 -25   3   32.29   29.32
   0 -25   4  -14.56   29.37
   0 -26  -1   35.19   31.43
   0 -26   0  118.73   35.53
   0 -26   1  -36.75   28.83
  -1 -26   1  -15.39   29.85
  -1 -26   0   59.47   33.39
  -1 -26  -1   43.64   32.72
  -1 -25   3  -11.64   26.64
  -1 -25   2   -9.56   27.19
  -1 -25   1   -0.97   25.83
  -1 -25   0   25.27   28.85
  -1 -25  -1   16.01   29.09
  -1 -25  -2    0.33   28.77
  -1 -25  -3   48.84   33.85
  -1 -24   5    4.46   30.14
  -1 -24   4   30.28   30.67
  -1 -24   3  -22.36   25.32
  -1 -24   2   -4.82   22.05
  -1 -24   1   -9.31   25.66
  -1 -24   0   14.62   27.32
  -1 -24  -1   11.29   26.37
  -1 -24  -2   32.46   28.41
  -1 -24  -3    3.51   29.49
  -1 -24  -4   66.93   35.29
  -1 -24  -5  -22.07   37.84
  -1 -24  -5  -22.27   29.07
  -1 -23   6   29.73   27.69
  -1 -23   5  -17.70   29.44
  -1 -23   4    2.84   26.87
  -1 -23   3  -40.53   23.40
  -1 -23   2    5.09   21.12
  -1 -23   1   29.07   26.48
  -1 -23   0    3.84   23.59
  -1 -23  -1  -19.65   23.13
  -1 -23  -2    3.31   26.07
  -1 -23  -3   64.61   32.24
  -1 -23  -4    8.86   29.46
  -1 -23  -4   35.83   33.89
  -1 -23  -5  -15.11   28.82
  -1 -23  -5   39.27   41.80
  -1 -23  -6   53.48   33.43
  -1 -23  -6  -14.70   43.59
  -1 -22   7   -0.08   33.07
  -1 -22   6  -46.08   28.02
  -1 -22   5   -6.82   28.68
  -1 -22   4   11.24   22.56
  -1 -22   3  -16.48   23.83
  -1 -22   2   11.58   20.09
  -1 -22   1   40.56   24.87
  -1 -22   0  -10.63   22.65
  -1 -22  -1    8.08   23.47
  -1 -22  -2    7.66   24.17
  -1 -22  -3   11.14   31.92
  -1 -22  -3   24.06   27.49
  -1 -22  -4    1.31   24.58
  -1 -22  -4   21.63   32.17
  -1 -22  -5    1.14   31.82
  -1 -22  -5   18.87   27.38
  -1 -22  -6   17.19   40.34
  -1 -22  -6   16.93   32.15
  -1 -22  -7   55.50   35.31
  -1 -21   7  -22.37   31.77
  -1 -21   6   23.01   31.00
  -1 -21   5  -10.58   25.52
  -1 -21   4    3.95   25.31
  -1 -21   3  -11.35   22.74
  -1 -21   2   10.56   19.49
  -1 -21   1   18.71   18.65
  -1 -21   0   11.75   21.14
  -1 -21  -1    6.31   21.73
  -1 -21  -2   53.44   29.85
  -1 -21  -2   55.90   27.21
  -1 -21  -3   15.81   26.34
  -1 -21  -3   10.16   24.87
  -1 -21  -4  -73.16   21.69
  -1 -21  -4    0.25   29.20
  -1 -21  -5  -47.24   25.41
  -1 -21  -5  -67.51   28.73
  -1 -21  -6   95.31   43.23
  -1 -21  -6   16.76   30.38
  -1 -21  -7    4.96   46.02
  -1 -21  -7   -0.15   29.69
  -1 -20   8  -49.77   24.20
  -1 -20   7   41.03   32.64
  -1 -20   6   44.87   30.74
  -1 -20   5   21.11   22.32
  -1 -20   4   -0.87   20.21
  -1 -20   3   75.30   26.63
  -1 -20   2    2.97   16.44
  -1 -20   1   18.42   17.92
  -1 -20   0   41.16   22.06
  -1 -20  -1   29.10   19.28
  -1 -20  -2   14.65   22.85
  -1 -20  -2   23.05   24.06
  -1 -20  -3   -2.27   20.96
  -1 -20  -3    4.73   27.51
  -1 -20  -4   13.61   25.51
  -1 -20  -4   -6.23   27.04
  -1 -20  -5   62.66   27.10
  -1 -20  -5   80.76   36.42
  -1 -20  -6   13.42   26.75
  -1 -20  -7   73.43   30.24
  -1 -20  -8   35.57   32.65
  -1 -19   8  -38.91   30.56
  -1 -19   7  -19.38   23.70
  -1 -19   6   12.03   27.26
  -1 -19   5    1.18   23.68
  -1 -19   4   30.74   24.32
  -1 -19   3   10.33   21.37
  -1 -19   2  198.62   32.79
  -1 -19   1    6.79   18.78
  -1 -19   0   57.46   23.06
  -1 -19  -1   25.89   22.95
  -1 -19  -1   40.19   21.71
  -1 -19  -2  290.21   39.29
  -1 -19  -2  247.26   40.24
  -1 -19  -3  -32.37   19.21
  -1 -19  -3    8.76   23.51
  -1 -19  -4   15.04   27.96
  -1 -19  -4    5.36   22.64
  -1 -19  -5  -18.19   22.71
  -1 -19  -6  220.80   39.40
  -1 -19  -7   23.48   27.29
  -1 -19  -8  -28.47   27.82
  -1 -19  -9   24.65   33.94
  -1 -18   9    3.80   33.10
  -1 -18   8  -25.42   29.96
  -1 -18   7   51.01   31.48
  -1 -18   6    7.23   25.13
  -1 -18   5  -16.39   21.50
  -1 -18   4  -13.55   20.13
  -1 -18   3  199.38   31.40
  -1 -18   2  122.73   27.26
  -1 -18   1   25.86   20.30
  -1 -18   0  -28.17   15.08
  -1 -18   0  -24.66   15.50
  -1 -18  -1  318.78   35.82
  -1 -18  -1  317.85   35.73
  -1 -18  -2   78.85   27.39
  -1 -18  -2   27.42   17.68
  -1 -18  -3  240.54   35.08
  -1 -18  -3  149.22   34.09
  -1 -18  -4   -0.40   19.94
  -1 -18  -5  146.76   31.95
  -1 -18  -6    1.97   24.65
  -1 -18  -7  151.10   34.37
  -1 -18  -8  -15.96   26.79
  -1 -18  -9  -14.98   30.82
  -1 -17  10  -35.89   31.65
  -1 -17   9   21.06   31.99
  -1 -17   8   -2.71   28.65
  -1 -17   7    3.88   26.45
  -1 -17   6  159.05   32.02
  -1 -17   5  -34.80   15.17
  -1 -17   4   -7.57   19.26
  -1 -17   3   15.45   19.39
  -1 -17   2  230.08   29.40
  -1 -17   1  147.04   27.50
  -1 -17   0   29.91   19.68
  -1 -17   0    2.31   16.17
  -1 -17  -1   11.05   18.39
  -1 -17  -1   18.98   18.36
  -1 -17  -2  903.78   74.83
  -1 -17  -2  840.80   73.17
  -1 -17  -3   -4.70   18.63
  -1 -17  -4   -9.36   19.75
  -1 -17  -5   -2.96   20.70
  -1 -17  -6  262.95   39.92
  -1 -17  -7   -9.41   23.77
  -1 -17  -8  -44.67   24.60
  -1 -17  -9   -2.37   30.33
  -1 -17 -10   74.08   40.00
  -1 -16  10  -14.00   29.82
  -1 -16   9   79.43   33.65
  -1 -16   8   25.01   24.39
  -1 -16   7   91.72   32.42
  -1 -16   6   60.00   25.69
  -1 -16   5   14.64   21.78
  -1 -16   4  -21.83   17.39
  -1 -16   3  293.26   33.61
  -1 -16   2   79.57   19.82
  -1 -16   1   80.64   18.68
  -1 -16   1   62.19   20.38
  -1 -16   0   44.86   15.84
  -1 -16   0   21.44   14.54
  -1 -16  -1  277.48   31.87
  -1 -16  -1  266.08   30.86
  -1 -16  -2   29.14   18.17
  -1 -16  -2   10.96   20.84
  -1 -16  -3  414.51   41.78
  -1 -16  -4  -40.13   16.16
  -1 -16  -5   10.90   20.40
  -1 -16  -6  -25.83   19.62
  -1 -16  -7   73.85   26.44
  -1 -16  -8   -4.80   24.44
  -1 -16  -9   26.62   29.44
  -1 -16 -10  -34.63   31.24
  -1 -15  10   42.57   28.43
  -1 -15   9   -9.69   22.84
  -1 -15   8    0.68   24.30
  -1 -15   7   -4.96   19.41
  -1 -15   6  367.54   40.50
  -1 -15   5  -31.68   16.68
  -1 -15   4  -20.10   14.55
  -1 -15   3    6.66   16.76
  -1 -15   2  730.14   62.23
  -1 -15   1   16.12   15.51
  -1 -15   1   51.53   14.76
  -1 -15   0   20.91   12.52
  -1 -15   0  -15.97   13.01
  -1 -15  -1    4.18   14.22
  -1 -15  -1   -6.08   13.05
  -1 -15  -2  517.96   46.42
  -1 -15  -3   -4.99   15.95
  -1 -15  -4  -17.15   17.28
  -1 -15  -5  -33.83   16.19
  -1 -15  -6  210.80   33.08
  -1 -15  -7   -1.17   21.13
  -1 -15  -8  -18.43   21.30
  -1 -15  -9  -22.62   24.09
  -1 -15 -10   27.96   35.64
  -1 -14  11   19.86   34.32
  -1 -14  10  -31.70   22.57
  -1 -14   9   43.05   24.04
  -1 -14   8   11.25   19.70
  -1 -14   7  202.76   34.54
  -1 -14   6    2.11   15.09
  -1 -14   5  136.86   28.51
  -1 -14   4   84.94   21.07
  -1 -14   3  457.14   43.40
  -1 -14   2   68.64   16.46
  -1 -14   2   50.28   13.06
  -1 -14   1  209.67   24.47
  -1 -14   1  186.57   21.31
  -1 -14   0  111.67   20.44
  -1 -14   0   94.35   19.39
  -1 -14  -1  364.05   37.11
  -1 -14  -1  441.15   38.85
  -1 -14  -2   54.74   17.21
  -1 -14  -3  586.96   51.51
  -1 -14  -4  -18.04   14.56
  -1 -14  -5   47.56   18.20
  -1 -14  -6   45.78   20.82
  -1 -14  -7   32.50   21.11
  -1 -14  -8   57.20   24.84
  -1 -14  -9   49.12   23.51
  -1 -14 -10    4.27   32.08
  -1 -14 -11   92.60   57.48
  -1 -13  11  -38.73   22.72
  -1 -13  10   85.45   33.79
  -1 -13   9  -30.33   21.67
  -1 -13   8   -2.99   17.77
  -1 -13   7   18.09   22.35
  -1 -13   6  278.08   32.58
  -1 -13   5  108.61   23.15
  -1 -13   4  -18.40   13.16
  -1 -13   3   33.05   16.77
  -1 -13   2 1261.24   98.76
  -1 -13   1  374.49   35.10
  -1 -13   1  365.33   32.57
  -1 -13   0    5.64   12.39
  -1 -13   0   -1.65   10.81
  -1 -13  -1   52.36   14.73
  -1 -13  -1   13.36   11.76
  -1 -13  -2 1054.48   83.21
  -1 -13  -3  104.19   20.40
  -1 -13  -4   15.02   13.97
  -1 -13  -5   -9.90   14.77
  -1 -13  -6  238.80   32.62
  -1 -13  -7  142.02   25.06
  -1 -13  -8   42.92   23.25
  -1 -13  -9   46.04   28.03
  -1 -13 -10  125.68   41.51
  -1 -13 -11    8.46   55.78
  -1 -12  11   91.82   35.06
  -1 -12  10   -8.44   27.16
  -1 -12   9   39.20   25.67
  -1 -12   8  -18.16   20.37
  -1 -12   7  307.47   42.39
  -1 -12   6  114.71   24.14
  -1 -12   5  155.19   25.93
  -1 -12   4  -24.10   11.72
  -1 -12   3  409.79   40.01
  -1 -12   3  469.11   36.08
  -1 -12   2  273.38   27.57
  -1 -12   2  236.26   23.31
  -1 -12   1   90.07   17.01
  -1 -12   1   67.11   13.38
  -1 -12   0   49.69   13.13
  -1 -12   0   84.59   16.50
  -1 -12  -1  404.89   36.03
  -1 -12  -2   26.94   11.54
  -1 -12  -3  149.96   21.30
  -1 -12  -4  -13.89   12.29
  -1 -12  -5  217.72   24.44
  -1 -12  -6    6.08   15.50
  -1 -12  -7  248.96   29.86
  -1 -12  -8   46.58   20.01
  -1 -12  -9  136.50   33.62
  -1 -12 -10   -9.96   34.03
  -1 -12 -11  209.83   78.35
  -1 -11  12    3.11   31.74
  -1 -11  11   -7.56   26.23
  -1 -11  10  230.02   41.45
  -1 -11   9    4.84   23.98
  -1 -11   8   35.58   20.59
   1  11  -7    3.03    9.57
  -1 -11   7    7.42   15.55
  -1 -11   6  269.61   31.89
  -1 -11   5   -4.96   12.55
  -1 -11   4   15.62    7.54
  -1 -11   4   57.57   16.56
  -1 -11   3  -16.47   10.31
  -1 -11   3    0.18    7.33
  -1 -11   2  759.58   59.49
  -1 -11   2  686.37   54.99
  -1 -11   1  162.96   16.42
  -1 -11   1  146.91   17.99
  -1 -11   0   -2.39    7.66
  -1 -11   0    5.82    9.04
  -1 -11  -1  135.59   17.40
  -1 -11  -2  745.92   59.83
  -1 -11  -3  164.80   22.28
  -1 -11  -4   30.19   13.93
  -1 -11  -5   -9.74    9.65
  -1 -11  -6  279.15   30.07
  -1 -11  -7   30.97   18.91
  -1 -11  -8   -5.61   20.47
  -1 -11  -9    2.33   22.68
  -1 -11 -10   82.23   36.67
  -1 -11 -11  -19.87   82.06
  -1 -10  12   50.29   33.05
  -1 -10  11   95.82   33.37
  -1 -10  10   -8.70   18.75
  -1 -10   9   21.96   20.24
  -1 -10   8   49.97   22.01
   1  10  -7  124.42   16.68
  -1 -10   7  149.26   26.00
  -1 -10   6   66.85   20.37
   1  10  -6   85.04   14.12
  -1 -10   5  301.39   32.01
   1  10  -5  339.44   29.27
  -1 -10   4    1.10    8.95
  -1 -10   4   -1.88    5.06
  -1 -10   3  283.64   26.98
  -1 -10   3  222.92   21.25
  -1 -10   2  175.38   16.97
  -1 -10   2  175.94   20.33
  -1 -10   1  239.17   20.03
  -1 -10   1  182.27   21.08
  -1 -10   0  322.54   27.65
  -1 -10   0  303.27   28.53
  -1 -10  -1 1042.96   80.32
  -1 -10  -2  184.48   20.04
  -1 -10  -3  266.08   25.94
  -1 -10  -4  274.77   26.98
  -1 -10  -5  361.85   33.92
  -1 -10  -6   25.69   15.84
  -1 -10  -7  376.96   38.63
  -1 -10  -8    7.53   21.35
  -1 -10  -9   94.00   32.74
  -1 -10 -10   58.26   48.95
  -1 -10 -11   10.30  113.13
  -1  -9  12   19.93   31.65
  -1  -9  11   -0.69   26.71
  -1  -9  10  175.91   35.16
  -1  -9   9   50.92   21.90
  -1  -9   8   -1.55   16.99
  -1  -9   7   55.40   18.54
   1   9  -7   71.40   13.61
  -1  -9   6  200.37   25.67
   1   9  -6  206.55   20.80
  -1  -9   5   30.09    7.91
  -1  -9   5   46.83   13.60
   1   9  -5   61.08   11.08
  -1  -9   4  102.27   18.03
  -1  -9   4   44.85    8.72
   1   9  -4   81.67   12.24
  -1  -9   3  878.88   66.87
  -1  -9   3  778.30   60.91
  -1  -9   2   38.21    8.58
  -1  -9   2   45.91   10.88
  -1  -9   1  324.09   27.83
  -1  -9   1  265.42   24.18
  -1  -9   0  326.72   28.94
  -1  -9  -1  298.13   26.82
  -1  -9  -2  932.06   71.86
  -1  -9  -3   49.39   11.05
  -1  -9  -4  137.19   18.55
  -1  -9  -5   29.13   13.48
  -1  -9  -6  219.77   25.64
  -1  -9  -7  260.84   35.25
  -1  -9  -8   21.90   19.78
  -1  -9  -9  -14.65   22.93
  -1  -9 -10  213.05   66.37
  -1  -9 -11   81.55  192.73
  -1  -8  12   70.54   33.42
  -1  -8  11   62.78   25.87
  -1  -8  10   14.01   24.59
  -1  -8   9   81.35   23.09
  -1  -8   8  197.70   30.66
   1   8  -7   91.25   14.42
  -1  -8   7   74.16   20.69
   1   8  -6  303.54   25.42
  -1  -8   6  233.14   27.82
  -1  -8   5   62.40   15.32
   1   8  -5   43.71    9.73
  -1  -8   5   34.56    7.84
  -1  -8   4  596.62   46.96
   1   8  -4  540.46   44.19
  -1  -8   4  490.42   40.34
   1   8  -3   86.71   12.24
  -1  -8   3   62.19    8.66
  -1  -8   3  108.76   16.46
  -1  -8   2    3.97    6.38
  -1  -8   2   -3.55    4.52
  -1  -8   1  116.24   13.67
  -1  -8   1   91.36   10.79
  -1  -8   0    7.97    6.77
  -1  -8  -1  256.66   23.12
  -1  -8  -2  409.63   33.84
  -1  -8  -3   25.62    9.87
  -1  -8  -4   85.84   14.46
  -1  -8  -5  498.00   43.05
  -1  -8  -6   23.62   12.82
  -1  -8  -7   40.16   19.60
  -1  -8  -8  442.24   46.13
  -1  -8  -9  -12.58   31.12
  -1  -8 -10  -25.32   55.10
  -1  -7  13  102.68   33.19
  -1  -7  12   26.49   31.74
  -1  -7  11    5.06   25.24
  -1  -7  10  190.38   34.04
  -1  -7   9  149.52   29.83
  -1  -7   8   60.05   21.39
  -1  -7   7   93.23   19.74
   1   7  -7   79.67   14.07
   1   7  -6  176.74   17.95
  -1  -7   6  182.55   22.17
  -1  -7   6  154.72   16.69
  -1  -7   5  152.38   15.41
  -1  -7   5  170.89   20.20
   1   7  -5  192.34   17.74
  -1  -7   4   79.07    9.74
   1   7  -4   98.26   11.65
  -1  -7   4  117.60   17.72
   1   7  -3  606.29   50.57
  -1  -7   3  669.71   51.91
  -1  -7   2   49.42    7.85
  -1  -7   2   66.06   11.99
   1   7  -2   70.10    9.68
  -1  -7   1    9.93    4.67
  -1  -7   1   11.07    5.85
  -1  -7   0  220.01   20.21
  -1  -7  -1  287.70   24.74
  -1  -7  -2   37.46    8.79
  -1  -7  -3  105.52   14.22
  -1  -7  -4   26.99    9.47
  -1  -7  -5    0.98    8.91
  -1  -7  -6  349.13   34.07
  -1  -7  -7  303.63   33.97
  -1  -7  -8  134.73   33.94
  -1  -7  -9   57.97   47.56
  -1  -7 -10  613.14  160.40
  -1  -6  13   -0.70   27.11
  -1  -6  12   43.27   31.08
  -1  -6  11   53.46   28.89
  -1  -6  10  136.72   31.61
  -1  -6   9   84.54   22.67
  -1  -6   8  380.33   38.81
   1   6  -7   -4.85    7.80
  -1  -6   7   -0.32   10.57
  -1  -6   6   34.96   14.02
   1   6  -6   43.97    9.96
   1   6  -5   26.96    7.90
  -1  -6   5   17.73   10.81
  -1  -6   5   27.27    7.26
  -1  -6   4  798.62   62.14
   1   6  -4  814.86   61.23
  -1  -6   4  720.88   56.71
  -1  -6   3  225.59   21.46
   1   6  -3  211.94   19.55
  -1  -6   2  125.45   13.58
  -1  -6   2  112.77   10.32
   1   6  -2  117.18   11.76
  -1  -6   1 1839.34  147.93
  -1  -6   1 2188.05  143.90
  -1  -6   0   -1.57    3.98
  -1  -6  -1  654.89   50.09
  -1  -6  -2   -4.33    5.14
  -1  -6  -3  118.14   15.74
  -1  -6  -4  393.43   33.99
  -1  -6  -5  179.98   20.53
  -1  -6  -6   91.47   18.18
  -1  -6  -7   36.02   18.16
  -1  -6  -8  835.46   79.61
  -1  -6  -9  137.64   55.94
  -1  -5  13   52.17   29.54
  -1  -5  12  -31.34   25.89
  -1  -5  11   43.38   27.94
  -1  -5  10  -24.51   17.44
  -1  -5   9  485.20   48.08
  -1  -5   8  249.46   33.08
  -1  -5   7  641.37   56.42
   1   5  -7  670.72   53.73
  -1  -5   6   -2.82    7.40
   1   5  -6   -0.17    5.94
  -1  -5   5  131.41   18.50
   1   5  -5  122.67   13.78
  -1  -5   5  121.75   12.77
  -1  -5   4  184.08   19.64
   1   5  -4  184.77   17.33
  -1  -5   4  180.17   15.53
  -1  -5   3 1200.22   87.94
  -1  -5   3 1091.33   82.90
   1   5  -3 1186.35   88.73
   1   5  -2  763.29   57.09
  -1  -5   2  749.79   56.68
  -1  -5   2  693.15   52.85
  -1  -5   1   53.60    8.26
  -1  -5   1   32.27    5.53
   1   5  -1   46.90    6.63
  -1  -5   0  939.66   70.33
  -1  -5  -1  504.52   38.94
  -1  -5  -2   19.53    5.70
  -1  -5  -3  985.28   74.80
  -1  -5  -4  610.54   49.29
  -1  -5  -5  798.01   64.01
  -1  -5  -6  822.99   67.69
  -1  -5  -7  152.34   31.25
  -1  -5  -8   53.24   38.38
  -1  -5  -9  137.61  104.10
  -1  -4  13   35.18   31.57
  -1  -4  12   54.90   30.61
  -1  -4  11    5.54   23.93
  -1  -4  10   88.34   27.17
  -1  -4   9  100.30   25.20
  -1  -4   8 1415.45  112.33
  -1  -4   7   -2.94   11.73
   1   4  -7   -0.29    8.37
  -1  -4   6    9.64    9.25
   1   4  -6    8.93    6.84
  -1  -4   5  161.21   20.30
   1   4  -5  111.74   15.44
  -1  -4   4 2448.72  177.95
   1   4  -4 2439.89  187.88
  -1  -4   4 2601.33  184.54
  -1  -4   3   11.51    5.27
   1   4  -3   18.50    5.04
  -1  -4   3   10.07    3.49
  -1  -4   2 1374.26   98.43
   1   4  -2 1363.22  100.43
  -1  -4   2 1238.51   94.20
  -1  -4   1  441.60   30.72
  -1  -4   1  364.27   32.59
   1   4  -1  450.75   33.19
  -1  -4   0  874.93   65.07
  -1  -4  -1   98.73    9.59
  -1  -4  -2  398.54   31.91
  -1  -4  -3   12.13    6.95
  -1  -4  -4 1251.40   94.78
  -1  -4  -5   -6.38   10.70
  -1  -4  -6   -3.94   12.77
  -1  -4  -7  162.54   36.67
  -1  -4  -8 1166.33  120.32
  -1  -3  13   38.87   34.15
  -1  -3  12   28.62   28.19
  -1  -3  11   42.73   23.17
  -1  -3  10    3.27   20.93
  -1  -3   9  290.25   32.93
  -1  -3   8  317.24   33.67
  -1  -3   7  263.07   28.75
   1   3  -7  267.98   26.09
   1   3  -6   41.73    9.71
  -1  -3   6   32.29   12.46
  -1  -3   5 2821.58  211.58
   1   3  -5 2907.82  216.00
  -1  -3   4 1048.11   82.31
   1   3  -4 1106.80   83.37
  -1  -3   3  344.41   25.96
   1   3  -3  364.39   28.53
  -1  -3   3  328.78   28.79
  -1  -3   2   91.15   10.18
   1   3  -2  100.57    9.66
  -1  -3   1  445.18   34.55
   1   3  -1  457.45   35.13
  -1  -3   0 1212.65   88.75
  -1  -3  -1  628.26   47.01
  -1  -3  -2 1351.57   99.89
  -1  -3  -3 1163.46   87.26
  -1  -3  -4   68.43   12.37
   1   3   5  375.55   34.01
   1   3   6   92.92   17.36
   1   3   7  290.42   31.79
   1   3   8   13.27   17.30
   1   3   9  315.97   36.18
  -1  -2  13  -38.05   23.00
  -1  -2  12  244.80   42.87
  -1  -2  11    0.16   23.08
  -1  -2  10  -18.18   19.01
  -1  -2   9   -3.37   15.86
  -1  -2   8  141.40   25.84
   1   2  -7  198.60   22.05
  -1  -2   7  221.68   28.46
   1   2  -6   -0.72    6.28
  -1  -2   6   -4.34    8.51
   1   2  -5   -8.97    7.94
  -1  -2   5    2.09    7.46
  -1  -2   4 5564.11  405.92
   1   2  -4 5625.29  417.48
   1   2  -3  923.57   73.22
  -1  -2   3  981.03   72.02
  -1  -2   2   -2.22    2.84
   1   2  -2    0.76    3.05
   1   2  -1   98.20    8.24
  -1  -2   1   66.81    7.67
  -1  -2   0 2751.84  213.05
   1   2   0 3156.38  219.93
  -1  -2  -1  952.74   70.15
  -1  -2  -2  733.23   55.56
   1   2   3  295.33   25.48
   1   2   4 1055.12   81.35
   1   2   5   -1.00    8.15
   1   2   6  391.02   36.80
   1   2   7   60.03   18.55
   1   2   8  369.12   39.07
   1   2   9   46.68   22.37
   1   2  10   13.67   20.12
   1   2  11    9.51   26.12
  -1  -1  13   47.18   33.67
  -1  -1  12   54.47   30.43
  -1  -1  11   98.68   29.89
  -1  -1  10    2.76   19.17
  -1  -1   9  366.53   39.23
   1   1  -8  -14.39   10.56
  -1  -1   8   -3.25   13.86
  -1  -1   7  138.88   22.76
   1   1  -7  144.67   19.43
  -1  -1   6   -1.79    9.00
   1   1  -6    6.16    7.54
  -1  -1   5 3407.55  250.91
   1   1  -5 3428.12  257.21
  -1  -1   4  547.62   43.58
   1   1  -4  530.53   43.70
  -1  -1   3 1032.85   80.41
   1   1  -3 1118.07   82.56
  -1  -1   2  164.79   13.90
   1   1  -2  150.66   14.01
  -1  -1   1 3141.67  225.65
   1   1  -1 3083.98  233.03
   1   1   0  285.60   21.95
   1   1   0  295.58   23.09
  -1  -1   0  287.22   22.30
  -1  -1  -1 3736.01  270.61
   1   1   1 3764.64  265.80
   1   1   2 3687.42  266.66
   1   1   2 3816.05  271.94
   1   1   3  153.30   14.84
   1   1   3  147.60   15.35
   1   1   4   96.55   15.36
   1   1   5  559.99   47.27
   1   1   6   59.99   15.72
   1   1   7  588.72   52.25
   1   1   8    0.05   16.76
   1   1   9  763.09   67.69
   1   1  10   11.28   19.70
   1   1  11   40.40   27.51
   1   1  12  -14.41   23.14
  -1   0  13  -24.77   23.52
  -1   0  12  341.84   51.01
  -1   0  11   -6.41   21.93
  -1   0  10   -9.38   16.48
  -1   0   9   -8.70   16.23
  -1   0   8  440.57   41.71
   1   0  -8  419.17   38.77
  -1   0   7   -7.01    9.05
  -1   0   6  214.49   23.31
  -1   0   5   -0.35    7.32
  -1   0   4 4952.25  359.52
  -1   0   3   -5.48    3.97
  -1   0   2  248.37   19.99
  -1   0   1   -0.48    1.27
   1   0  -1    1.82    1.62
   1   0   0 9702.78  685.47
   1   0   1   -2.69    2.38
   1   0   1   -3.40    2.77
   1   0   2 1370.15  105.26
   1   0   2 1539.72  108.08
   1   0   3   -3.87    4.05
   1   0   3   -2.07    4.28
   1   0   4 2805.80  208.48
   1   0   4 2998.06  213.78
   1   0   5   -1.70    7.44
   1   0   6   -0.94   10.26
   1   0   7    3.70   13.71
   1   0   8  173.26   29.88
   1   0   9   40.14   22.17
   1   0  10  -26.41   20.63
   1   0  11    0.40   21.85
   1   0  13  -14.11   33.07
  -1   1  13  -19.42   28.42
  -1   1  12   24.07   26.27
  -1   1  11   77.44   28.06
  -1   1  10  -18.76   18.81
  -1   1   9  320.70   36.03
  -1   1   8   -4.95   11.85
  -1   1   7  166.45   23.27
  -1   1   6   -8.76    6.83
  -1   1   5 3416.74  250.59
  -1   1   4  611.52   48.66
  -1   1   3 1216.60   90.39
  -1   1   2  147.62   12.73
   1  -1  -1 3015.49  214.75
   1  -1   0  224.39   17.49
   1  -1   1 3211.15  246.91
   1  -1   1 3763.38  252.20
   1  -1   2 3669.69  268.86
   1  -1   2 3744.73  263.23
   1  -1   3  145.87   14.98
  -1   1  -3  138.57   12.19
   1  -1   3  146.17   13.78
   1  -1   4   88.61   14.07
  -1   1  -4   69.68   10.36
   1  -1   4   89.19   11.07
   1  -1   5  590.60   48.93
  -1   1  -5  595.25   45.86
   1  -1   5  553.94   46.13
   1  -1   6   22.67   10.97
   1  -1   7  615.61   54.24
   1  -1   8   -6.00   14.86
   1  -1   9  789.32   70.12
   1  -1  10    6.07   22.22
   1  -1  11   26.33   28.23
   1  -1  12   -0.08   29.32
   1  -1  13   46.31   33.61
  -1   2  12  195.32   40.02
  -1   2  11   -7.50   21.17
  -1   2  10  -15.69   17.12
  -1   2   9   22.37   18.10
  -1   2   8  148.30   26.40
  -1   2   7  220.42   25.33
  -1   2   6    6.39    7.95
  -1   2   5    1.45    9.16
  -1   2   4 5381.91  390.29
  -1   2   3 1058.36   79.04
  -1   2   2   -0.20    2.94
   1  -2  -1  104.05    9.44
   1  -2  -1  100.40    8.43
   1  -2   0 3325.18  243.26
   1  -2   0 3416.72  239.03
   1  -2   1 1092.71   82.25
   1  -2   1 1145.02   80.39
  -1   2  -2  778.39   58.59
   1  -2   2  811.01   59.34
   1  -2   2  742.91   57.08
   1  -2   3  332.21   27.24
   1  -2   3  307.05   25.18
  -1   2  -3  296.76   24.22
  -1   2  -4  947.17   71.63
   1  -2   4  931.65   73.36
   1  -2   4  953.54   70.57
   1  -2   5   -4.15    7.04
  -1   2  -5   -0.95    4.94
   1  -2   5    0.13    7.50
   1  -2   6  314.86   30.46
   1  -2   6  300.45   28.65
  -1   2  -6  304.39   26.00
   1  -2   7   64.03   18.50
   1  -2   8  322.44   34.63
   1  -2   9   26.02   17.34
   1  -2  10  -19.51   20.69
   1  -2  11   12.80   26.83
   1  -2  12   53.69   31.96
   1  -2  13  -15.15   25.90
  -1   3  11   33.11   24.81
  -1   3  10   10.86   19.77
  -1   3   9  316.66   35.43
  -1   3   8  348.91   36.37
  -1   3   7  288.81   30.06
  -1   3   6   41.68   12.53
  -1   3   5 2660.61  196.38
  -1   3   4 1170.98   88.56
   1  -3  -3  347.67   27.96
   1  -3  -2   87.85    8.48
   1  -3  -1  465.23   35.96
   1  -3  -1  507.71   36.63
   1  -3   0 1421.55   96.46
   1  -3   0 1226.58   94.93
   1  -3   1  655.08   47.84
   1  -3   1  615.89   46.49
   1  -3   2 1156.20   86.09
   1  -3   2 1230.10   89.05
   1  -3   3 1133.07   76.01
  -1   3  -3 1054.77   77.69
   1  -3   3  911.06   78.06
  -1   3  -4   62.53    7.28
   1  -3   4   46.61   11.01
   1  -3   4   60.76   10.35
  -1   3  -5  337.38   26.52
   1  -3   5  323.28   30.54
   1  -3   5  320.99   28.16
   1  -3   6  112.72   16.78
   1  -3   6   81.38   16.71
  -1   3  -6   75.24   10.84
   1  -3   7  229.12   26.30
   1  -3   7  178.19   22.28
   1  -3   8   -2.16   14.97
   1  -3   9  234.32   30.19
   1  -3  10   96.15   25.69
   1  -3  11   77.64   26.44
   1  -3  12    4.94   27.57
  -1   4   8 1572.08  122.96
  -1   4   7   12.06   12.31
   1  -4  -5  125.31   16.10
   1  -4  -4 2528.94  185.23
   1  -4  -3   15.30    5.48
   1  -4  -2 1396.43  102.15
   1  -4  -1  525.62   38.33
   1  -4  -1  494.62   38.67
   1  -4   0  947.28   73.29
   1  -4   0 1046.60   72.58
   1  -4   1   85.55    8.99
   1  -4   1  103.21    9.97
   1  -4   2  287.43   24.30
   1  -4   2  338.50   26.59
   1  -4   3   11.94    7.11
   1  -4   3    6.90    4.95
  -1   4  -4 1307.21   97.95
   1  -4   4 1255.74   95.17
   1  -4   4 1335.99   99.37
   1  -4   5   -0.17    7.23
  -1   4  -5    3.98    4.39
   1  -4   5   -6.57    8.00
   1  -4   6  -14.60    7.60
  -1   4  -6    1.66    5.15
   1  -4   6   10.08   11.41
   1  -4   7   70.77   17.51
   1  -4   7  112.26   18.99
   1  -4   8  392.99   40.50
   1  -4   9  100.06   24.58
   1  -4  10    8.74   23.53
   1  -4  11   -3.60   24.54
   1  -4  12  143.68   38.28
   1  -5  -8  668.63   93.23
   1  -5  -7 1050.45   87.86
   1  -5  -6  -12.48   11.52
   1  -5  -5  115.43   14.78
   1  -5  -4  205.66   19.53
   1  -5  -3 1320.33   97.79
   1  -5  -2  714.25   53.43
   1  -5  -1   47.43    7.84
   1  -5  -1   45.80    6.80
   1  -5   0  878.74   63.29
   1  -5   0  837.89   63.97
   1  -5   1  425.93   31.99
   1  -5   1  374.99   30.74
   1  -5   2   11.18    4.31
   1  -5   2    8.25    4.86
   1  -5   3 1074.53   77.73
   1  -5   3 1047.53   81.06
   1  -5   4  542.76   44.91
  -1   5  -4  518.25   41.61
   1  -5   4  540.70   41.68
   1  -5   5  750.41   57.59
   1  -5   5  630.71   52.94
  -1   5  -5  688.72   53.34
  -1   5  -6  679.72   52.30
   1  -5   6  699.59   53.48
   1  -5   6  636.08   56.43
   1  -5   7   98.61   21.69
   1  -5   7   90.30   18.18
   1  -5   8    3.94   16.24
   1  -5   8   12.51   13.92
   1  -5   9   15.21   20.34
   1  -5  10  125.01   31.40
   1  -5  11  124.42   30.36
   1  -5  12    4.07   27.98
   1  -6  -9  395.08  103.95
   1  -6  -8  758.10   73.28
   1  -6  -7  -19.27   15.75
   1  -6  -6   21.59   12.80
   1  -6  -5   33.90   10.52
   1  -6  -4  815.96   62.83
   1  -6  -3  208.96   18.77
   1  -6  -2  147.53   13.65
   1  -6  -1 2391.11  174.27
   1  -6  -1 2457.64  176.45
   1  -6   0   -1.59    4.46
   1  -6   0    2.82    4.20
   1  -6   2    2.12    4.61
   1  -6   2   -0.84    4.19
   1  -6   3   77.95   12.93
   1  -6   3   93.18   10.15
   1  -6   4  397.64   30.32
   1  -6   4  336.60   32.49
   1  -6   5  150.25   20.89
   1  -6   5  152.63   16.10
  -1   6  -5  139.93   13.98
   1  -6   6  108.73   20.64
   1  -6   6   88.87   16.14
   1  -6   7   30.33   15.38
   1  -6   7   10.55   11.91
   1  -6   8  433.45   40.99
   1  -6   8  500.99   46.80
   1  -6   9   37.93   22.63
   1  -6  10   35.25   25.48
   1  -6  11    0.43   20.63
   1  -6  12  117.44   35.69
   1  -7  -9  401.22   70.61
   1  -7  -8   33.54   26.55
   1  -7  -7  110.32   22.81
   1  -7  -6  176.48   20.60
   1  -7  -5  217.35   21.70
   1  -7  -4  111.92   13.71
   1  -7  -3  635.76   49.24
   1  -7  -2   81.20   10.98
   1  -7  -1    8.87    6.40
   1  -7  -1    4.15    5.06
   1  -7   0  199.00   18.73
   1  -7   0  222.32   19.10
   1  -7   1  166.35   16.80
   1  -7   1  196.14   16.75
   1  -7   2   27.60    7.54
   1  -7   2   40.51    7.84
   1  -7   3   90.00   13.70
   1  -7   3   82.23   11.27
   1  -7   4    2.44    6.52
   1  -7   4   21.21   10.39
   1  -7   5    4.91    7.81
   1  -7   5    6.45   10.26
   1  -7   6  271.72   29.62
   1  -7   6  267.81   25.13
   1  -7   7  222.72   23.86
   1  -7   7  244.35   28.70
   1  -7   8   80.38   20.85
   1  -7   9   11.30   16.71
   1  -7  10   42.58   22.08
   1  -7  11   70.54   31.22
   1  -7  12  -37.15   28.37
   1  -8 -10  237.63   92.92
   1  -8  -9   65.75   33.64
   1  -8  -8  261.47   32.53
   1  -8  -7   92.86   20.73
   1  -8  -6  316.55   30.46
   1  -8  -5   45.61   12.48
   1  -8  -4  552.70   44.46
   1  -8  -3  101.98   13.83
   1  -8  -2   -6.79    5.58
   1  -8  -1  110.38   14.09
   1  -8  -1  126.40   16.06
   1  -8   0   -4.97    5.81
   1  -8   0    7.95    6.31
   1  -8   1  151.47   16.11
   1  -8   1  177.66   16.19
   1  -8   2  338.05   31.86
   1  -8   2  415.80   30.84
   1  -8   3   37.00   10.69
   1  -8   3   15.05    7.11
   1  -8   4   79.38   15.83
   1  -8   4   66.99   11.83
   1  -8   5  420.74   38.78
   1  -8   5  406.49   34.33
   1  -8   6   12.95   14.08
   1  -8   6   14.07   10.90
   1  -8   7   44.43   14.81
   1  -8   7   32.75   17.29
   1  -8   8  411.99   42.45
   1  -8   9  -26.67   15.51
   1  -8  10   33.60   22.03
   1  -8  11   12.05   26.87
   1  -8  12   68.52   34.78
   1  -9 -10  626.83   93.43
   1  -9  -9  132.85   34.63
   1  -9  -8   -7.12   19.00
   1  -9  -7  101.28   22.21
   1  -9  -6  222.29   24.32
   1  -9  -5   77.09   15.16
   1  -9  -4  124.39   16.98
   1  -9  -3  941.63   72.13
   1  -9  -2   53.86   14.35
   1  -9  -2   77.00   12.28
   1  -9  -1  289.05   25.47
   1  -9  -1  262.85   24.27
   1  -9   0  257.06   24.08
   1  -9   0  286.84   24.72
   1  -9   1  210.79   20.34
   1  -9   1  235.95   21.81
   1  -9   2  729.96   51.56
   1  -9   2  596.68   52.89
   1  -9   3   35.69    9.13
   1  -9   3   44.45   11.74
   1  -9   4  111.34   15.79
   1  -9   4  142.52   20.96
   1  -9   5    4.51   12.33
   1  -9   5   10.67    9.04
   1  -9   6  189.48   27.30
   1  -9   6  178.99   19.62
   1  -9   7  224.84   33.76
   1  -9   8   17.76   19.31
   1  -9   9  -14.22   19.32
   1  -9  10   50.62   23.57
   1  -9  11   -2.35   21.60
   1  -9  12   -4.57   31.04
   1 -10 -11  569.67  144.12
   1 -10 -10    2.78   35.59
   1 -10  -9   65.30   28.25
   1 -10  -8  125.84   26.82
   1 -10  -7  213.44   29.60
   1 -10  -6  103.92   19.42
   1 -10  -5  361.69   32.72
   1 -10  -4   -7.42    8.64
   1 -10  -3  313.98   28.58
   1 -10  -2  184.80   19.20
   1 -10  -2  186.22   21.40
   1 -10  -1  209.71   20.61
   1 -10  -1  211.44   21.68
   1 -10   0  290.03   26.62
   1 -10   0  311.29   27.23
   1 -10   1  852.29   57.91
   1 -10   1  635.47   58.12
   1 -10   2  145.59   17.07
   1 -10   2  178.16   19.21
   1 -10   3  161.93   16.71
   1 -10   3  141.52   18.28
   1 -10   4  227.73   21.60
   1 -10   4  237.81   25.95
   1 -10   5  282.46   30.52
   1 -10   5  280.50   25.91
   1 -10   6   19.38   15.89
   1 -10   7  217.19   27.85
   1 -10   8   33.44   22.67
   1 -10   9   19.09   19.39
   1 -10  10   -5.85   21.30
   1 -10  11    7.54   28.49
   1 -11 -11  -76.69   56.86
   1 -11 -10  438.03   56.22
   1 -11  -9   -8.44   25.53
   1 -11  -8   66.17   23.07
   1 -11  -7    1.99   15.10
   1 -11  -6  285.64   28.99
   1 -11  -5   -2.95   11.12
   1 -11  -4   62.65   14.96
   1 -11  -3    7.83    9.96
   1 -11  -2  827.51   65.56
   1 -11  -2  845.82   66.77
   1 -11  -1  162.90   18.93
   1 -11  -1  148.83   17.72
   1 -11   0    3.20    7.12
   1 -11   0    5.91    8.31
   1 -11   1  129.20   16.49
   1 -11   1  130.08   15.67
   1 -11   2  579.90   41.44
   1 -11   2  414.91   41.76
   1 -11   3  147.10   22.13
   1 -11   3  127.40   18.28
   1 -11   4    5.76   12.24
   1 -11   4   12.54    8.97
   1 -11   5   -6.28    9.40
   1 -11   5   -5.02   12.52
   1 -11   6  252.38   30.30
   1 -11   7   26.01   19.96
   1 -11   8   -4.02   21.11
   1 -11   9    0.06   18.56
   1 -11  10   68.76   31.00
   1 -11  11    8.49   29.69
   1 -12 -11  227.96   69.23
   1 -12 -10  -35.47   31.20
   1 -12  -9    8.22   23.94
   1 -12  -8  -35.47   17.31
   1 -12  -7  290.68   31.81
   1 -12  -6  178.35   25.99
   1 -12  -5  185.09   22.73
   1 -12  -4  -20.74   11.53
   1 -12  -3  562.49   46.36
   1 -12  -3  537.47   48.51
   1 -12  -2  280.13   27.08
   1 -12  -2  277.13   28.96
   1 -12  -1   77.11   16.25
   1 -12  -1  103.28   16.47
   1 -12   0   83.20   16.45
   1 -12   0   65.41   14.67
   1 -12   1  437.88   38.37
   1 -12   1  429.04   36.65
   1 -12   2   28.22   13.29
   1 -12   2   34.44   12.12
   1 -12   3   89.49   18.29
   1 -12   3  111.47   17.48
   1 -12   4   -2.29   12.56
   1 -12   4   -3.19    9.59
   1 -12   5  233.07   28.42
   1 -12   6   -2.84   13.85
   1 -12   7  270.48   39.10
   1 -12   8   53.90   26.13
   1 -12   9   86.36   31.54
   1 -12  10  -22.31   20.87
   1 -12  11   59.08   32.85
   1 -13 -11  -63.62   48.89
   1 -13 -10  123.29   41.28
   1 -13  -9   -2.86   22.35
   1 -13  -8  -17.90   17.89
   1 -13  -7   87.79   23.86
   1 -13  -6  350.15   35.58
   1 -13  -5  159.37   25.90
   1 -13  -4   18.99   14.07
   1 -13  -3   54.55   19.81
   1 -13  -3   80.94   18.91
   1 -13  -2 1364.44   91.90
   1 -13  -2  979.35   90.05
   1 -13  -1  354.29   33.01
   1 -13  -1  355.52   33.51
   1 -13   0    0.94   11.38
   1 -13   0   10.17   11.73
   1 -13   1   22.24   11.80
   1 -13   1   29.06   12.71
   1 -13   2  763.00   63.72
   1 -13   2  871.69   67.54
   1 -13   3   29.50   14.04
   1 -13   3   93.47   16.77
   1 -13   4   16.29   16.14
   1 -13   4   -1.65   10.65
   1 -13   5    7.42   16.71
   1 -13   6  217.81   34.40
   1 -13   7   90.18   25.46
   1 -13   8   27.87   25.16
   1 -13   9   21.36   22.39
   1 -13  10   61.27   32.06
   1 -13  11    2.15   25.83
   1 -14 -10  -30.06   27.92
   1 -14  -9   39.82   24.56
   1 -14  -8    5.54   19.42
   1 -14  -7  320.04   35.37
   1 -14  -6   24.77   20.77
   1 -14  -5  203.37   29.54
   1 -14  -4  140.00   24.32
   1 -14  -4   79.07   24.64
   1 -14  -3  522.84   47.42
   1 -14  -3  470.02   43.93
   1 -14  -2   73.94   17.12
   1 -14  -2   61.81   19.25
   1 -14  -1  225.46   27.16
   1 -14  -1  253.82   26.11
   1 -14   0   85.95   18.24
   1 -14   0   88.22   18.56
   1 -14   1  245.60   26.49
   1 -14   1  312.89   29.75
   1 -14   2   31.58   13.06
   1 -14   2   36.36   15.21
   1 -14   3  449.86   39.20
   1 -14   3  438.71   42.56
   1 -14   4  -27.12   13.95
   1 -14   5    2.05   18.91
   1 -14   6   21.29   20.34
   1 -14   7   26.90   20.47
   1 -14   8   59.08   24.43
   1 -14   9  133.12   34.88
   1 -14  10  -30.02   27.59
   1 -15 -10  107.28   35.65
   1 -15  -9   -6.53   23.46
   1 -15  -8    1.70   22.19
   1 -15  -7   -5.16   20.06
   1 -15  -6  596.45   54.11
   1 -15  -5  -12.25   17.23
   1 -15  -4  -20.63   16.70
   1 -15  -4  -16.63   15.09
   1 -15  -3   11.75   16.08
   1 -15  -3   16.87   20.18
   1 -15  -2  868.10   70.63
   1 -15  -2  810.71   68.32
   1 -15  -1   24.52   14.40
   1 -15  -1   11.83   14.97
   1 -15   0   14.77   14.49
   1 -15   0    5.97   13.28
   1 -15   1   -6.18   11.60
   1 -15   1   -8.92    9.42
   1 -15   2  586.13   51.66
   1 -15   2  568.49   48.43
   1 -15   3   -2.72   14.33
   1 -15   4  -33.22   14.88
   1 -15   5  -16.00   17.11
   1 -15   6  143.62   31.08
   1 -15   7    6.03   22.44
   1 -15   8  -23.30   18.17
   1 -15   9  -19.72   27.62
   1 -15  10   15.19   31.44
   1 -16  -9   67.00   31.72
   1 -16  -8  100.90   29.45
   1 -16  -7  108.04   30.31
   1 -16  -6   27.46   21.63
   1 -16  -5   14.71   19.08
   1 -16  -5   17.22   24.14
   1 -16  -4    1.83   19.37
   1 -16  -4   -5.49   17.47
   1 -16  -3  273.36   34.37
   1 -16  -3  296.67   31.88
   1 -16  -2  178.35   29.91
   1 -16  -2  143.71   25.42
   1 -16  -1  102.47   20.93
   1 -16  -1   73.85   22.17
   1 -16   0   50.97   17.67
   1 -16   0   19.15   15.57
   1 -16   1  211.87   25.14
   1 -16   1  165.69   21.63
   1 -16   2   21.83   14.09
   1 -16   2   15.48   16.54
   1 -16   3  328.34   36.25
   1 -16   4  -14.86   17.52
   1 -16   5  -42.40   17.12
   1 -16   6  -11.33   22.46
   1 -16   7  106.21   31.32
   1 -16   8   -7.44   21.73
   1 -16   9   10.26   30.64
   1 -16  10  -20.77   32.17
   1 -17  -8  -20.20   26.70
   1 -17  -7   -0.22   22.00
   1 -17  -6  255.70   37.20
   1 -17  -6  206.03   41.65
   1 -17  -5  -29.47   18.70
   1 -17  -5   -6.71   23.50
   1 -17  -4   -8.71   17.55
   1 -17  -4   -5.25   22.02
   1 -17  -3   16.42   18.76
   1 -17  -3    9.00   17.17
   1 -17  -2  264.20   36.95
   1 -17  -2  225.06   28.57
   1 -17  -1  125.82   26.10
   1 -17  -1  116.48   24.18
   1 -17   0   25.81   17.02
   1 -17   0   12.32   14.88
   1 -17   1    4.09   13.97
   1 -17   1  -13.99   14.91
   1 -17   2  735.37   64.28
   1 -17   3  -35.15   15.74
   1 -17   5  -23.90   15.96
   1 -17   6  219.57   40.19
   1 -17   7  -14.16   20.22
   1 -17   8  -24.80   21.76
   1 -17   9   -8.25   30.56
   1 -18  -8  -13.76   40.02
   1 -18  -7   62.02   28.07
   1 -18  -7   86.91   39.72
   1 -18  -6   -3.77   28.97
   1 -18  -6   -0.18   21.95
   1 -18  -5  -15.30   24.67
   1 -18  -5  -19.73   19.95
   1 -18  -4   22.50   24.25
   1 -18  -4   -8.37   19.92
   1 -18  -3  287.72   41.34
   1 -18  -3  260.03   32.22
   1 -18  -2   85.01   22.80
   1 -18  -2   89.35   28.59
   1 -18  -1   29.72   18.30
   1 -18  -1   20.67   21.70
   1 -18   0   -6.80   13.82
   1 -18   0  -17.77   13.66
   1 -18   1  243.43   30.16
   1 -18   1  331.30   33.75
   1 -18   2   37.98   20.72
   1 -18   3  173.93   32.04
   1 -18   4  -19.56   19.45
   1 -18   5  121.56   30.51
   1 -18   6  -25.35   23.18
   1 -18   7   75.85   32.24
   1 -18   8   10.39   30.40
   1 -18   9   14.89   31.81
   1 -19  -8   24.20   46.80
   1 -19  -7   -8.66   36.05
   1 -19  -6   48.99   33.49
   1 -19  -6   78.40   29.30
   1 -19  -5   -0.20   25.76
   1 -19  -5   12.08   28.84
   1 -19  -4   15.85   21.37
   1 -19  -4   21.69   25.89
   1 -19  -3   -0.54   20.44
   1 -19  -3   16.67   22.86
   1 -19  -2  239.17   36.30
   1 -19  -2  216.51   36.43
   1 -19  -1    1.14   18.40
   1 -19  -1   -1.41   17.80
   1 -19   0   71.74   22.05
   1 -19   0   44.54   20.32
   1 -19   1   17.32   18.75
   1 -19   2  262.47   38.00
   1 -19   3  -35.33   17.03
   1 -19   4  -43.25   19.68
   1 -19   5  -27.30   21.59
   1 -19   6  161.89   37.69
   1 -19   7   -2.73   23.31
   1 -19   8  -32.82   29.95
   1 -20  -8  -58.68   36.05
   1 -20  -7    4.62   37.93
   1 -20  -6   14.64   34.14
   1 -20  -5   28.33   32.01
   1 -20  -5   59.28   27.16
   1 -20  -4  -22.04   24.80
   1 -20  -4    9.33   22.49
   1 -20  -3   88.37   31.06
   1 -20  -3  115.30   26.89
   1 -20  -2   -4.78   19.59
   1 -20  -2    1.49   21.73
   1 -20  -1   12.45   22.94
   1 -20  -1   25.94   21.12
   1 -20   0   -3.73   18.62
   1 -20   1   42.66   21.26
   1 -20   2    0.65   20.23
   1 -20   3   20.23   22.55
   1 -20   4  -16.44   23.12
   1 -20   5   63.16   27.86
   1 -20   6  -45.61   25.85
   1 -20   7   38.01   32.46
   1 -20   8  -28.02   31.85
   1 -21  -7  -40.09   39.17
   1 -21  -6   24.02   35.99
   1 -21  -5  -12.52   30.75
   1 -21  -4   -2.48   27.10
   1 -21  -4   -4.63   23.10
   1 -21  -3   26.02   27.88
   1 -21  -3    9.61   21.89
   1 -21  -2   87.66   26.22
   1 -21  -2   26.63   26.13
   1 -21  -1   29.21   22.03
   1 -21  -1   -4.69   23.02
   1 -21   0   14.98   20.83
   1 -21   1    5.18   21.04
   1 -21   2   50.55   24.78
   1 -21   3   11.73   23.06
   1 -21   4  -13.14   23.58
   1 -21   5  -39.38   23.27
   1 -21   6    3.19   30.75
   1 -21   7  -22.84   31.03
   1 -22  -7   60.62   43.36
   1 -22  -6    2.19   35.52
   1 -22  -5   53.99   36.30
   1 -22  -4    5.54   30.77
   1 -22  -3   -8.78   28.44
   1 -22  -3    8.65   24.91
   1 -22  -2   23.49   23.88
   1 -22  -2  -12.26   26.57
   1 -22  -1   63.39   25.58
   1 -22   0  -13.75   20.19
   1 -22   1  -25.17   21.95
   1 -22   2    0.14   21.67
   1 -22   3  -14.33   22.15
   1 -22   4   -2.08   25.01
   1 -22   5   25.55   28.76
   1 -22   6  -20.67   29.81
   1 -23  -6   14.19   35.92
   1 -23  -5    7.77   34.74
   1 -23  -4  -22.94   29.95
   1 -23  -3   15.59   31.40
   1 -23  -2  -18.36   23.26
   1 -23  -1   53.53   26.67
   1 -23   0   -1.46   21.88
   1 -23   1  -24.73   22.45
   1 -23   2   20.98   24.00
   1 -23   3   32.50   27.30
   1 -23   4  -15.36   27.12
   1 -23   5   33.26   31.26
   1 -23   6    9.20   33.84
   1 -24  -5  -12.74   37.12
   1 -24  -4   26.96   35.78
   1 -24  -1   15.67   24.63
   1 -24   0   -2.93   25.11
   1 -24   1   13.49   25.96
   1 -24   2  -10.75   25.32
   1 -24   3   14.94   28.13
   1 -24   4    9.30   30.17
   1 -24   5   -3.96   30.81
   1 -25   0   -4.39   27.00
   1 -25   1   24.17   29.59
   1 -25   2  -29.22   27.31
   1 -25   3   26.31   31.02
   1 -26   1   54.67   32.83
  -2 -25   3  -20.01   28.25
  -2 -25   2  -18.92   27.35
  -2 -25   1   92.42   34.08
  -2 -25   0   25.40   30.04
  -2 -25  -1  -14.73   27.23
  -2 -25  -2  -30.78   26.88
  -2 -25  -3   18.16   31.86
  -2 -24   4  -21.23   28.97
  -2 -24   3   61.27   31.53
  -2 -24   2    6.64   25.80
  -2 -24   1   15.14   25.75
  -2 -24   0   28.30   27.23
  -2 -24  -1   17.27   28.26
  -2 -24  -2   26.28   30.36
  -2 -24  -3   18.01   31.14
  -2 -24  -4   38.37   32.24
  -2 -23   6   -1.80   27.14
  -2 -23   5  -25.22   22.56
  -2 -23   4  -41.98   26.49
  -2 -23   3   -5.84   25.35
  -2 -23   2   29.35   22.05
  -2 -23   1   10.65   24.40
  -2 -23   0  -23.99   23.86
  -2 -23  -1   -0.76   25.60
  -2 -23  -2   30.51   24.23
  -2 -23  -3   35.75   30.57
  -2 -23  -4  -18.81   28.38
  -2 -23  -5    5.16   29.58
  -2 -23  -5  -16.89   36.09
  -2 -22   7   -4.77   26.55
  -2 -22   6  -20.55   30.55
  -2 -22   5    0.00   28.79
  -2 -22   4    5.40   21.39
  -2 -22   3   30.51   27.57
  -2 -22   2  -15.99   18.78
  -2 -22   1   45.97   26.51
  -2 -22   0   -3.44   19.46
  -2 -22  -1   47.92   26.84
  -2 -22  -2   11.55   21.82
  -2 -22  -3    0.94   26.50
  -2 -22  -4  -11.07   30.83
  -2 -22  -4    5.17   26.62
  -2 -22  -5  -22.60   35.77
  -2 -22  -5   51.27   32.75
  -2 -22  -6   -0.85   29.06
  -2 -22  -6    7.92   41.21
  -2 -21   7  -24.00   28.57
  -2 -21   6  -21.29   30.52
  -2 -21   5   -0.12   22.90
  -2 -21   4  -18.16   23.95
  -2 -21   3  -13.11   22.29
  -2 -21   2   80.07   27.64
  -2 -21   1   25.51   20.29
  -2 -21   0    1.20   21.75
  -2 -21  -1    0.07   18.63
  -2 -21  -2   43.41   22.58
  -2 -21  -3   -2.63   22.99
  -2 -21  -3   25.02   28.58
  -2 -21  -4   -4.38   31.56
  -2 -21  -4  -18.14   25.59
  -2 -21  -5    7.41   26.75
  -2 -21  -6   61.16   33.24
  -2 -21  -7   15.83   30.49
  -2 -20   8  -41.32   25.76
  -2 -20   7   33.74   32.28
  -2 -20   6   14.73   29.77
  -2 -20   5  -48.12   22.96
  -2 -20   4  -13.31   18.66
  -2 -20   3   25.11   20.38
  -2 -20   2   35.26   23.14
  -2 -20   1    8.74   22.19
  -2 -20   0   34.64   19.88
  -2 -20  -1   59.40   24.67
  -2 -20  -2   26.94   24.04
  -2 -20  -2  -10.80   21.28
  -2 -20  -3   14.52   23.41
  -2 -20  -3  -22.02   24.02
  -2 -20  -4   -9.22   25.51
  -2 -20  -5  170.42   37.58
  -2 -20  -6   25.33   27.28
  -2 -20  -7   86.78   33.44
  -2 -20  -8   13.48   32.63
  -2 -19   9  -29.62   33.51
  -2 -19   8  -53.35   28.37
  -2 -19   7  -31.66   22.22
  -2 -19   6   53.31   30.93
  -2 -19   5   31.77   26.61
  -2 -19   4  -20.93   21.32
  -2 -19   3  -10.32   19.91
  -2 -19   2   83.32   25.17
  -2 -19   1  -25.09   17.35
  -2 -19   0   -9.51   18.52
  -2 -19  -1   -7.23   20.03
  -2 -19  -1   13.99   19.69
  -2 -19  -2  275.09   42.52
  -2 -19  -2  269.87   33.50
  -2 -19  -3   37.05   26.74
  -2 -19  -3   81.13   27.30
  -2 -19  -4    2.88   23.54
  -2 -19  -5   14.90   26.15
  -2 -19  -6   97.16   30.54
  -2 -19  -7   49.01   29.18
  -2 -19  -8  -24.87   29.19
  -2 -18   9    1.87   26.46
  -2 -18   8  -17.88   29.73
  -2 -18   7   37.11   27.48
  -2 -18   6    6.57   26.71
  -2 -18   5  -24.00   22.31
  -2 -18   4  -15.73   16.00
  -2 -18   3  233.28   36.39
  -2 -18   2   24.02   16.62
  -2 -18   1   43.10   20.36
  -2 -18   0   19.99   19.96
  -2 -18  -1  106.44   28.94
  -2 -18  -1  169.39   29.28
  -2 -18  -2    1.93   20.96
  -2 -18  -2   23.62   20.79
  -2 -18  -3  148.80   27.79
  -2 -18  -4   16.95   22.92
  -2 -18  -5  144.84   28.89
  -2 -18  -6   -6.83   24.09
  -2 -18  -7   81.60   29.96
  -2 -18  -8   10.96   29.05
  -2 -18  -9   11.70   31.23
  -2 -17  10   73.45   39.36
  -2 -17   9  -19.31   31.51
  -2 -17   8  -44.03   25.33
  -2 -17   7  -36.40   24.38
  -2 -17   6   89.24   31.70
  -2 -17   5    2.05   21.93
  -2 -17   4   -0.11   16.78
  -2 -17   3   12.80   15.90
  -2 -17   2  244.66   29.12
  -2 -17   1   12.41   15.09
  -2 -17   0   41.68   18.31
  -2 -17   0    3.28   13.94
  -2 -17  -1    7.76   18.65
  -2 -17  -1   25.68   20.88
  -2 -17  -2  237.29   29.95
  -2 -17  -3   13.04   21.12
  -2 -17  -4    4.73   19.64
  -2 -17  -5    1.54   18.60
  -2 -17  -6  117.01   29.79
  -2 -17  -7    2.93   24.47
  -2 -17  -8  -28.64   25.87
  -2 -17  -9  -25.99   23.30
  -2 -16  10  -16.44   31.90
  -2 -16   9   22.45   31.67
  -2 -16   8  -62.75   23.43
  -2 -16   7   97.81   28.36
  -2 -16   6    3.85   18.91
  -2 -16   5   -8.73   19.98
  -2 -16   4  -17.64   17.49
  -2 -16   3  310.78   34.86
  -2 -16   2   22.25   14.42
  -2 -16   1   22.23   16.96
  -2 -16   0   40.34   19.56
  -2 -16   0   44.72   16.60
  -2 -16  -1  265.62   29.88
  -2 -16  -1  240.62   29.52
  -2 -16  -2  122.65   23.78
  -2 -16  -3  184.35   28.73
  -2 -16  -4  -10.60   19.00
  -2 -16  -5  -31.55   16.71
  -2 -16  -6   11.01   22.23
  -2 -16  -7   24.17   23.98
  -2 -16  -8  -19.64   25.51
  -2 -16  -9   41.31   26.74
  -2 -16 -10  -49.39   33.47
  -2 -15  10   36.81   32.42
  -2 -15   9   17.96   23.97
  -2 -15   8  151.53   36.87
  -2 -15   7    3.81   23.27
  -2 -15   6  304.02   37.81
  -2 -15   5    3.94   15.23
  -2 -15   4  -28.31   15.05
  -2 -15   3   -3.10   15.05
  -2 -15   2 1083.27   87.77
  -2 -15   1   30.52   16.54
  -2 -15   1   40.07   13.85
  -2 -15   0   -3.62   13.80
  -2 -15   0  -10.60   12.47
  -2 -15  -1   24.55   16.14
  -2 -15  -2  335.81   35.24
  -2 -15  -3    2.16   14.66
  -2 -15  -4    9.60   19.25
  -2 -15  -5  -17.11   14.96
  -2 -15  -6  151.81   29.55
  -2 -15  -7   38.43   23.13
  -2 -15  -8   -7.01   22.29
  -2 -15  -9  -16.55   22.33
  -2 -15 -10  161.11   45.97
  -2 -14  11   58.83   34.22
  -2 -14  10  -12.98   28.50
  -2 -14   9   11.26   22.04
  -2 -14   8   -0.16   24.78
  -2 -14   7  347.85   41.01
  -2 -14   6   18.09   18.16
  -2 -14   5  137.39   28.23
  -2 -14   4    6.64   14.04
  -2 -14   3  517.48   47.31
  -2 -14   2   82.10   18.51
  -2 -14   1  309.58   31.22
  -2 -14   1  272.18   27.74
  -2 -14   0  -10.56   12.85
  -2 -14   0   -1.20   10.57
  -2 -14  -1  173.49   24.19
  -2 -14  -2   62.38   18.45
  -2 -14  -3  225.40   27.04
  -2 -14  -4  -23.66   16.90
  -2 -14  -5  -19.39   13.71
  -2 -14  -6   -2.32   15.60
  -2 -14  -7   20.63   17.86
  -2 -14  -8  -12.93   21.98
  -2 -14  -9  132.89   31.17
  -2 -14 -10  -48.01   32.85
  -2 -13  11    9.04   31.03
  -2 -13  10   77.40   34.30
  -2 -13   9  -44.05   23.85
  -2 -13   8    5.90   24.50
  -2 -13   7  -23.15   19.55
  -2 -13   6  474.90   46.97
  -2 -13   5    6.40   14.79
  -2 -13   4  145.80   26.19
  -2 -13   3    4.85   11.66
  -2 -13   2  745.19   62.12
  -2 -13   1  113.02   18.21
  -2 -13   1  117.36   20.99
  -2 -13   0   -3.74   12.00
  -2 -13  -1   17.14   11.70
  -2 -13  -2  298.00   29.71
  -2 -13  -3   75.23   17.51
  -2 -13  -4  119.68   23.64
  -2 -13  -5  -46.67   14.84
  -2 -13  -6  138.26   26.50
  -2 -13  -7  170.49   30.15
  -2 -13  -8   33.93   23.45
  -2 -13  -9   -2.56   25.90
  -2 -13 -10   30.64   37.99
  -2 -13 -11  -26.44   52.95
  -2 -12  12  -59.23   28.95
  -2 -12  11   35.45   31.85
  -2 -12  10   -0.05   26.78
  -2 -12   9   51.80   27.76
  -2 -12   8  -10.81   16.88
   2  12  -7  369.61   33.07
  -2 -12   7  314.04   37.31
  -2 -12   6   96.71   22.08
   2  12  -6  101.94   17.69
  -2 -12   5  223.21   31.24
  -2 -12   4   -8.51   10.44
  -2 -12   3  422.45   39.23
  -2 -12   2  232.05   24.98
  -2 -12   2  199.41   20.44
  -2 -12   1   83.55   14.61
  -2 -12   1  108.58   17.91
  -2 -12   0  178.56   23.82
  -2 -12  -1   21.49   13.10
  -2 -12  -2   -5.06   10.09
  -2 -12  -3   94.11   18.20
  -2 -12  -4   67.77   16.59
  -2 -12  -5   78.94   18.34
  -2 -12  -6   23.15   15.77
  -2 -12  -7  -15.15   17.24
  -2 -12  -8  202.85   31.70
  -2 -12  -9   26.56   29.05
  -2 -12 -10  -52.75   35.65
  -2 -12 -11   30.82   65.74
  -2 -11  12   21.71   33.34
  -2 -11  11    3.03   26.91
  -2 -11  10  209.91   40.58
  -2 -11   9   -6.91   18.46
  -2 -11   8    6.34   20.62
  -2 -11   7  -16.60   16.61
   2  11  -7    3.78   10.33
  -2 -11   6  476.51   43.74
   2  11  -6  389.33   38.04
   2  11  -5  136.70   17.53
  -2 -11   5  155.71   24.73
   2  11  -4   11.64    9.35
  -2 -11   4    5.95   12.05
  -2 -11   3   27.68   13.75
  -2 -11   3   25.35    7.64
  -2 -11   2  816.42   64.30
  -2 -11   2  908.46   69.80
  -2 -11   1    0.59    7.62
  -2 -11   1    7.30    8.68
  -2 -11   0  111.38   18.02
  -2 -11  -1   -6.69    9.28
  -2 -11  -2  363.42   32.99
  -2 -11  -3  958.44   75.87
  -2 -11  -4  -10.33    9.57
  -2 -11  -5    9.09   13.82
  -2 -11  -6  245.31   32.37
  -2 -11  -7   89.11   24.27
  -2 -11  -8   19.89   23.66
  -2 -11  -9   28.84   29.77
  -2 -11 -10  143.93   49.97
  -2 -11 -11  -24.12   74.54
  -2 -10  12  -22.14   30.06
  -2 -10  11  194.70   40.40
  -2 -10  10   31.93   22.72
  -2 -10   9   13.00   22.91
  -2 -10   8  103.16   25.14
  -2 -10   7  316.12   34.78
   2  10  -7  318.78   30.15
  -2 -10   6   12.89   13.10
   2  10  -6    1.77    8.93
   2  10  -5  203.55   21.58
  -2 -10   5  220.60   25.95
   2  10  -4   17.04    8.71
  -2 -10   4   11.13   12.04
   2  10  -3  723.74   56.46
  -2 -10   3  683.51   51.23
  -2 -10   3  660.75   56.79
  -2 -10   2  139.97   14.45
  -2 -10   2  151.23   20.37
  -2 -10   1 1251.07  101.56
  -2 -10   1 1416.56   97.90
  -2 -10   0  536.10   44.75
  -2 -10  -1  136.08   16.45
  -2 -10  -2   54.48   13.99
  -2 -10  -3   99.14   17.86
  -2 -10  -4  186.92   24.63
  -2 -10  -5  142.02   22.58
  -2 -10  -6   73.05   19.68
  -2 -10  -7  218.76   30.86
  -2 -10  -8   77.03   26.74
  -2 -10  -9    0.21   23.67
  -2 -10 -10   35.19   44.67
  -2 -10 -11   76.51  102.42
  -2  -9  12   55.34   28.38
  -2  -9  11   34.99   28.90
  -2  -9  10  312.96   39.27
  -2  -9   9  139.69   30.82
  -2  -9   8   20.75   15.88
   2   9  -8   17.93   12.00
   2   9  -7    8.93    9.34
  -2  -9   7   44.91   16.53
   2   9  -6  385.95   32.95
  -2  -9   6  332.30   35.39
  -2  -9   5    6.82   10.34
   2   9  -5   12.51    8.51
   2   9  -4  420.21   36.13
  -2  -9   4  418.39   38.11
  -2  -9   3  564.11   50.08
   2   9  -3  643.25   49.74
  -2  -9   2 1183.77   99.24
  -2  -9   2 1424.79   94.68
  -2  -9   1   49.62   11.68
  -2  -9   0  288.28   26.98
  -2  -9  -1  265.22   24.61
  -2  -9  -2 1330.21  100.74
  -2  -9  -3 1507.96  113.81
  -2  -9  -4   -5.69    9.12
  -2  -9  -5  208.14   24.07
  -2  -9  -6  138.10   24.28
  -2  -9  -7  238.23   34.40
  -2  -9  -8    2.10   23.55
  -2  -9  -9   -5.39   31.15
  -2  -9 -10  219.03   63.59
  -2  -9 -11  301.63  169.52
  -2  -8  13    1.17   27.46
  -2  -8  12   26.78   30.58
  -2  -8  11  169.17   37.69
  -2  -8  10    8.90   19.55
  -2  -8   9   27.24   18.26
   2   8  -8  143.96   21.00
  -2  -8   8  176.76   29.61
  -2  -8   7  181.87   28.08
   2   8  -7  143.60   18.21
  -2  -8   6  -16.38   10.97
   2   8  -6   -0.89    8.35
   2   8  -5   91.14   13.88
  -2  -8   5   94.89   18.40
  -2  -8   4   76.46   15.65
   2   8  -4  101.54   13.89
   2   8  -3  258.50   23.84
  -2  -8   3  269.40   25.79
   2   8  -2  501.22   39.48
  -2  -8   2  428.06   35.44
  -2  -8   2  490.03   40.33
  -2  -8   1  145.29   16.11
  -2  -8   0  160.29   16.80
  -2  -8  -1 1089.37   82.73
  -2  -8  -2   40.61   11.47
  -2  -8  -3   11.47    8.69
  -2  -8  -4  396.91   35.55
  -2  -8  -5  457.60   40.53
  -2  -8  -6   27.35   15.54
  -2  -8  -7  251.63   36.05
  -2  -8  -8  334.87   39.11
  -2  -8  -9  -13.96   32.24
  -2  -8 -10   -0.99   56.02
  -2  -7  13   49.74   34.02
  -2  -7  12   23.18   29.02
  -2  -7  11  -28.01   24.58
  -2  -7  10   46.00   22.10
  -2  -7   9  308.17   41.93
   2   7  -8   11.67   10.81
  -2  -7   8    0.17   13.69
   2   7  -7  168.74   19.31
  -2  -7   7  180.45   26.84
   2   7  -6  185.68   19.85
  -2  -7   6  197.82   23.01
  -2  -7   5    6.79    8.48
   2   7  -5   -1.10    6.56
  -2  -7   4   51.43   12.48
   2   7  -4   58.19   10.01
   2   7  -3    0.13    5.18
  -2  -7   2   20.03    5.06
  -2  -7   2   13.96    7.09
   2   7  -2   34.53    6.99
  -2  -7   1  786.10   60.34
   2   7  -1  765.20   60.86
  -2  -7   0   49.10   10.18
  -2  -7  -1  117.59   13.61
  -2  -7  -2  224.95   20.75
  -2  -7  -3 1029.75   79.02
  -2  -7  -4   -1.31    8.95
  -2  -7  -5   78.63   17.67
  -2  -7  -6  409.51   39.17
  -2  -7  -7  562.47   52.58
  -2  -7  -8    7.31   26.11
  -2  -7  -9  -60.68   27.11
  -2  -7 -10  513.54  109.72
  -2  -6  13   13.86   31.91
  -2  -6  12   21.24   24.18
  -2  -6  11   -9.92   19.45
  -2  -6  10   55.88   25.13
  -2  -6   9    6.14   18.09
   2   6  -8  533.18   48.77
  -2  -6   8  616.86   53.44
  -2  -6   7   10.95   13.15
   2   6  -7   -1.96    7.80
   2   6  -6   -6.41    6.00
  -2  -6   6   -6.80    8.09
  -2  -6   5   12.21    9.27
   2   6  -5    6.55    6.36
  -2  -6   4  827.45   67.93
   2   6  -4  902.72   68.47
  -2  -6   3   21.24    8.14
   2   6  -3   10.41    6.25
  -2  -6   2    5.13    6.34
   2   6  -2    6.79    4.12
  -2  -6   2    2.12    2.90
   2   6  -1  217.01   17.29
  -2  -6   1  144.26   16.79
  -2  -6   0  172.88   16.78
  -2  -6  -1 1246.66   92.83
  -2  -6  -2   10.15    6.21
  -2  -6  -3  116.23   16.07
  -2  -6  -4 1115.85   85.92
  -2  -6  -5 1118.67   87.55
  -2  -6  -6    8.52   12.51
  -2  -6  -7  100.88   27.17
  -2  -6  -8  112.26   36.80
  -2  -6  -9  368.35   78.12
  -2  -6 -10   63.53  189.41
  -2  -5  13   91.01   31.91
  -2  -5  12   11.54   26.61
  -2  -5  11   -6.03   23.72
  -2  -5  10    4.89   17.76
  -2  -5   9  407.22   42.54
  -2  -5   8   -4.89   14.64
   2   5  -8   -6.91   10.42
  -2  -5   7  683.90   60.30
   2   5  -7  748.55   59.40
   2   5  -6  158.06   17.75
  -2  -5   6  169.01   23.64
  -2  -5   5  416.54   37.43
   2   5  -5  432.36   36.30
   2   5  -4  966.16   74.84
  -2  -5   4  942.64   74.05
   2   5  -3   -3.66    4.34
  -2  -5   3    1.67    4.93
  -2  -5   2   14.76    6.18
   2   5  -2   16.78    5.71
  -2  -5   1 1005.29   74.12
   2   5  -1  956.04   75.33
  -2  -5   0  278.94   23.11
   2   5   0  264.57   22.76
  -2  -5  -1 1988.10  145.45
  -2  -5  -2   14.03    6.12
  -2  -5  -3  901.01   69.38
  -2  -5  -4   30.78   12.27
  -2  -5  -5  731.71   59.74
  -2  -5  -6  368.87   37.37
  -2  -5  -7  121.84   29.46
  -2  -5  -8   16.12   28.32
  -2  -5  -9    3.04   57.91
  -2  -4  13   -2.55   28.52
  -2  -4  12  157.95   37.15
  -2  -4  11    2.11   19.84
  -2  -4  10  183.11   32.02
  -2  -4   9  276.19   37.76
  -2  -4   8  713.46   64.79
   2   4  -8  822.97   64.41
  -2  -4   7    7.98   12.92
   2   4  -7   -0.20    8.90
  -2  -4   6    1.53   10.01
   2   4  -6   -0.35    6.78
   2   4  -5  302.84   26.59
  -2  -4   5  270.44   26.78
  -2  -4   4 2288.95  173.87
   2   4  -4 2420.06  178.45
   2   4  -3  185.13   17.79
  -2  -4   3  201.55   18.61
   2   4  -2 2672.81  212.07
  -2  -4   2 2983.18  206.31
   2   4  -1   97.69   10.61
  -2  -4   1  120.09   11.44
  -2  -4  -1 5272.51  380.55
  -2  -4  -2  565.97   44.36
  -2  -4  -3   42.99    9.44
  -2  -4  -4 2560.65  189.28
  -2  -4  -5  521.24   45.40
  -2  -4  -6   97.19   20.49
  -2  -4  -7   42.75   25.74
  -2  -4  -8  827.84   88.68
  -2  -4  -9 2975.16  304.26
  -2  -3  13  163.12   40.16
  -2  -3  12   23.91   26.07
  -2  -3  11   97.20   29.92
  -2  -3  10   57.07   21.31
  -2  -3   9  780.40   67.76
  -2  -3   8  116.89   23.15
   2   3  -8   80.78   17.30
  -2  -3   7  202.42   24.65
   2   3  -7  228.86   23.69
   2   3  -6   28.86    9.83
  -2  -3   6   30.30   10.89
   2   3  -5  321.73   28.13
  -2  -3   5  285.80   27.84
   2   3  -4  608.08   50.01
  -2  -3   4  626.47   49.37
   2   3  -3  707.07   52.15
  -2  -3   3  598.58   50.26
   2   3  -2  261.05   22.63
  -2  -3   2  263.71   22.05
  -2  -3   1 8048.66  630.80
   2   3  -1 9205.93  619.45
   2   3  -1 9041.72  651.02
   2   3   0  368.16   28.17
   2   3   0  408.25   29.69
  -2  -3   0  321.08   28.52
   2   3   1 1020.79   70.55
  -2  -3  -1  898.75   71.18
  -2  -3  -2  796.56   58.49
   2   3   2  731.42   57.50
  -2  -3  -3   -4.59    4.72
  -2  -3  -4   -8.82    8.92
  -2  -3  -5  495.52   44.53
  -2  -2  13   42.03   30.31
  -2  -2  12  348.19   43.15
  -2  -2  11    7.03   21.93
  -2  -2  10   33.81   21.75
  -2  -2   9   39.07   19.51
   2   2  -8  504.71   45.55
  -2  -2   8  512.75   47.26
  -2  -2   7   41.29   12.91
   2   2  -7   31.87   12.18
  -2  -2   6    5.48    8.02
   2   2  -6   17.07    8.47
   2   2  -5  113.23   16.40
  -2  -2   5  126.17   17.58
   2   2  -4 1033.13   79.63
  -2  -2   4  998.17   77.44
  -2  -2   3   -1.26    4.44
   2   2  -3    1.21    3.77
   2   2  -2 9519.73  714.54
  -2  -2   2 9718.14  692.06
  -2  -2   1 2360.46  164.69
   2   2  -1 2141.74  169.87
   2   2  -1 2299.14  160.82
   2   2   0 6856.61  486.54
  -2  -2   0 7269.16  495.47
   2   2   0 6531.98  511.21
   2   2   1 1341.60  100.37
  -2  -2  -1 1440.29  102.12
   2   2   2  440.27   33.29
  -2  -2  -2  400.83   33.50
   2   2   3  544.13   43.03
   2   2   4  448.81   38.46
   2   2   4  429.41   36.85
   2   2   5  -13.62    7.14
   2   2   6  277.98   29.80
   2   2   7    7.83   12.36
   2   2   8  373.34   40.26
   2   2   9  273.79   38.59
  -2  -1  13   62.43   32.85
  -2  -1  12   37.65   27.69
  -2  -1  11  236.71   39.15
  -2  -1  10   -1.25   19.22
  -2  -1   9  166.40   28.75
  -2  -1   8   -8.37   12.77
   2   1  -8  -15.51   10.63
  -2  -1   7  165.05   20.41
   2   1  -7  128.43   17.86
  -2  -1   6  137.34   20.02
   2   1  -6  128.32   16.25
  -2  -1   5 3310.70  248.23
   2   1  -5 3463.43  255.82
   2   1  -4   32.94    8.54
  -2  -1   4   37.20    8.68
   2   1  -3  113.14   12.50
  -2  -1   3  127.90   12.29
  -2  -1   2 1122.79   82.77
   2   1  -2 1134.75   86.33
   2   1  -2 1114.52   80.61
   2   1  -1   99.44    7.86
   2   1  -1   85.56    9.16
  -2  -1   1   92.43    8.38
   2   1   0 1147.86   82.36
  -2  -1   0 1092.51   79.44
   2   1   0 1031.38   78.26
   2   1   1 1093.29   85.11
  -2  -1  -1 1259.01   86.81
   2   1   1 1180.31   88.26
   2   1   2   61.61    9.79
   2   1   2   57.94    9.02
   2   1   3 1806.88  136.04
   2   1   3 1856.34  133.22
   2   1   4  968.51   73.95
   2   1   4  975.41   76.12
   2   1   5  648.39   52.29
   2   1   5  577.82   49.34
   2   1   6   12.80   11.44
   2   1   7  243.36   28.19
   2   1   8   -8.62   14.84
   2   1   9  335.43   39.34
   2   1  10  -25.38   22.23
   2   1  11   30.47   24.23
  -2   0  14   14.80   33.06
  -2   0  13  -29.18   28.19
  -2   0  12  352.74   51.22
  -2   0  11   -6.05   21.61
  -2   0  10   33.75   18.18
   2   0  -9   -1.73   11.72
  -2   0   9   -5.15   12.99
   2   0  -8  166.73   20.96
  -2   0   8  185.78   26.28
  -2   0   7   -7.73    7.82
  -2   0   6   76.21   15.69
  -2   0   5    1.83    8.73
  -2   0   4  418.57   34.35
  -2   0   3   -2.38    3.94
   2   0  -2 1236.12   90.20
  -2   0   2 1276.72   91.92
   2   0  -1    2.11    2.26
  -2   0   1   -0.37    1.48
   2   0   0  845.76   61.32
  -2   0   0  802.55   61.92
   2   0   0  895.72   64.51
   2   0   1   -1.44    2.88
   2   0   1   -2.02    1.39
   2   0   1    1.60    3.18
   2   0   2 4437.66  350.36
   2   0   2 5247.83  344.15
   2   0   3    2.92    5.47
   2   0   3   -2.72    5.85
   2   0   4 5053.21  380.22
   2   0   4 5617.87  388.91
   2   0   5   -1.02   10.05
   2   0   5   -2.34    9.36
   2   0   6  446.57   40.15
   2   0   6  392.10   37.02
   2   0   7   -3.99   11.45
   2   0   8  470.25   46.76
   2   0   9    0.06   20.66
   2   0  10   -4.47   22.50
   2   0  11   -6.09   26.55
   2   0  12  100.90   36.96
  -2   1  14   -5.89   32.16
  -2   1  13   83.76   33.08
  -2   1  12   20.57   26.57
  -2   1  11  235.70   39.27
  -2   1  10  -14.76   17.94
  -2   1   9  146.62   26.66
  -2   1   8   -7.45   12.30
  -2   1   7  198.73   26.06
  -2   1   6  164.62   21.50
  -2   1   5 3313.42  242.74
  -2   1   4   27.26    7.53
  -2   1   3  117.64   11.50
   2  -1  -2 1086.95   81.85
  -2   1   2 1173.61   82.84
   2  -1  -1   86.94    8.13
   2  -1   0 1096.22   82.84
   2  -1   0 1183.40   82.08
   2  -1   1 1216.43   85.76
   2  -1   1 1106.31   83.92
   2  -1   2   73.63   11.19
   2  -1   2   87.51   11.01
   2  -1   3 1626.18  133.16
   2  -1   3 1966.45  130.71
   2  -1   4  980.65   75.69
   2  -1   4 1026.05   78.48
  -2   1  -5  536.37   43.34
   2  -1   5  550.41   47.76
   2  -1   5  605.08   46.22
   2  -1   6   19.36   11.29
   2  -1   6    8.26   10.91
   2  -1   7  254.39   26.49
   2  -1   7  238.20   27.82
   2  -1   8    8.13   14.92
   2  -1   9  277.00   33.96
   2  -1  10  -29.44   22.81
   2  -1  11    1.11   26.12
   2  -1  12   -0.81   24.16
  -2   2  13   -4.24   25.93
  -2   2  12  371.59   44.26
  -2   2  11  -18.03   20.65
  -2   2  10   29.28   20.65
  -2   2   9   24.94   17.98
  -2   2   8  550.79   49.61
  -2   2   7   40.16   13.78
  -2   2   6   -1.61    8.27
  -2   2   5  130.38   17.63
  -2   2   4  945.79   71.71
  -2   2   3    0.20    3.28
   2  -2  -2 9199.69  664.14
  -2   2   2 9598.13  675.94
   2  -2  -1 1953.57  139.66
   2  -2   0 6396.27  436.07
   2  -2   0 5708.70  427.98
   2  -2   1 1129.53   88.00
   2  -2   1 1260.55   86.56
   2  -2   2  463.22   36.58
   2  -2   2  490.25   38.20
   2  -2   3  547.34   44.28
   2  -2   3  541.36   42.35
   2  -2   4  364.86   33.93
   2  -2   4  395.77   32.15
   2  -2   5    4.16    8.69
   2  -2   5   -6.35    7.65
   2  -2   6  269.46   27.81
   2  -2   6  224.89   24.60
   2  -2   7    3.88   11.91
   2  -2   7   20.52   13.52
   2  -2   8  346.68   37.50
   2  -2   9  200.91   32.98
   2  -2  10   15.65   23.83
   2  -2  11   26.95   24.51
   2  -2  12   37.50   32.52
  -2   3  12    5.51   24.08
  -2   3  11  136.98   30.45
  -2   3  10   83.06   24.31
  -2   3   9  936.87   78.54
  -2   3   8   97.07   21.57
  -2   3   7  255.19   26.92
  -2   3   6   32.64   11.36
  -2   3   5  357.19   31.25
  -2   3   4  586.47   45.97
   2  -3  -2  279.51   22.08
   2  -3  -2  290.69   23.57
   2  -3   0  303.50   25.75
   2  -3   0  348.19   25.35
   2  -3   1 1023.90   71.17
   2  -3   1  921.94   72.28
   2  -3   3    1.01    5.64
   2  -3   3   -1.97    6.33
   2  -3   4   -3.40    6.36
   2  -3   4   -3.75    8.46
   2  -3   5  381.09   35.83
   2  -3   5  408.77   34.09
   2  -3   6   19.49   13.15
   2  -3   6   15.81   11.28
   2  -3   7  151.85   25.49
   2  -3   7  142.44   23.60
   2  -3   8    0.98   17.57
   2  -3   8   46.62   16.28
   2  -3   9  250.15   35.96
   2  -3  10  109.23   27.15
   2  -3  11   43.48   29.12
   2  -3  12  -16.13   28.62
  -2   4   9  206.42   31.62
  -2   4   8  830.45   69.31
  -2   4   7   -4.34   10.39
  -2   4   6   -2.05    8.87
   2  -4  -4 2458.29  179.72
   2  -4  -3  171.89   15.12
   2  -4  -2 2888.18  196.30
   2  -4  -2 2541.48  194.51
   2  -4  -1  126.84   10.09
   2  -4  -1  104.62   11.70
   2  -4   0 1687.08  117.84
   2  -4   0 1580.49  118.90
   2  -4   1 4898.52  344.58
   2  -4   1 4634.56  338.17
   2  -4   2  606.33   46.21
   2  -4   2  615.24   47.95
   2  -4   3   41.58    8.45
   2  -4   3   25.80    8.05
   2  -4   4 2256.51  167.79
   2  -4   4 2246.70  163.19
   2  -4   5  479.35   42.12
   2  -4   5  465.78   39.16
   2  -4   6  110.38   18.34
   2  -4   6   89.70   19.66
   2  -4   7   13.74   12.94
   2  -4   7   20.85   12.97
   2  -4   8  306.93   31.24
   2  -4   8  265.79   32.12
   2  -4   9  461.58   47.41
   2  -4  10    4.60   22.42
   2  -4  11   16.90   26.27
   2  -4  12   41.59   27.04
   2  -5  -8   -6.06   48.81
   2  -5  -7 1131.45   93.64
   2  -5  -6  190.75   21.67
   2  -5  -5  367.05   31.41
   2  -5  -4  953.81   71.94
   2  -5  -3   -3.88    4.35
   2  -5  -2   23.76    7.85
   2  -5  -2   19.20    4.72
   2  -5  -1  898.84   68.15
   2  -5  -1  949.08   68.75
   2  -5   0  205.88   19.25
   2  -5   0  272.16   20.70
   2  -5   1 2262.61  149.45
   2  -5   1 1888.07  151.57
   2  -5   2    8.04    5.20
   2  -5   2   13.86    6.03
   2  -5   3  890.91   66.87
   2  -5   3  897.83   69.65
   2  -5   4   24.62    9.35
   2  -5   4   24.84   10.74
   2  -5   5  736.60   59.21
   2  -5   5  683.25   55.64
   2  -5   6  356.66   32.11
   2  -5   6  350.64   35.31
   2  -5   7   94.72   22.05
   2  -5   7   95.78   18.20
   2  -5   8    2.68   15.36
   2  -5   8   18.72   15.25
   2  -5   9   13.39   20.46
   2  -5  10  169.14   35.32
   2  -5  11   82.82   28.32
   2  -5  12    1.73   25.52
   2  -6  -9  -94.31   63.01
   2  -6  -8 1161.10  100.92
   2  -6  -7  -27.14   14.37
   2  -6  -6   -7.35    9.75
   2  -6  -5   -2.59    7.55
   2  -6  -4 1033.45   77.95
   2  -6  -3   26.27    6.76
   2  -6  -2   10.10    4.62
   2  -6  -2   -4.32    5.40
   2  -6  -1  213.48   18.06
   2  -6  -1  214.35   19.57
   2  -6   0  148.61   14.71
   2  -6   0  153.24   13.99
   2  -6   1 1189.11   86.61
   2  -6   1 1126.53   85.02
   2  -6   2    9.28    6.31
   2  -6   2   11.69    5.69
   2  -6   3   88.19   11.63
   2  -6   3  113.15   16.13
   2  -6   5  940.18   74.63
   2  -6   5 1021.91   78.87
   2  -6   6    1.07   12.43
   2  -6   6   -1.16   10.99
   2  -6   7   59.61   16.35
   2  -6   7   71.51   20.39
   2  -6   8   69.37   20.33
   2  -6   8   43.32   22.56
   2  -6   9   98.66   25.34
   2  -6  10   14.54   24.98
   2  -6  11   11.23   26.66
   2  -6  12   76.86   29.23
   2  -7  -9  559.65   69.01
   2  -7  -8    9.79   22.65
   2  -7  -7  193.20   23.87
   2  -7  -6  209.82   22.02
   2  -7  -5    4.17    8.31
   2  -7  -4   75.43   12.46
   2  -7  -3  -12.22    6.59
   2  -7  -3   -3.46    4.91
   2  -7  -2   31.48    7.06
   2  -7  -2   39.69   10.63
   2  -7  -1  856.35   63.80
   2  -7  -1  823.46   63.10
   2  -7   0   49.71    9.85
   2  -7   0   55.82    9.14
   2  -7   1   99.56   11.91
   2  -7   1  107.35   12.19
   2  -7   2  201.96   18.75
   2  -7   2  160.62   17.06
   2  -7   4   10.71    8.95
   2  -7   4   10.52    8.45
   2  -7   5   47.63   13.39
   2  -7   5   66.40   15.31
   2  -7   6  441.50   36.12
   2  -7   6  367.33   38.44
   2  -7   7  405.83   40.67
   2  -7   7  404.51   37.03
   2  -7   8   -3.19   15.31
   2  -7   8   -6.71   14.03
   2  -7   9   -1.03   19.37
   2  -7  10  117.15   31.86
   2  -7  11   66.43   31.18
   2  -7  12    8.63   24.45
   2  -8 -10  163.45   77.61
   2  -8  -9   41.30   31.98
   2  -8  -8  259.81   36.19
   2  -8  -7  236.19   29.95
   2  -8  -6    4.10   10.31
   2  -8  -5  142.52   18.78
   2  -8  -4   96.07   12.15
   2  -8  -3  342.72   30.54
   2  -8  -3  295.97   26.75
   2  -8  -2  574.13   43.52
   2  -8  -2  473.80   40.80
   2  -8  -1  131.98   15.25
   2  -8  -1  140.24   14.18
   2  -8   0  151.15   16.65
   2  -8   0  177.76   16.18
   2  -8   1  800.47   64.46
   2  -8   1  907.54   66.03
   2  -8   2   21.08    8.70
   2  -8   2   15.36    7.76
   2  -8   3   14.27   10.03
   2  -8   3    9.15    8.55
   2  -8   4  359.29   31.28
   2  -8   4  371.81   34.25
   2  -8   5  355.43   35.27
   2  -8   5  391.89   32.79
   2  -8   6   18.65   12.50
   2  -8   6    7.75   14.12
   2  -8   7  164.40   26.47
   2  -8   7  152.81   19.56
   2  -8   8  295.55   35.64
   2  -8   9   13.46   22.73
   2  -8  10  -28.86   21.76
   2  -8  11    9.29   27.24
   2  -9 -11   65.26  179.08
   2  -9 -10  759.15   85.55
   2  -9  -9  205.47   37.93
   2  -9  -8   -2.37   19.87
   2  -9  -7   26.99   14.99
   2  -9  -6  450.63   39.73
   2  -9  -5    3.99   10.34
   2  -9  -4  465.35   38.29
   2  -9  -3  630.74   56.09
   2  -9  -3  770.49   55.07
   2  -9  -2 1782.44  128.90
   2  -9  -2 1693.64  128.47
   2  -9  -1   75.75   13.88
   2  -9  -1   58.70   11.28
   2  -9   0  211.18   20.16
   2  -9   0  194.57   19.17
   2  -9   1  241.43   22.36
   2  -9   1  236.00   22.53
   2  -9   2 1098.28   77.81
   2  -9   2  963.43   79.46
   2  -9   3 1213.83   95.46
   2  -9   3 1261.90   92.22
   2  -9   4   -1.23    8.74
   2  -9   4    0.37    8.46
   2  -9   5  177.92   23.03
   2  -9   5  183.87   20.36
   2  -9   6   58.40   17.11
   2  -9   6   65.89   16.67
   2  -9   7  224.38   33.28
   2  -9   7  175.93   22.75
   2  -9   8   -2.70   18.57
   2  -9   9   10.32   23.43
   2  -9  10  103.52   32.14
   2  -9  11   46.87   26.47
   2 -10 -11  865.62  151.02
   2 -10 -10   93.99   41.78
   2 -10  -9   79.09   28.09
   2 -10  -8   86.49   23.72
   2 -10  -7  416.97   38.86
   2 -10  -6   23.80   14.07
   2 -10  -5  214.21   22.24
   2 -10  -4    4.10   11.10
   2 -10  -4   20.15   10.09
   2 -10  -3  968.38   70.07
   2 -10  -3  768.58   66.67
   2 -10  -2  140.21   17.62
   2 -10  -2  208.73   21.34
   2 -10  -1 1107.31   90.55
   2 -10  -1 1307.88   91.56
   2 -10   0  498.35   38.10
   2 -10   0  406.72   37.19
   2 -10   1  147.63   17.45
   2 -10   1  171.92   18.08
   2 -10   2   42.88   11.00
   2 -10   2   43.00   10.88
   2 -10   3   78.30   15.57
   2 -10   3   46.58   12.50
   2 -10   4  161.04   20.12
   2 -10   4  147.13   23.76
   2 -10   5  100.67   19.88
   2 -10   5  107.94   17.71
   2 -10   6   60.94   15.92
   2 -10   6   73.07   20.78
   2 -10   7  175.03   31.11
   2 -10   8   55.97   23.62
   2 -10   9  -28.56   22.43
   2 -10  10  -14.07   25.42
   2 -10  11    3.22   27.80
   2 -11 -10  391.40   50.46
   2 -11  -9    9.85   23.18
   2 -11  -8    4.74   19.22
   2 -11  -7    2.26   14.36
   2 -11  -6  537.18   46.50
   2 -11  -5  177.53   21.05
   2 -11  -4    0.94   10.12
   2 -11  -4  -15.39   11.48
   2 -11  -3   28.03   13.21
   2 -11  -3   29.77   11.09
   2 -11  -2  957.00   66.75
   2 -11  -2  742.79   66.55
   2 -11  -1    9.65   10.78
   2 -11  -1   13.36    8.43
   2 -11   0   80.60   14.47
   2 -11   0   70.41   13.36
   2 -11   1    9.92    8.62
   2 -11   1    6.29    9.28
   2 -11   2  356.98   32.00
   2 -11   2  366.01   33.47
   2 -11   3  741.48   61.29
   2 -11   3  742.69   58.43
   2 -11   4  -16.35   11.18
   2 -11   4   -3.43    9.84
   2 -11   5    4.35   10.14
   2 -11   5  -12.30   12.57
   2 -11   6  207.26   31.80
   2 -11   7   85.55   24.59
   2 -11   8   -8.61   21.32
   2 -11   9   13.35   24.10
   2 -11  10   37.98   28.94
   2 -11  11    2.77   29.93
   2 -12 -10    4.56   33.69
   2 -12  -9   77.19   25.88
   2 -12  -8   -7.18   16.92
   2 -12  -7  476.91   43.68
   2 -12  -6   98.59   20.36
   2 -12  -5  277.34   28.50
   2 -12  -4   -7.24   10.85
   2 -12  -4  -13.80   15.84
   2 -12  -3  537.62   45.39
   2 -12  -3  546.95   48.25
   2 -12  -2  219.00   24.83
   2 -12  -2  206.69   21.77
   2 -12  -1  103.71   16.69
   2 -12  -1  118.63   19.96
   2 -12   0  119.29   19.26
   2 -12   0  164.32   18.19
   2 -12   1   32.40   11.79
   2 -12   1   16.60   10.44
   2 -12   2   -7.53    8.19
   2 -12   2   -5.10    9.14
   2 -12   3   94.86   17.44
   2 -12   3   83.49   19.03
   2 -12   4   30.23   12.48
   2 -12   4   14.10   14.82
   2 -12   5   73.52   15.24
   2 -12   5   43.92   17.50
   2 -12   6   -2.92   16.96
   2 -12   7   11.45   17.20
   2 -12   8  186.20   35.88
   2 -12   9  -20.85   18.82
   2 -12  10  -17.94   25.75
   2 -12  11   50.15   32.75
   2 -13  -9  -29.27   20.23
   2 -13  -8   21.42   18.80
   2 -13  -7    4.47   18.24
   2 -13  -6  714.59   60.53
   2 -13  -5   17.64   19.57
   2 -13  -5   -1.64   14.12
   2 -13  -4  148.75   28.90
   2 -13  -4  173.76   23.78
   2 -13  -3   39.26   14.48
   2 -13  -3   16.03   16.90
   2 -13  -2 1148.53   87.41
   2 -13  -2 1064.56   85.60
   2 -13  -1  105.69   20.62
   2 -13  -1  156.50   21.34
   2 -13   0  -17.02    9.01
   2 -13   0    5.55   10.60
   2 -13   1   14.24   11.24
   2 -13   1   27.88   13.47
   2 -13   2  222.33   23.60
   2 -13   2  224.01   24.49
   2 -13   3   32.94   13.37
   2 -13   3   15.05   12.71
   2 -13   4   72.16   16.67
   2 -13   4   60.46   17.99
   2 -13   5  -26.41   14.16
   2 -13   6  102.16   23.76
   2 -13   7  130.07   29.93
   2 -13   8   -6.69   22.13
   2 -13   9  -14.02   24.15
   2 -13  10    0.64   22.82
   2 -14  -8   12.61   20.12
   2 -14  -7  463.38   45.64
   2 -14  -6   46.11   24.72
   2 -14  -6   36.02   19.10
   2 -14  -5  133.87   29.82
   2 -14  -5  146.14   25.89
   2 -14  -4    8.30   15.85
   2 -14  -4   17.99   15.47
   2 -14  -3  685.47   59.78
   2 -14  -3  760.48   63.04
   2 -14  -2  119.72   23.86
   2 -14  -2  159.72   22.99
   2 -14  -1  234.81   27.27
   2 -14  -1  270.71   26.73
   2 -14   0  -12.39    9.81
   2 -14   0   -8.22   10.03
   2 -14   1  181.28   24.77
   2 -14   1  183.66   23.66
   2 -14   2   52.40   15.91
   2 -14   2   68.85   17.75
   2 -14   3  192.32   26.33
   2 -14   3  184.06   27.97
   2 -14   4  -28.06   13.37
   2 -14   4  -15.07   10.94
   2 -14   5  -20.13   12.82
   2 -14   6    4.97   18.81
   2 -14   7   11.30   18.48
   2 -14   8  -22.09   21.20
   2 -14   9  148.90   36.52
   2 -14  10   -4.68   28.63
   2 -15  -7   -4.40   19.69
   2 -15  -7   18.50   27.20
   2 -15  -6  350.59   41.05
   2 -15  -6  306.10   35.34
   2 -15  -5    3.58   19.08
   2 -15  -5    5.96   20.78
   2 -15  -4  -24.93   17.11
   2 -15  -4  -13.53   17.23
   2 -15  -3   -4.88   13.01
   2 -15  -3   10.08   18.35
   2 -15  -2 1064.81   89.33
   2 -15  -2 1180.39   88.95
   2 -15  -1   34.78   17.42
   2 -15  -1   27.78   14.28
   2 -15   0   -7.48   11.06
   2 -15   0  -19.20   10.97
   2 -15   1   31.78   15.40
   2 -15   1   19.04   14.14
   2 -15   2  285.75   30.09
   2 -15   2  304.28   31.72
   2 -15   3    6.35   15.83
   2 -15   3   13.89   13.73
   2 -15   4   -3.61   15.62
   2 -15   5  -17.20   14.33
   2 -15   6  169.81   33.06
   2 -15   7    8.49   21.93
   2 -15   8  -44.94   23.40
   2 -15   9   10.09   28.02
   2 -15  10   59.83   35.19
   2 -16  -8    5.78   30.66
   2 -16  -7  138.01   29.42
   2 -16  -7  147.77   38.12
   2 -16  -6   -3.43   24.54
   2 -16  -6    8.87   23.07
   2 -16  -5   19.19   20.50
   2 -16  -5   -1.98   19.36
   2 -16  -4   18.45   22.09
   2 -16  -4   -1.93   18.14
   2 -16  -3  271.00   34.83
   2 -16  -3  391.50   35.83
   2 -16  -2   56.61   18.21
   2 -16  -2   30.22   19.61
   2 -16  -1   56.07   18.66
   2 -16  -1   30.73   17.86
   2 -16   0   61.50   17.88
   2 -16   0   49.33   16.75
   2 -16   1  256.00   27.45
   2 -16   1  223.64   27.36
   2 -16   2  145.20   25.37
   2 -16   2  192.76   29.11
   2 -16   3  196.38   31.99
   2 -16   4  -19.69   15.40
   2 -16   5   -5.61   19.75
   2 -16   6  -12.77   20.48
   2 -16   7   21.63   24.97
   2 -16   8  -29.97   24.90
   2 -16   9   42.69   32.01
   2 -17 -10   15.51   62.64
   2 -17  -9   27.50   43.83
   2 -17  -8    9.49   37.05
   2 -17  -7   -1.38   25.41
   2 -17  -6  191.87   31.32
   2 -17  -6   77.51   29.18
   2 -17  -5   17.63   21.20
   2 -17  -5   16.46   24.50
   2 -17  -4   -7.05   17.65
   2 -17  -4    7.99   23.10
   2 -17  -3   45.30   18.59
   2 -17  -3   39.39   22.27
   2 -17  -2  339.68   37.21
   2 -17  -2  317.80   34.32
   2 -17  -1   23.50   18.14
   2 -17  -1   19.22   16.16
   2 -17   0   -4.05   16.90
   2 -17   0   -2.36   16.51
   2 -17   1    2.26   15.50
   2 -17   1   10.82   13.61
   2 -17   2  262.02   34.66
   2 -17   2  205.41   30.65
   2 -17   3   17.94   19.38
   2 -17   4  -16.17   17.78
   2 -17   5   -3.29   21.46
   2 -17   6   65.93   27.72
   2 -17   7    9.13   22.26
   2 -17   8  -26.10   27.53
   2 -17   9  -17.91   29.45
   2 -18  -9   61.64   51.48
   2 -18  -8  -12.22   35.23
   2 -18  -7   18.76   31.12
   2 -18  -6   -1.17   27.80
   2 -18  -5  -16.89   19.74
   2 -18  -5   10.11   27.76
   2 -18  -4   -2.40   21.34
   2 -18  -4   -9.70   17.97
   2 -18  -3  233.69   34.19
   2 -18  -3  247.01   39.38
   2 -18  -2   49.38   18.86
   2 -18  -2    8.25   20.34
   2 -18  -1    6.42   16.06
   2 -18  -1   16.02   17.74
   2 -18   0   28.74   18.92
   2 -18   0   17.00   16.80
   2 -18   1   76.82   21.55
   2 -18   1  142.26   25.66
   2 -18   2    9.57   18.01
   2 -18   3   56.96   23.21
   2 -18   4   24.86   20.08
   2 -18   5  146.06   32.00
   2 -18   6  -16.29   23.86
   2 -18   7    4.94   27.82
   2 -18   8   18.67   25.74
   2 -18   9  -14.95   32.45
   2 -19  -9  -20.50   36.06
   2 -19  -8  -17.42   29.55
   2 -19  -7   29.88   37.12
   2 -19  -6   69.60   33.68
   2 -19  -5   16.84   29.47
   2 -19  -4   -6.36   22.03
   2 -19  -4  -38.00   22.88
   2 -19  -3   36.40   23.40
   2 -19  -3   12.46   20.96
   2 -19  -2   70.42   24.69
   2 -19  -2   69.65   21.63
   2 -19  -1    5.83   18.66
   2 -19  -1   -9.34   19.63
   2 -19   0  -25.77   14.34
   2 -19   0  -19.37   15.36
   2 -19   1   -8.61   16.96
   2 -19   2  263.45   37.87
   2 -19   3   19.08   21.68
   2 -19   4  -14.98   16.23
   2 -19   5   -1.20   24.67
   2 -19   6  113.74   35.15
   2 -19   7   52.96   31.77
   2 -19   8  -49.61   28.35
   2 -20  -8  -10.76   38.28
   2 -20  -7   39.93   37.86
   2 -20  -6  -12.81   32.43
   2 -20  -5  -32.65   21.58
   2 -20  -4   10.59   27.28
   2 -20  -3  115.41   29.08
   2 -20  -3   60.75   29.55
   2 -20  -2   20.11   19.55
   2 -20  -2   62.93   25.98
   2 -20  -1   44.45   21.07
   2 -20  -1   39.45   21.03
   2 -20   0   84.63   23.35
   2 -20   0   86.37   24.49
   2 -20   1   35.39   21.63
   2 -20   2   11.74   20.84
   2 -20   3    1.64   21.47
   2 -20   4  -16.45   21.51
   2 -20   5  118.95   33.35
   2 -20   6  -16.66   27.63
   2 -20   7   31.91   31.80
   2 -20   8   12.43   26.97
   2 -21  -7    8.94   32.34
   2 -21  -6  -64.86   31.16
   2 -21  -5   -8.85   29.09
   2 -21  -4  -18.92   26.93
   2 -21  -3  -29.64   24.63
   2 -21  -2  130.26   30.23
   2 -21  -2  122.63   33.56
   2 -21  -1   44.31   21.69
   2 -21  -1   18.69   20.83
   2 -21   0    7.23   18.09
   2 -21   1   10.27   19.66
   2 -21   2   61.91   25.10
   2 -21   3    7.69   24.85
   2 -21   4  -16.39   22.20
   2 -21   5   -7.12   25.99
   2 -21   6   11.45   30.39
   2 -21   7   -2.36   26.45
   2 -22  -7    6.45   38.93
   2 -22  -6    7.49   33.95
   2 -22  -5  -14.64   31.77
   2 -22  -4   58.45   33.73
   2 -22  -3   53.24   30.37
   2 -22  -2  -14.67   22.36
   2 -22  -1   83.57   25.82
   2 -22   0   -4.67   22.94
   2 -22   1   30.65   24.39
   2 -22   2    3.87   23.26
   2 -22   3  -26.96   22.90
   2 -22   4   10.63   25.03
   2 -22   5   65.34   32.69
   2 -22   6  -14.73   28.52
   2 -23  -6   44.14   38.81
   2 -23  -5   21.32   36.88
   2 -23  -4  -16.59   32.26
   2 -23  -3   -5.35   29.16
   2 -23  -2   91.73   33.39
   2 -23   1   -5.90   23.29
   2 -23   2   32.24   29.85
   2 -23   3   24.95   26.41
   2 -23   4  -44.23   24.55
   2 -23   5  -19.26   29.24
   2 -24  -5  -36.13   35.26
   2 -24  -4   11.99   35.29
   2 -24  -3   24.99   30.89
   2 -24   2   -5.85   26.75
   2 -24   3   40.86   30.53
   2 -24   4   -4.03   28.73
   2 -25  -4   -5.63   36.25
  -3 -25   2   26.08   24.78
  -3 -25   1   41.58   29.69
  -3 -25   0  -12.50   29.12
  -3 -25  -1   34.37   30.24
  -3 -25  -2  -25.90   29.10
  -3 -24   4   -2.99   29.39
  -3 -24   3   30.68   31.48
  -3 -24   2   -3.32   26.55
  -3 -24   1   37.61   29.34
  -3 -24   0   18.98   23.99
  -3 -24  -1   11.86   27.93
  -3 -24  -2   25.33   25.53
  -3 -24  -3   13.84   26.20
  -3 -24  -4   34.29   32.04
  -3 -23   5  -10.82   29.21
  -3 -23   4   12.70   24.87
  -3 -23   3  -28.80   25.05
  -3 -23   2  104.51   32.00
  -3 -23   1   31.83   27.41
  -3 -23   0  -38.84   23.31
  -3 -23  -1   18.67   27.25
  -3 -23  -2   55.24   26.51
  -3 -23  -3    1.91   29.18
  -3 -23  -4    3.29   24.89
  -3 -23  -5  -26.52   29.96
  -3 -23  -5    6.88   40.18
  -3 -22   6  -29.12   23.94
  -3 -22   5   24.04   30.12
  -3 -22   4   17.42   28.50
  -3 -22   3   18.41   27.66
  -3 -22   2   28.36   26.55
  -3 -22   1   -5.05   20.15
  -3 -22   0   59.43   29.13
  -3 -22  -1   87.48   31.53
  -3 -22  -2   12.47   22.23
  -3 -22  -3   44.44   29.07
  -3 -22  -4  -22.40   36.94
  -3 -22  -4  -26.90   26.87
  -3 -22  -5   26.96   30.32
  -3 -22  -6   -1.59   28.74
  -3 -21   7  -48.29   23.70
  -3 -21   6    4.68   29.86
  -3 -21   5   28.13   30.58
  -3 -21   4  -30.24   23.69
  -3 -21   3  -16.09   17.86
  -3 -21   2   -1.55   18.34
  -3 -21   1   34.27   24.85
  -3 -21   0   27.19   20.20
  -3 -21  -1    5.77   24.05
  -3 -21  -2   92.18   26.72
  -3 -21  -3   32.21   27.34
  -3 -21  -4    8.05   27.26
  -3 -21  -5  -32.54   27.19
  -3 -21  -6  127.91   38.29
  -3 -21  -7   -6.51   31.54
  -3 -20   8  -25.61   32.20
  -3 -20   7   48.66   28.07
  -3 -20   6  -35.34   27.46
  -3 -20   5   27.12   28.30
  -3 -20   4   18.14   20.31
  -3 -20   3   64.27   23.54
  -3 -20   2   27.78   19.83
  -3 -20   1   -0.76   17.18
  -3 -20   0    5.84   22.47
  -3 -20  -1  103.94   26.25
  -3 -20  -2    6.67   22.50
  -3 -20  -3   19.61   20.91
  -3 -20  -4   66.23   30.80
  -3 -20  -5  125.02   32.54
  -3 -20  -6   30.08   29.77
  -3 -20  -7   -4.44   29.13
  -3 -19   9  -41.56   34.81
  -3 -19   8  -49.54   30.47
  -3 -19   7   -4.79   23.64
  -3 -19   6   65.58   31.41
  -3 -19   5    5.99   25.38
  -3 -19   4  -25.24   20.79
  -3 -19   3   -6.58   20.68
  -3 -19   2   48.50   21.03
  -3 -19   1   19.66   20.76
  -3 -19   0   -4.88   19.03
  -3 -19  -1   -7.88   16.32
  -3 -19  -2  206.84   35.35
  -3 -19  -3   59.80   26.93
  -3 -19  -4  -14.35   24.44
  -3 -19  -5  -13.18   24.90
  -3 -19  -6  115.29   32.34
  -3 -19  -7   12.85   28.92
  -3 -19  -8  -18.58   28.58
  -3 -18   9   59.17   38.70
  -3 -18   8   -7.87   25.68
  -3 -18   7   49.55   30.84
  -3 -18   6  -44.94   24.15
  -3 -18   5   -8.88   22.51
  -3 -18   4    1.67   17.34
  -3 -18   3   30.92   22.59
  -3 -18   2    3.12   16.20
  -3 -18   1   46.17   20.92
  -3 -18   0    3.02   15.71
  -3 -18  -1   32.13   19.33
  -3 -18  -1  110.47   27.39
  -3 -18  -2   10.09   20.40
  -3 -18  -3    2.39   21.71
  -3 -18  -4   -3.15   22.65
  -3 -18  -5  142.70   32.63
  -3 -18  -6   20.53   26.25
  -3 -18  -7   35.94   27.97
  -3 -18  -8  -44.12   26.97
  -3 -17  10   44.36   31.44
  -3 -17   9   -9.59   32.95
  -3 -17   8  -32.12   28.03
  -3 -17   7  -24.51   25.11
  -3 -17   6   43.55   28.26
  -3 -17   5  -20.37   15.87
  -3 -17   4  -27.12   18.20
  -3 -17   3   15.18   18.99
  -3 -17   2   32.20   17.29
  -3 -17   1   66.17   18.90
  -3 -17   0  -29.46   14.77
  -3 -17  -1   23.35   15.76
  -3 -17  -2  100.52   23.43
  -3 -17  -3   12.89   19.94
  -3 -17  -4  103.66   25.54
  -3 -17  -5    6.47   19.46
  -3 -17  -6  145.24   32.95
  -3 -17  -7   -7.34   24.77
  -3 -17  -8  -10.10   28.63
  -3 -17  -9  -18.14   30.03
  -3 -16  10  -16.27   32.75
  -3 -16   9    2.00   32.10
  -3 -16   8   -2.00   22.68
  -3 -16   7   84.06   28.02
  -3 -16   6  -36.47   19.17
  -3 -16   5   22.55   19.00
  -3 -16   4    3.01   18.68
  -3 -16   3  205.24   30.12
  -3 -16   2  115.11   23.21
  -3 -16   1  -14.30   14.71
  -3 -16   0   64.89   21.59
  -3 -16   0   43.91   18.50
  -3 -16  -1   80.16   19.77
  -3 -16  -2  -13.07   17.19
  -3 -16  -3   18.45   19.47
  -3 -16  -4   -6.59   19.47
  -3 -16  -5   62.57   24.97
  -3 -16  -6   -1.54   22.10
  -3 -16  -7   -7.50   19.63
  -3 -16  -8  -17.67   25.72
  -3 -16  -9   29.82   26.29
  -3 -15  11  -13.33   34.82
  -3 -15  10   73.36   36.95
  -3 -15   9  -14.78   26.89
  -3 -15   8   25.37   29.76
  -3 -15   7    0.55   24.06
  -3 -15   6  251.92   38.59
  -3 -15   5   -8.53   17.08
  -3 -15   4   16.48   15.87
  -3 -15   3   -4.30   14.96
  -3 -15   2  538.12   48.58
  -3 -15   1  -10.35   14.96
  -3 -15   0    6.70   11.94
  -3 -15  -1   91.85   19.78
  -3 -15  -2  319.61   34.81
  -3 -15  -3   31.55   19.90
  -3 -15  -4   41.50   20.90
  -3 -15  -5  -24.05   18.10
  -3 -15  -6  192.79   34.05
  -3 -15  -7  -13.33   17.40
  -3 -15  -8   30.51   25.59
  -3 -15  -9   11.23   27.55
  -3 -15 -10   54.17   33.37
  -3 -14  11   54.87   37.37
  -3 -14  10   -6.67   29.97
  -3 -14   9   -2.34   25.77
   3  14  -8   11.97   14.00
  -3 -14   8    3.26   27.25
  -3 -14   7  331.45   40.03
  -3 -14   6    4.02   20.65
  -3 -14   5   26.34   19.75
  -3 -14   4    4.80   13.00
  -3 -14   3  234.43   28.38
  -3 -14   2   39.24   14.58
  -3 -14   1   31.24   13.02
  -3 -14   1   52.60   15.38
  -3 -14   0    7.68   11.77
  -3 -14  -1  355.28   35.50
  -3 -14  -2   50.51   18.61
  -3 -14  -3   75.35   21.63
  -3 -14  -4   -8.04   17.23
  -3 -14  -5   20.83   17.15
  -3 -14  -6   -2.55   20.30
  -3 -14  -7  157.88   31.04
  -3 -14  -8  -17.96   23.77
  -3 -14  -9  135.36   35.12
  -3 -14 -10  -29.53   30.53
  -3 -13  11  -29.46   29.18
  -3 -13  10   88.48   34.72
  -3 -13   9  -12.57   24.95
  -3 -13   8   28.07   25.99
   3  13  -8   48.51   17.10
   3  13  -7  -10.90   11.81
  -3 -13   7   13.90   20.78
  -3 -13   6  398.01   40.99
   3  13  -6  321.11   34.18
   3  13  -5   -4.43   10.66
  -3 -13   5    4.62   13.61
  -3 -13   4   61.58   20.28
  -3 -13   3   -0.43   11.23
  -3 -13   2  448.25   41.73
  -3 -13   1    7.54   13.51
  -3 -13   0   19.33   11.23
  -3 -13  -1   47.91   14.69
  -3 -13  -2  196.88   23.29
  -3 -13  -3  115.45   22.74
  -3 -13  -4   61.74   20.39
  -3 -13  -5   -5.67   14.01
  -3 -13  -6  292.18   37.89
  -3 -13  -7   27.69   22.00
  -3 -13  -8   -6.53   21.58
  -3 -13  -9    2.48   25.82
  -3 -13 -10   29.08   38.58
  -3 -12  12   20.83   26.91
  -3 -12  11   50.41   31.51
  -3 -12  10    5.30   22.35
  -3 -12   9  -28.34   22.82
   3  12  -8    1.89   12.36
  -3 -12   8  -25.83   21.27
  -3 -12   7  388.22   41.32
   3  12  -7  344.28   34.97
   3  12  -6    3.26   11.08
  -3 -12   6    7.13   18.71
   3  12  -5  130.93   19.49
  -3 -12   5  129.86   24.30
   3  12  -4  175.31   22.40
  -3 -12   4  252.89   32.18
  -3 -12   3  191.58   23.07
  -3 -12   2  167.54   23.61
  -3 -12   2  125.05   15.20
  -3 -12   1   -2.72   11.30
  -3 -12   0   34.33   12.34
  -3 -12  -1  183.37   21.99
  -3 -12  -2    0.19   11.18
  -3 -12  -3   10.91   15.12
  -3 -12  -4    3.70   13.04
  -3 -12  -5   75.20   20.63
  -3 -12  -6   28.66   17.19
  -3 -12  -7   11.80   20.41
  -3 -12  -8   18.69   23.64
  -3 -12  -9   43.44   29.89
  -3 -12 -10  -54.28   36.49
  -3 -11  12    4.37   31.08
  -3 -11  11  -11.05   27.91
  -3 -11  10  244.81   43.53
  -3 -11   9    0.43   18.71
  -3 -11   8  -14.03   16.19
   3  11  -8  -14.35   10.59
   3  11  -7    4.16   11.57
  -3 -11   7   13.64   19.29
  -3 -11   6  547.23   50.08
   3  11  -6  497.33   45.50
  -3 -11   5  206.45   26.26
   3  11  -5  228.55   23.56
  -3 -11   4   21.93   12.44
   3  11  -4   31.88   10.66
  -3 -11   3   61.87   15.52
   3  11  -3   70.01   14.09
  -3 -11   2  520.90   45.28
  -3 -11   2  521.70   40.33
  -3 -11   1  136.05   19.41
  -3 -11   0   -8.00    7.77
  -3 -11  -1  -13.03    8.34
  -3 -11  -2  565.92   47.60
  -3 -11  -3  188.88   22.19
  -3 -11  -4    8.97   14.29
  -3 -11  -5   -0.84   12.78
  -3 -11  -6  -11.87   15.73
  -3 -11  -7  321.36   35.34
  -3 -11  -8    1.84   22.25
  -3 -11  -9    1.14   24.31
  -3 -11 -10   14.04   43.27
  -3 -11 -11  -46.69   68.99
  -3 -10  12   -7.95   25.28
  -3 -10  11  115.38   34.83
  -3 -10  10   17.58   26.13
  -3 -10   9   32.10   23.65
   3  10  -8  -21.52   10.92
  -3 -10   8   -8.63   14.70
   3  10  -7  349.04   35.27
  -3 -10   7  412.37   40.93
   3  10  -6   88.70   15.86
  -3 -10   6   91.32   20.75
   3  10  -5  172.96   20.34
  -3 -10   5  200.40   27.40
  -3 -10   4  210.27   24.14
   3  10  -4  206.88   21.50
  -3 -10   3  173.52   22.98
   3  10  -3  177.77   18.02
  -3 -10   3  122.59   13.86
  -3 -10   2  139.05   20.11
   3  10  -2  114.97   15.12
  -3 -10   2   98.13   12.15
  -3 -10   1  419.52   37.46
  -3 -10   0  141.61   17.16
  -3 -10  -1  296.26   27.73
  -3 -10  -2  206.68   22.78
  -3 -10  -3   41.57   14.62
  -3 -10  -4  430.77   38.76
  -3 -10  -5  269.18   28.77
  -3 -10  -6   -3.72   13.35
  -3 -10  -7  160.03   30.54
  -3 -10  -8  250.42   38.80
  -3 -10  -9    5.40   24.71
  -3 -10 -10  -31.16   42.77
  -3 -10 -11   84.33   94.71
  -3  -9  13    0.27   32.41
  -3  -9  12   96.88   35.58
  -3  -9  11   25.15   22.44
  -3  -9  10  272.43   35.10
  -3  -9   9  105.63   29.01
   3   9  -8   20.18   12.62
  -3  -9   8   22.78   18.86
  -3  -9   7    3.09   15.60
   3   9  -7   13.34   10.71
   3   9  -6  455.96   38.99
  -3  -9   6  409.02   40.57
   3   9  -5  227.70   23.58
  -3  -9   5  235.12   26.89
  -3  -9   4   33.61   12.19
   3   9  -4   24.68    9.75
   3   9  -3  131.99   16.74
  -3  -9   3  166.51   22.49
   3   9  -2  532.66   41.26
  -3  -9   2  428.32   40.86
  -3  -9   1  522.81   43.75
  -3  -9   0  269.71   26.21
  -3  -9  -1  624.65   50.39
  -3  -9  -2  446.69   38.08
  -3  -9  -3  451.42   39.30
  -3  -9  -4   -4.27    9.54
  -3  -9  -5   82.06   19.68
  -3  -9  -6  632.82   55.75
  -3  -9  -7  249.55   30.70
  -3  -9  -8  -24.47   22.86
  -3  -9  -9   45.03   33.90
  -3  -9 -10   64.17   53.94
  -3  -9 -11   86.37  125.26
  -3  -8  13  -11.10   29.28
  -3  -8  12   47.39   32.30
  -3  -8  11  185.18   34.82
  -3  -8  10   84.15   26.70
  -3  -8   9    0.25   19.56
  -3  -8   8   78.79   21.26
   3   8  -8   76.49   17.64
   3   8  -7  121.99   18.92
  -3  -8   7  126.07   25.02
  -3  -8   6    5.93   11.00
   3   8  -6   17.54   10.19
  -3  -8   5   -1.39   11.56
   3   8  -5   18.27    9.37
   3   8  -4  107.14   16.23
  -3  -8   4  124.25   19.74
   3   8  -3 1516.87  121.54
  -3  -8   3 1643.35  120.20
   3   8  -2 1110.95   86.60
  -3  -8   2 1107.65   85.78
  -3  -8   1   22.53    9.62
   3   8  -1   13.71    7.78
  -3  -8   0 1884.34  140.05
  -3  -8  -1  883.61   68.55
  -3  -8  -2   -7.99    6.92
  -3  -8  -3   19.35   11.64
  -3  -8  -4  374.23   34.12
  -3  -8  -5 1120.53   88.76
  -3  -8  -6  -16.98   14.99
  -3  -8  -7  197.70   32.99
  -3  -8  -8  130.53   34.10
  -3  -8  -9   40.63   37.09
  -3  -8 -10   26.82   60.28
  -3  -8 -11   43.74  211.66
  -3  -7  13  107.00   36.85
  -3  -7  12   13.10   28.61
  -3  -7  11  -15.87   23.14
  -3  -7  10    5.89   21.87
  -3  -7   9  409.81   43.41
  -3  -7   8   55.65   20.59
   3   7  -8   62.97   15.79
   3   7  -7  155.60   18.60
  -3  -7   7  137.86   23.63
  -3  -7   6  638.73   55.56
   3   7  -6  651.89   54.08
   3   7  -5  133.11   17.23
  -3  -7   5  174.74   22.47
  -3  -7   4  164.46   21.05
   3   7  -4  110.70   15.49
   3   7  -3   29.44    8.61
  -3  -7   3   26.16   11.34
   3   7  -2   22.47    7.44
  -3  -7   2   10.02    8.15
  -3  -7   1 1735.16  128.35
   3   7  -1 1708.44  131.34
  -3  -7   0 1221.80   92.15
  -3  -7  -1 1707.25  126.72
  -3  -7  -2  452.20   37.44
  -3  -7  -3 1419.42  107.36
  -3  -7  -4  -12.93   11.17
  -3  -7  -5  187.23   23.30
  -3  -7  -6  203.84   30.09
  -3  -7  -7   -6.49   14.80
  -3  -7  -8    7.43   21.55
  -3  -7  -9  -18.81   35.03
  -3  -7 -10  390.52   98.23
  -3  -6  13    6.92   29.43
  -3  -6  12   27.03   27.20
  -3  -6  11  101.11   31.12
  -3  -6  10  182.82   33.81
   3   6  -9    0.04   11.03
  -3  -6   9   -9.27   18.20
  -3  -6   8  262.96   31.40
   3   6  -8  277.76   28.30
   3   6  -7   57.05   13.22
  -3  -6   7   39.10   15.15
   3   6  -6   95.05   15.14
  -3  -6   6   66.75   17.46
  -3  -6   5  211.87   22.75
   3   6  -5  200.49   21.24
  -3  -6   4  387.06   34.80
   3   6  -4  408.81   34.81
   3   6  -3  236.27   22.35
  -3  -6   3  236.82   23.08
  -3  -6   2  284.88   26.24
   3   6  -2  294.88   25.86
  -3  -6   1   56.80   10.27
   3   6  -1   63.61    9.56
  -3  -6   0  426.08   38.36
   3   6   0  543.38   39.89
  -3  -6  -1  615.56   48.23
  -3  -6  -2  112.55   13.21
  -3  -6  -3  618.26   50.39
  -3  -6  -4  638.72   52.53
  -3  -6  -5  647.83   54.37
  -3  -6  -6    9.56   15.47
  -3  -6  -7   -7.61   15.53
  -3  -6  -8  334.74   51.79
  -3  -6  -9   33.40   40.42
  -3  -6 -10  -56.76   91.61
  -3  -5  13  148.18   38.09
  -3  -5  12  -12.57   25.01
  -3  -5  11   36.62   23.33
  -3  -5  10    8.03   21.23
   3   5  -9  208.72   28.04
  -3  -5   9  228.63   34.21
  -3  -5   8  193.24   29.38
   3   5  -8  163.99   22.10
  -3  -5   7   81.46   17.47
   3   5  -7   80.73   15.64
   3   5  -6  116.73   16.77
  -3  -5   6   85.52   16.85
   3   5  -5  777.14   63.77
  -3  -5   5  792.92   62.98
  -3  -5   4   39.63   11.40
   3   5  -4   46.65   10.49
   3   5  -3  464.42   40.34
  -3  -5   3  513.35   40.28
  -3  -5   2    9.65    5.95
   3   5  -2   14.58    5.60
   3   5  -1 1345.53  106.24
  -3  -5   1 1438.14  103.80
   3   5   0   72.29    9.31
  -3  -5   0   73.66   11.11
  -3  -5  -1  830.09   63.08
  -3  -5  -2   92.98   13.84
  -3  -5  -3  208.46   20.81
  -3  -5  -4    2.96    9.26
  -3  -5  -5 1042.03   82.88
  -3  -5  -6  492.52   46.29
  -3  -5  -7   67.06   24.01
  -3  -5  -8   -7.28   24.73
  -3  -5  -9 -104.93   36.61
  -3  -5 -10 1462.16  272.79
  -3  -4  13   13.04   28.95
  -3  -4  12  110.20   33.30
  -3  -4  11   65.16   26.81
  -3  -4  10   14.81   20.43
   3   4  -9    3.56   11.31
  -3  -4   9   13.60   17.49
  -3  -4   8  218.59   26.94
   3   4  -8  196.54   23.86
  -3  -4   7  121.22   21.53
   3   4  -7  121.56   18.95
   3   4  -6  359.77   31.76
  -3  -4   6  304.20   31.36
  -3  -4   5   11.45    9.59
   3   4  -5   17.17    8.78
   3   4  -4 1691.41  124.57
  -3  -4   4 1610.35  120.80
   3   4  -4 1539.02  114.83
  -3  -4   3  117.71   13.42
   3   4  -3  136.73   14.39
  -3  -4   2  448.49   35.57
   3   4  -2  466.62   36.53
   3   4  -2  397.22   31.93
   3   4  -1 1559.12  103.94
   3   4  -1 1446.41  110.27
  -3  -4   1 1334.39  106.86
   3   4   0 9600.96  680.12
  -3  -4   0 9999.56  692.85
   3   4   0 9273.04  714.62
  -3  -4  -1 1291.03   94.84
   3   4   1 1266.71   93.64
  -3  -4  -2  549.70   42.92
   3   4   2  524.70   42.44
  -3  -4  -3  387.54   33.20
   3   4   3  377.57   33.08
  -3  -4  -4   30.08   10.35
  -3  -4  -5  302.23   30.27
  -3  -4  -6  129.58   23.44
  -3  -4  -7  -20.22   21.58
  -3  -4  -8  756.19   78.76
  -3  -4  -9  276.42   91.25
  -3  -3  14   -9.32   32.43
  -3  -3  13  145.44   37.71
  -3  -3  12   -4.16   25.79
  -3  -3  11   24.65   24.84
  -3  -3  10   -8.18   18.96
  -3  -3   9  347.04   38.19
   3   3  -9  383.63   37.20
  -3  -3   8   23.41   15.54
   3   3  -8   27.55   13.72
   3   3  -7   93.72   16.69
  -3  -3   7   83.82   17.20
  -3  -3   6   71.36   15.87
   3   3  -6   97.28   15.95
   3   3  -5  892.02   69.82
  -3  -3   5  826.99   67.40
   3   3  -4  685.29   49.20
  -3  -3   4  629.98   52.71
   3   3  -4  700.90   55.20
  -3  -3   3    0.64    4.84
   3   3  -3    1.64    5.18
   3   3  -3   -0.63    2.41
   3   3  -2 2863.47  209.89
  -3  -3   2 2706.31  202.78
   3   3  -2 2788.57  197.42
  -3  -3   1 4533.04  308.66
   3   3  -1 4142.21  318.38
   3   3  -1 4115.42  301.86
   3   3   0   58.23    7.24
  -3  -3   0   49.61    7.46
   3   3   0   56.11    7.96
   3   3   1  182.41   16.68
   3   3   1  201.42   17.66
  -3  -3  -1  198.87   17.60
   3   3   2  160.55   16.60
  -3  -3  -2  172.25   16.84
   3   3   3  580.59   45.52
  -3  -3  -3  543.41   45.56
   3   3   4  327.90   31.42
  -3  -3  -4  361.65   32.01
  -3  -3  -5  117.52   20.25
  -3  -3  -6   29.85   17.25
  -3  -3  -7  392.96   54.57
  -3  -3  -8  112.71   43.26
  -3  -3  -9  484.30  146.32
  -3  -2  14    5.81   32.38
  -3  -2  13  -29.17   26.55
  -3  -2  12  290.91   44.10
  -3  -2  11  -22.29   20.95
  -3  -2  10  113.12   27.79
   3   2  -9   78.16   19.64
  -3  -2   9  138.84   25.61
  -3  -2   8  751.18   64.09
   3   2  -8  756.43   64.25
  -3  -2   7    1.97   10.66
   3   2  -7    0.40    9.35
  -3  -2   6  144.33   18.12
   3   2  -6  136.55   17.86
   3   2  -5  186.84   21.21
  -3  -2   5  202.76   20.56
  -3  -2   4  723.19   56.85
   3   2  -4  760.24   59.59
   3   2  -4  708.65   53.74
  -3  -2   3  579.90   44.54
   3   2  -3  563.68   41.98
   3   2  -3  576.71   47.05
   3   2  -2  338.79   31.24
  -3  -2   2  378.41   29.58
   3   2  -2  405.42   27.95
   3   2  -1   72.00    7.53
  -3  -2   1   85.13    8.66
   3   2  -1   76.43    9.31
  -3  -2   0 1537.86  115.14
   3   2   0 1586.42  113.62
   3   2   0 1607.08  119.25
  -3  -2  -1   75.99    8.97
   3   2   1   74.21    7.60
   3   2   1   67.96    9.45
   3   2   2 1366.80   91.09
  -3  -2  -2 1087.26   91.44
   3   2   3  205.02   19.89
  -3  -2  -3  205.15   20.08
   3   2   4 2050.62  142.40
  -3  -2  -4 1804.23  144.31
   3   2   5  166.93   22.51
   3   2   6   52.36   17.17
   3   2   7  117.37   23.17
  -3  -1  14  -19.77   30.44
  -3  -1  13   15.84   28.26
  -3  -1  12   25.81   21.18
  -3  -1  11  112.50   28.55
  -3  -1  10   19.16   19.74
  -3  -1   9  268.01   31.70
   3   1  -9  279.71   30.80
  -3  -1   8    8.20   13.82
   3   1  -8   -4.68   11.24
  -3  -1   7   21.06   12.62
   3   1  -7   34.81   12.16
   3   1  -6   37.74   11.65
  -3  -1   6   14.15    9.56
  -3  -1   5 2547.73  184.33
   3   1  -5 2444.50  190.58
   3   1  -4  186.48   15.80
  -3  -1   4  169.70   17.26
   3   1  -4  163.98   18.11
  -3  -1   3 1374.81  102.93
   3   1  -3 1430.11  107.89
   3   1  -3 1384.68  100.36
   3   1  -2  181.75   17.71
  -3  -1   2  186.71   15.66
   3   1  -2  200.67   15.22
   3   1  -1 1311.38   92.89
  -3  -1   1 1365.10   94.60
   3   1  -1 1199.61   98.50
   3   1   0  403.89   31.40
  -3  -1   0  356.97   29.66
   3   1   0  406.16   30.06
   3   1   1    2.40    2.52
  -3  -1  -1    0.23    4.08
   3   1   1   -0.68    3.73
   3   1   2  702.23   54.26
  -3  -1  -2  724.62   55.15
   3   1   3    2.46    7.40
   3   1   3   -3.12    7.19
   3   1   4    8.73    8.87
   3   1   4   14.81    9.86
   3   1   5   65.63   15.95
   3   1   5   68.03   14.71
   3   1   6  205.13   24.78
   3   1   6  229.48   26.77
   3   1   7  509.85   47.82
   3   1   8   17.53   16.62
   3   1   9  268.78   39.58
   3   1  10   29.20   27.06
  -3   0  14  -50.78   27.88
  -3   0  13  -34.59   25.51
  -3   0  12  350.00   48.95
  -3   0  11    1.27   18.94
  -3   0  10  113.52   24.42
  -3   0   9   -1.04   14.25
   3   0  -9  -12.36   11.61
  -3   0   8  747.10   62.13
   3   0  -8  716.74   62.46
  -3   0   7   -2.42    9.32
  -3   0   6  859.95   68.17
  -3   0   5   -7.42    6.88
   3   0  -4 2969.88  210.93
  -3   0   4 2929.73  215.21
  -3   0   3   -2.78    3.83
   3   0  -3    3.12    4.24
   3   0  -2 1734.13  123.00
  -3   0   2 1702.94  124.77
   3   0  -1   -2.07    2.74
   3   0  -1    1.07    3.53
  -3   0   1   -0.03    2.42
   3   0   0 9615.35  653.42
   3   0   0 8792.65  686.59
  -3   0   0 9333.51  664.89
   3   0   1   -5.67    3.63
   3   0   1   -1.70    2.52
   3   0   2  653.83   47.40
   3   0   2  542.26   45.81
   3   0   3   -5.06    7.25
   3   0   3  -11.03    4.92
   3   0   4  991.49   76.76
   3   0   4  944.48   74.16
   3   0   5  -18.21    8.59
   3   0   5  -12.21    9.85
   3   0   6   10.89   12.80
   3   0   6    2.72   11.62
   3   0   7    4.09   14.14
   3   0   7  -11.54   11.93
   3   0   8  126.64   28.37
   3   0   9  -30.96   15.80
   3   0  10    6.63   20.55
   3   0  11  -26.90   27.08
  -3   1  14    4.56   30.98
  -3   1  13   44.41   30.09
  -3   1  12   23.75   25.24
  -3   1  11  125.71   30.03
  -3   1  10   30.47   19.86
  -3   1   9  243.29   29.20
  -3   1   8   13.31   13.53
  -3   1   7   20.35   11.94
  -3   1   6   29.01   10.48
  -3   1   5 2309.75  170.37
   3  -1  -4  179.22   16.32
  -3   1   4  158.04   16.25
   3  -1  -3 1337.75   98.22
  -3   1   3 1367.08   99.30
  -3   1   2  173.50   13.96
   3  -1  -2  179.83   15.16
   3  -1  -1 1253.21   90.60
   3  -1   0  427.18   32.78
   3  -1   1    1.65    3.63
   3  -1   1   -1.80    2.67
   3  -1   1   -2.12    3.13
   3  -1   2  914.13   68.05
   3  -1   2  862.42   66.38
   3  -1   3   -4.85    6.35
   3  -1   3    6.30    7.63
   3  -1   4    7.02   10.40
   3  -1   4   -0.61    7.79
   3  -1   5   65.69   16.48
   3  -1   5   77.58   16.48
   3  -1   6  216.50   28.35
   3  -1   6  186.05   22.24
   3  -1   7  507.01   46.22
   3  -1   7  547.90   50.00
   3  -1   8    9.63   16.26
   3  -1   9  236.76   36.55
   3  -1  10   26.28   23.19
   3  -1  11   84.23   31.55
   3  -1  12    8.95   31.61
  -3   2  13   -4.63   25.88
  -3   2  12  330.25   47.55
  -3   2  11   -7.45   18.72
  -3   2  10   76.36   24.00
  -3   2   9  108.53   23.59
  -3   2   8  774.47   64.71
  -3   2   7   -8.72    8.62
  -3   2   6  172.63   19.40
  -3   2   5  175.61   17.90
  -3   2   4  715.47   56.51
   3  -2  -4  769.54   56.78
  -3   2   3  566.01   41.63
   3  -2  -3  530.84   42.22
   3  -2  -2  355.02   28.07
   3  -2  -1   73.61    8.58
   3  -2   0 1567.32  119.25
   3  -2   0 1711.89  118.40
   3  -2   1   80.93   10.42
   3  -2   1   75.41   10.53
   3  -2   2 1323.69   94.90
   3  -2   2 1259.41   96.69
   3  -2   3  232.87   21.67
   3  -2   3  187.87   19.50
   3  -2   4 1632.44  136.94
   3  -2   4 2021.96  134.88
   3  -2   5  146.30   21.97
   3  -2   5  165.34   21.97
   3  -2   6   57.07   16.01
   3  -2   6   38.42   14.41
   3  -2   7   80.08   19.51
   3  -2   7   79.85   19.53
   3  -2   8  128.19   25.18
   3  -2   8  138.48   26.97
   3  -2   9  152.76   30.13
   3  -2  10   16.07   26.26
   3  -2  11   11.21   28.80
   3  -2  12   71.30   30.19
  -3   3  12   16.76   24.29
  -3   3  11   98.78   26.70
  -3   3  10   -8.05   15.48
  -3   3   9  336.66   35.53
  -3   3   8   21.98   15.73
  -3   3   7  100.22   18.22
  -3   3   6   65.42   13.34
  -3   3   5  895.49   68.97
  -3   3   4  683.75   52.87
   3  -3  -4  700.28   53.73
   3  -3  -3   -5.47    5.49
   3  -3  -2 2521.30  180.85
   3  -3  -1 3484.84  248.28
   3  -3   0   59.92    8.80
   3  -3   0   51.24    7.49
   3  -3   1  179.50   16.82
   3  -3   1  188.01   16.87
   3  -3   2  137.89   15.74
   3  -3   2  168.96   15.69
   3  -3   3  425.70   36.39
   3  -3   3  477.02   38.48
   3  -3   4  346.36   27.81
   3  -3   4  244.11   27.35
   3  -3   5  191.26   23.40
   3  -3   5  153.20   23.89
   3  -3   6   49.80   15.53
   3  -3   6   28.30   13.22
   3  -3   7  168.67   27.09
   3  -3   7  222.00   31.18
   3  -3   8   78.65   21.63
   3  -3   8   52.21   19.89
   3  -3   9   72.09   26.38
   3  -3  10  131.62   32.87
   3  -3  11   93.55   33.77
   3  -3  12    1.34   24.83
  -3   4  10   16.88   17.50
  -3   4   9    6.35   13.98
  -3   4   8  189.81   23.59
  -3   4   7  157.84   22.04
  -3   4   6  407.07   35.58
   3  -4  -4 1644.69  121.91
   3  -4  -4 1669.66  121.71
   3  -4  -3  130.36   11.73
   3  -4  -3  134.31   14.25
   3  -4  -2  423.18   34.18
   3  -4  -2  433.52   31.96
   3  -4  -1 1343.29   98.42
   3  -4  -1 1366.08   98.92
   3  -4   2  554.73   42.92
   3  -4   2  511.54   41.35
   3  -4   3  271.28   27.66
   3  -4   3  356.90   27.77
   3  -4   4   34.37   11.63
   3  -4   4   25.41   10.66
   3  -4   5  239.54   27.58
   3  -4   5  309.43   27.35
   3  -4   6  118.60   20.51
   3  -4   6  121.04   21.52
   3  -4   7    7.82   14.10
   3  -4   7    1.87   12.92
   3  -4   8  272.82   33.78
   3  -4   8  331.31   33.19
   3  -4   9   87.85   26.68
   3  -4   9   69.10   23.61
   3  -4  10  -12.90   23.39
   3  -4  11   16.09   23.43
   3  -4  12   15.68   31.67
   3  -5  -8  510.32   84.38
   3  -5  -7  125.56   26.93
   3  -5  -6  149.10   20.37
   3  -5  -5  770.58   59.64
   3  -5  -4   60.87   13.77
   3  -5  -4   47.67    9.03
   3  -5  -3  506.17   37.28
   3  -5  -3  474.00   39.56
   3  -5  -2   20.69    7.12
   3  -5  -2   18.05    4.47
   3  -5  -1 1379.49   97.76
   3  -5  -1 1282.11   96.96
   3  -5   0   50.89    9.35
   3  -5   0   57.91    7.07
   3  -5   1  637.63   49.61
   3  -5   1  647.63   49.32
   3  -5   2   78.73   11.85
   3  -5   2   55.06   10.72
   3  -5   3  167.75   19.92
   3  -5   3  205.53   18.98
   3  -5   4    8.24    8.89
   3  -5   4    3.42    8.13
   3  -5   5  929.03   64.33
   3  -5   5  677.21   64.80
   3  -5   6  346.46   34.84
   3  -5   6  422.52   38.53
   3  -5   7   24.70   14.91
   3  -5   7   16.18   14.83
   3  -5   8   -4.22   16.94
   3  -5   8    3.33   15.56
   3  -5   9    1.08   18.48
   3  -5   9  -18.73   18.46
   3  -5  10  124.87   30.10
   3  -5  11   47.02   29.88
   3  -5  12   27.74   32.90
   3  -6  -9  -79.39   76.53
   3  -6  -8  472.40   51.28
   3  -6  -7   76.06   20.81
   3  -6  -6   94.39   16.76
   3  -6  -5  207.69   19.98
   3  -6  -4  446.00   38.82
   3  -6  -4  448.95   35.64
   3  -6  -3  238.62   23.67
   3  -6  -3  255.01   20.49
   3  -6  -2  272.58   24.46
   3  -6  -2  264.87   21.53
   3  -6  -1   58.50   10.60
   3  -6  -1   66.92    8.30
   3  -6   0  518.07   39.28
   3  -6   0  467.94   38.10
   3  -6   1  403.21   32.98
   3  -6   1  404.49   32.92
   3  -6   2  108.23   14.57
   3  -6   2  121.54   16.18
   3  -6   3  470.93   41.13
   3  -6   3  504.08   39.62
   3  -6   4  644.92   52.62
   3  -6   4  607.04   49.88
   3  -6   5  654.71   52.82
   3  -6   5  642.41   55.16
   3  -6   6   -1.23   11.22
   3  -6   6    0.29   12.57
   3  -6   7   -0.17   13.78
   3  -6   7   -1.72   13.34
   3  -6   8  199.66   33.52
   3  -6   8  167.28   28.77
   3  -6   9   11.35   20.90
   3  -6   9   24.17   23.44
   3  -6  10   -3.24   24.80
   3  -6  11   23.50   28.17
   3  -7 -10  258.80  168.07
   3  -7  -9 1098.67  102.87
   3  -7  -8   76.70   25.61
   3  -7  -7  229.80   29.24
   3  -7  -6  708.07   56.69
   3  -7  -5  158.85   17.02
   3  -7  -4  145.42   16.08
   3  -7  -4  185.00   23.85
   3  -7  -3   30.00   10.23
   3  -7  -3   26.09    7.47
   3  -7  -2   21.32    5.84
   3  -7  -2   24.62    9.08
   3  -7  -1 1504.33  109.80
   3  -7  -1 1485.84  110.05
   3  -7   0 1009.32   73.31
   3  -7   0  940.49   73.15
   3  -7   1 1365.62  104.54
   3  -7   1 1480.98  106.26
   3  -7   2  386.44   34.96
   3  -7   2  471.32   36.60
   3  -7   4   10.83    8.95
   3  -7   4    9.32    9.48
   3  -7   5  168.05   23.79
   3  -7   5  179.18   23.28
   3  -7   6  189.70   28.28
   3  -7   6  196.64   26.01
   3  -7   7   -7.29   12.88
   3  -7   7  -21.13   11.60
   3  -7   8   16.60   19.53
   3  -7   8   -5.78   15.29
   3  -7   9  -24.65   20.67
   3  -7  10   84.79   30.38
   3  -7  11   59.93   31.27
   3  -8 -10  284.87   77.84
   3  -8  -9   -7.76   25.86
   3  -8  -8  132.97   27.75
   3  -8  -7  145.34   22.16
   3  -8  -6   37.57   13.25
   3  -8  -5   15.66    9.56
   3  -8  -5   -0.88   14.28
   3  -8  -4  102.73   17.91
   3  -8  -4   92.38   12.12
   3  -8  -3 1666.31  128.35
   3  -8  -3 1828.59  130.22
   3  -8  -2 1033.68   83.04
   3  -8  -2 1163.80   81.94
   3  -8  -1   38.85    7.95
   3  -8  -1   29.47   10.30
   3  -8   0 2135.18  149.48
   3  -8   0 1927.36  147.74
   3  -8   1  642.39   50.92
   3  -8   1  647.43   50.80
   3  -8   2  -12.87    6.43
   3  -8   2   -3.78    6.89
   3  -8   3    6.63    9.32
   3  -8   3   13.45    8.96
   3  -8   4  354.56   31.31
   3  -8   4  351.51   33.75
   3  -8   5  920.11   73.88
   3  -8   5  878.64   70.28
   3  -8   6    3.01   13.54
   3  -8   6   -7.85   12.70
   3  -8   7  127.39   23.78
   3  -8   7  147.77   28.29
   3  -8   8  121.37   29.22
   3  -8   8  117.61   26.08
   3  -8   9   18.66   19.98
   3  -8  10   -9.25   24.26
   3  -8  11   10.09   24.88
   3  -9 -10  755.76   82.06
   3  -9  -9  225.65   39.73
   3  -9  -8   -9.04   17.66
   3  -9  -7    4.60   14.84
   3  -9  -6  541.83   45.46
   3  -9  -5  226.98   21.99
   3  -9  -5  225.82   26.00
   3  -9  -4    9.54    9.42
   3  -9  -4   17.11   11.89
   3  -9  -3  115.36   15.45
   3  -9  -3  192.30   23.89
   3  -9  -2  529.48   40.47
   3  -9  -2  485.68   42.63
   3  -9  -1  680.93   48.61
   3  -9  -1  555.56   48.93
   3  -9   0  197.29   19.26
   3  -9   0  195.77   20.30
   3  -9   1  554.49   46.13
   3  -9   1  590.14   46.32
   3  -9   2  427.52   36.49
   3  -9   2  440.47   37.60
   3  -9   3  359.79   31.73
   3  -9   3  363.64   33.52
   3  -9   4   -4.36    8.52
   3  -9   4  -16.78    9.66
   3  -9   5   64.33   15.37
   3  -9   5   57.96   16.06
   3  -9   6  567.59   47.77
   3  -9   6  529.56   50.29
   3  -9   7  273.20   31.60
   3  -9   7  221.43   27.37
   3  -9   8   -7.97   19.75
   3  -9   9    0.78   19.42
   3  -9  10   34.04   28.25
   3  -9  11   10.89   27.16
   3 -10  -9   93.24   28.30
   3 -10  -8  -16.83   17.29
   3 -10  -7  431.25   39.09
   3 -10  -6  110.97   22.95
   3 -10  -6  111.20   19.51
   3 -10  -5  171.91   21.21
   3 -10  -5  230.25   31.48
   3 -10  -4  227.67   27.59
   3 -10  -4  308.05   25.78
   3 -10  -3  167.20   20.69
   3 -10  -3  186.35   18.54
   3 -10  -2  157.67   21.91
   3 -10  -2  108.52   14.65
   3 -10  -1  364.44   30.45
   3 -10  -1  352.05   32.04
   3 -10   0  155.83   16.83
   3 -10   0  153.09   17.81
   3 -10   1  287.89   27.57
   3 -10   1  314.18   27.67
   3 -10   2  139.33   19.66
   3 -10   2  155.44   17.84
   3 -10   3   56.06   14.16
   3 -10   3   50.05   14.05
   3 -10   4  456.30   38.99
   3 -10   4  447.92   41.57
   3 -10   5  214.32   27.51
   3 -10   5  265.06   26.10
   3 -10   6    6.34   15.94
   3 -10   6    0.93   12.24
   3 -10   7   98.61   23.10
   3 -10   8  158.75   32.65
   3 -10   9   18.12   23.79
   3 -10  10   -6.32   21.53
   3 -10  11   18.26   30.85
   3 -11  -8  -16.10   14.98
   3 -11  -7  -12.64   13.22
   3 -11  -6  629.13   54.09
   3 -11  -6  680.67   58.81
   3 -11  -5  273.14   26.59
   3 -11  -5  232.10   28.59
   3 -11  -4    5.14   15.72
   3 -11  -4   54.05   13.76
   3 -11  -3  107.33   16.15
   3 -11  -3   82.32   17.90
   3 -11  -2  557.13   49.60
   3 -11  -2  629.53   47.91
   3 -11  -1  191.98   23.18
   3 -11  -1  124.07   16.34
   3 -11   0   -0.49    7.67
   3 -11   0  -10.07    8.92
   3 -11   1   -4.49    6.96
   3 -11   1   -0.11    8.65
   3 -11   2  526.93   45.74
   3 -11   2  587.56   47.64
   3 -11   3  200.30   22.06
   3 -11   3  194.32   23.14
   3 -11   4    2.35   12.09
   3 -11   4   19.58   12.18
   3 -11   5    6.19   12.71
   3 -11   5    7.05   14.29
   3 -11   6    2.85   16.82
   3 -11   6   23.47   15.72
   3 -11   7  276.78   32.92
   3 -11   8   -7.80   21.57
   3 -11   9    9.30   25.52
   3 -11  10   -7.83   27.00
   3 -11  11   -9.11   24.92
   3 -12  -8  -11.23   17.48
   3 -12  -7  486.06   42.87
   3 -12  -7  429.48   46.16
   3 -12  -6    9.36   16.70
   3 -12  -6    7.43   16.27
   3 -12  -5  192.81   25.69
   3 -12  -5  187.11   31.66
   3 -12  -4  285.64   35.93
   3 -12  -4  223.11   25.52
   3 -12  -3  225.69   22.48
   3 -12  -3  219.79   25.31
   3 -12  -2  212.37   27.45
   3 -12  -2  170.31   20.24
   3 -12  -1    1.61    8.69
   3 -12  -1    6.45    9.37
   3 -12   0   35.88   11.05
   3 -12   0   27.33   12.62
   3 -12   1  186.87   23.53
   3 -12   1  176.33   23.80
   3 -12   2    6.57    9.61
   3 -12   2    0.38   10.29
   3 -12   3    9.13   11.59
   3 -12   3    1.59   11.64
   3 -12   4    4.97   14.07
   3 -12   4    1.52   11.95
   3 -12   5   61.27   16.81
   3 -12   5   41.36   19.16
   3 -12   6   52.84   21.30
   3 -12   7   12.80   21.61
   3 -12   8   21.66   22.90
   3 -12   9   15.02   26.86
   3 -12  10  -18.07   27.71
   3 -13  -8   81.54   30.60
   3 -13  -7   -8.44   15.16
   3 -13  -7   35.55   24.85
   3 -13  -6  428.17   45.04
   3 -13  -6  439.54   41.24
   3 -13  -5  -18.43   15.47
   3 -13  -5  -15.13   15.13
   3 -13  -4   69.88   16.65
   3 -13  -4   74.83   21.52
   3 -13  -3    5.40   12.14
   3 -13  -3    8.72   16.36
   3 -13  -2  486.59   44.96
   3 -13  -2  515.16   42.72
   3 -13  -1   10.01   10.22
   3 -13  -1   -9.23   12.12
   3 -13   0   24.84   11.90
   3 -13   0    3.59   11.31
   3 -13   1   46.22   14.54
   3 -13   1   56.12   14.68
   3 -13   2  175.78   21.91
   3 -13   2  183.30   24.34
   3 -13   3   87.22   19.49
   3 -13   3   91.18   18.84
   3 -13   4   44.58   15.95
   3 -13   4   28.16   16.90
   3 -13   5   -5.35   15.77
   3 -13   5   -7.55   13.38
   3 -13   6  186.78   30.43
   3 -13   7   23.35   22.67
   3 -13   8   -8.04   22.05
   3 -13   9    4.92   26.30
   3 -13  10   10.02   29.99
   3 -14 -11   -3.78   54.05
   3 -14 -10  -28.14   39.01
   3 -14  -9   30.83   27.34
   3 -14  -8   -1.23   20.63
   3 -14  -7  335.71   47.64
   3 -14  -6  -23.77   17.58
   3 -14  -6    1.65   18.04
   3 -14  -5   23.70   17.73
   3 -14  -5   13.80   20.01
   3 -14  -4   28.31   18.91
   3 -14  -4   -4.31   14.62
   3 -14  -3  283.35   29.58
   3 -14  -3  309.62   33.74
   3 -14  -2   53.84   14.71
   3 -14  -2   40.27   18.34
   3 -14  -1   29.00   15.38
   3 -14  -1   39.12   12.80
   3 -14   0    4.90   12.08
   3 -14   0   -3.82   11.77
   3 -14   1  310.36   30.10
   3 -14   1  279.70   29.13
   3 -14   2   29.15   13.72
   3 -14   2   32.39   15.36
   3 -14   3   58.84   17.88
   3 -14   3   51.94   16.29
   3 -14   4  -25.48   14.07
   3 -14   4  -22.61   12.25
   3 -14   5    8.69   17.88
   3 -14   6   -3.84   19.26
   3 -14   7   77.89   27.24
   3 -14   8  -20.98   22.59
   3 -14   9   37.66   25.21
   3 -14  10   32.22   30.91
   3 -15 -11  -45.30   52.01
   3 -15 -10   46.62   39.72
   3 -15  -9  -29.20   32.52
   3 -15  -8   23.27   31.19
   3 -15  -7   -8.03   24.68
   3 -15  -6  327.42   40.37
   3 -15  -5   -7.45   20.40
   3 -15  -5   12.50   17.01
   3 -15  -4   58.52   22.12
   3 -15  -4   35.27   17.78
   3 -15  -3    8.02   17.69
   3 -15  -3   -0.16   14.71
   3 -15  -2  675.63   59.54
   3 -15  -2  707.86   57.72
   3 -15  -1  -18.57   10.58
   3 -15  -1  -28.75   12.52
   3 -15   0   13.50   13.97
   3 -15   0   11.83   13.59
   3 -15   1   80.64   18.76
   3 -15   1   75.24   17.97
   3 -15   2  245.30   28.31
   3 -15   2  256.44   28.15
   3 -15   3    2.31   14.30
   3 -15   3   17.13   15.14
   3 -15   4   36.50   20.03
   3 -15   5  -27.24   12.67
   3 -15   6  150.62   31.78
   3 -15   7   -8.67   19.43
   3 -15   8   -2.51   25.69
   3 -15   9   -0.15   22.62
   3 -16 -10  -11.25   45.09
   3 -16  -9   12.43   27.86
   3 -16  -8   -0.47   30.16
   3 -16  -7   39.61   26.29
   3 -16  -6  -27.38   22.13
   3 -16  -5   26.86   24.54
   3 -16  -4   26.94   19.07
   3 -16  -4    8.71   17.36
   3 -16  -3  271.60   33.13
   3 -16  -3  242.41   27.91
   3 -16  -2  122.46   26.50
   3 -16  -2  126.37   22.80
   3 -16  -1    0.49   13.57
   3 -16  -1  -16.28   13.52
   3 -16   0   42.15   16.44
   3 -16   0   57.20   17.03
   3 -16   1   76.83   19.29
   3 -16   1   64.75   18.36
   3 -16   2   -5.95   12.02
   3 -16   2   -9.57   13.84
   3 -16   3   -4.24   15.24
   3 -16   3   -0.75   15.56
   3 -16   4  -25.57   16.16
   3 -16   5   36.90   19.29
   3 -16   6    4.64   21.31
   3 -16   7  -13.48   19.42
   3 -16   8  -20.34   26.11
   3 -16   9   60.93   31.16
   3 -17 -10   22.09   40.73
   3 -17  -9   -6.89   36.94
   3 -17  -8    7.28   31.87
   3 -17  -7    3.12   29.99
   3 -17  -6   74.00   30.43
   3 -17  -5  -23.78   22.09
   3 -17  -4  -18.24   20.44
   3 -17  -3   35.63   21.89
   3 -17  -3   13.03   16.96
   3 -17  -2   43.19   21.22
   3 -17  -2   45.23   16.58
   3 -17  -1   15.62   17.47
   3 -17  -1   61.54   19.21
   3 -17   0  -23.66   14.34
   3 -17   0  -25.98   12.40
   3 -17   1    3.38   14.40
   3 -17   1    4.94   14.93
   3 -17   2   51.05   17.75
   3 -17   2   45.03   19.07
   3 -17   3   37.26   19.26
   3 -17   4   77.72   25.95
   3 -17   5    7.13   21.37
   3 -17   6  102.98   30.05
   3 -17   7    8.85   25.40
   3 -17   8  -20.37   27.85
   3 -17   9  -35.97   23.62
   3 -18  -9   75.40   45.99
   3 -18  -8  -21.68   33.17
   3 -18  -7   80.15   30.59
   3 -18  -6   22.62   30.71
   3 -18  -5   52.75   29.51
   3 -18  -4    3.78   19.57
   3 -18  -3   38.26   25.32
   3 -18  -2   -7.61   16.40
   3 -18  -2  -29.04   16.01
   3 -18  -1   16.73   16.41
   3 -18  -1  -11.46   17.89
   3 -18   0  -21.27   15.30
   3 -18   0   -8.50   15.05
   3 -18   1   43.50   20.16
   3 -18   1   54.13   19.64
   3 -18   2   -1.20   13.76
   3 -18   2    7.18   16.94
   3 -18   3  -16.84   17.95
   3 -18   4  -23.25   18.18
   3 -18   5   75.49   28.31
   3 -18   6   23.41   25.35
   3 -18   7  -20.37   25.21
   3 -18   8  -21.81   27.70
   3 -19  -9   20.98   40.95
   3 -19  -8    8.92   29.35
   3 -19  -7  -19.35   32.69
   3 -19  -6   33.21   28.42
   3 -19  -5   -0.78   25.10
   3 -19  -4   -5.60   23.51
   3 -19  -3  -13.66   20.71
   3 -19  -2   63.26   25.63
   3 -19  -1   44.76   19.22
   3 -19  -1   22.07   21.72
   3 -19   0    4.76   15.87
   3 -19   0    2.75   16.25
   3 -19   1  -14.68   15.88
   3 -19   1   -7.21   14.47
   3 -19   2  105.39   25.54
   3 -19   3   35.46   21.61
   3 -19   4  -28.55   20.42
   3 -19   5  -13.08   22.55
   3 -19   6   61.08   25.73
   3 -19   7   34.50   30.17
   3 -19   8  -16.32   30.24
   3 -20  -8   54.76   42.58
   3 -20  -7  207.16   50.91
   3 -20  -6  -32.13   29.71
   3 -20  -5   42.15   32.95
   3 -20  -4   19.53   23.54
   3 -20  -3   47.47   28.25
   3 -20  -2   29.33   22.05
   3 -20  -1    3.17   21.00
   3 -20   0  -12.23   15.56
   3 -20   0   -2.70   19.59
   3 -20   1   96.70   24.79
   3 -20   2  -23.05   18.66
   3 -20   3   24.12   25.06
   3 -20   4   48.66   28.37
   3 -20   5   34.11   29.68
   3 -20   6   41.50   30.76
   3 -20   7   35.39   30.67
   3 -21  -7   20.37   34.88
   3 -21  -6   36.10   34.23
   3 -21  -5    9.22   25.72
   3 -21  -4  -41.24   26.46
   3 -21  -3    6.30   23.95
   3 -21  -2   17.42   23.66
   3 -21  -1   30.31   21.47
   3 -21   0    9.38   18.11
   3 -21   1   -9.81   18.70
   3 -21   2  137.54   31.34
   3 -21   3   22.54   23.76
   3 -21   4  -24.59   23.58
   3 -21   5  -48.04   25.50
   3 -21   6   64.06   32.14
   3 -21   7   10.45   30.30
   3 -22  -7   59.29   43.09
   3 -22  -6  -17.73   32.78
   3 -22  -5   27.87   33.77
   3 -22  -4   -6.37   29.00
   3 -22  -3   73.65   31.74
   3 -22  -2    6.91   27.02
   3 -22  -1    6.71   21.81
   3 -22   3   -6.32   23.68
   3 -22   4   -8.79   27.68
   3 -22   5  -58.06   27.82
   3 -22   6  -15.39   30.54
   3 -23  -6  -28.92   36.28
   3 -23  -5  -44.06   32.92
   3 -23  -4   30.61   32.49
   3 -23  -3  -20.67   26.11
   3 -23  -2   61.27   29.24
   3 -23   4    0.71   28.95
   3 -24  -5   -8.13   34.79
   3 -24  -4   -8.67   32.90
   3 -24  -3   33.81   32.26
   3 -25  -4    6.33   34.09
  -4 -24   4   55.85   33.09
  -4 -24   3   31.52   31.62
  -4 -24   2   21.13   30.45
  -4 -24   1   45.09   30.61
  -4 -24   0    8.97   23.75
  -4 -24  -1   35.97   32.09
  -4 -24  -2    3.45   30.86
  -4 -23   5   -2.07   25.28
  -4 -23   4    5.68   29.54
  -4 -23   3  -29.52   24.21
  -4 -23   2   48.60   28.17
  -4 -23   1   79.89   30.91
  -4 -23   0  -14.15   24.93
  -4 -23  -1   -6.79   26.46
  -4 -23  -2  105.90   34.46
  -4 -23  -3   -5.29   29.06
  -4 -23  -4  -21.41   29.71
  -4 -22   6   22.54   33.12
  -4 -22   5  -37.54   25.10
  -4 -22   4   -8.79   20.56
  -4 -22   3  106.34   33.38
  -4 -22   2   53.53   24.11
  -4 -22   1  -28.96   22.98
  -4 -22   0   31.57   26.56
  -4 -22  -1  108.43   28.75
  -4 -22  -2   17.11   27.02
  -4 -22  -3    1.10   26.44
  -4 -22  -4   13.52   30.86
  -4 -22  -5   37.18   31.35
  -4 -21   7  -35.41   31.69
  -4 -21   6   19.39   30.12
  -4 -21   5   -5.66   27.33
  -4 -21   4  -12.43   20.69
  -4 -21   3    8.84   25.48
  -4 -21   2   15.74   19.84
  -4 -21   1   -2.75   22.85
  -4 -21   0   41.60   23.54
  -4 -21  -1    1.76   19.78
  -4 -21  -2  190.42   36.75
  -4 -21  -3   34.09   23.59
  -4 -21  -4  -18.26   26.47
  -4 -21  -5   32.31   31.70
  -4 -21  -6   56.41   33.99
  -4 -20   8  -32.58   24.38
  -4 -20   7   80.10   37.56
  -4 -20   6  -19.73   20.91
  -4 -20   5  -26.49   25.09
  -4 -20   4  -22.18   24.13
  -4 -20   3   94.54   30.17
  -4 -20   2  -22.50   21.59
  -4 -20   1   -1.49   17.92
  -4 -20   0   -5.18   22.15
  -4 -20  -1  123.77   27.76
  -4 -20  -2   34.33   24.67
  -4 -20  -3  -24.87   23.67
  -4 -20  -4   40.72   28.84
  -4 -20  -5   82.08   32.14
  -4 -20  -6   17.59   29.37
  -4 -19   9  -34.23   35.46
  -4 -19   8  -24.90   24.64
  -4 -19   7  -32.67   28.36
  -4 -19   6   76.25   32.31
  -4 -19   5   17.05   21.14
  -4 -19   4  -47.81   21.31
  -4 -19   3   66.83   25.69
  -4 -19   2  157.09   31.97
  -4 -19   1   -0.76   20.23
  -4 -19   0   14.02   22.96
  -4 -19  -1    9.09   17.14
  -4 -19  -2  160.76   29.77
  -4 -19  -3   64.53   27.95
  -4 -19  -4   30.32   26.10
  -4 -19  -5  -25.29   25.10
  -4 -19  -6   66.13   31.73
  -4 -19  -7   -7.58   23.34
  -4 -18   9  -34.68   32.25
  -4 -18   8    5.79   29.76
  -4 -18   7   28.10   31.67
  -4 -18   6  -13.66   25.18
  -4 -18   5   28.21   25.91
  -4 -18   4   -7.57   16.36
  -4 -18   3  180.25   33.50
  -4 -18   2   42.59   21.43
  -4 -18   1    2.82   16.10
  -4 -18   0   16.65   16.86
  -4 -18  -1  148.00   27.38
  -4 -18  -2  -25.45   15.93
  -4 -18  -3   -8.08   18.21
  -4 -18  -4  -11.06   21.72
  -4 -18  -5   81.20   25.08
  -4 -18  -6   18.94   23.18
  -4 -18  -7   30.31   29.87
  -4 -18  -8  -42.97   28.94
  -4 -17  10    5.70   35.12
  -4 -17   9  -39.18   30.44
  -4 -17   8   19.75   32.75
  -4 -17   7  -20.63   26.04
  -4 -17   6  128.64   34.11
  -4 -17   5  -32.00   21.03
  -4 -17   4    9.43   20.67
  -4 -17   3   14.20   17.65
  -4 -17   2  203.95   32.34
  -4 -17   1   31.39   19.40
  -4 -17   0  -15.32   13.62
  -4 -17  -1  -13.64   13.39
  -4 -17  -2   75.77   25.46
  -4 -17  -3   -9.95   21.01
  -4 -17  -4  105.25   28.83
  -4 -17  -5   27.13   25.06
  -4 -17  -6   91.91   29.92
  -4 -17  -7   -8.97   26.34
  -4 -17  -8  -31.04   28.94
  -4 -16  10   26.29   35.03
  -4 -16   9  -42.19   23.34
  -4 -16   8  -42.14   20.58
  -4 -16   7   45.00   25.44
  -4 -16   6  -23.63   17.79
  -4 -16   5  -24.34   18.68
  -4 -16   4   18.74   21.00
  -4 -16   3   88.27   22.97
  -4 -16   2   37.94   16.36
  -4 -16   1   -1.21   12.59
  -4 -16   0  -20.27   14.59
  -4 -16  -1  106.18   22.19
  -4 -16  -2   19.82   19.30
  -4 -16  -3   -8.91   15.67
  -4 -16  -4   27.93   23.43
  -4 -16  -5  129.16   30.82
  -4 -16  -6  -19.32   22.22
  -4 -16  -7  -26.08   23.79
  -4 -16  -8  -20.13   26.20
  -4 -16  -9   61.69   36.57
  -4 -15  11  -29.22   33.31
  -4 -15   9  -64.55   27.96
   4  15  -8   15.08   15.50
  -4 -15   8   -4.83   28.76
  -4 -15   7  -40.06   22.59
   4  15  -7    0.63   15.47
  -4 -15   6  103.94   27.09
  -4 -15   5  -36.59   16.38
  -4 -15   4  133.88   25.46
  -4 -15   3   16.40   16.83
  -4 -15   2   99.32   20.53
  -4 -15   1  -16.87   14.88
  -4 -15   0   -0.97   14.96
  -4 -15  -1    4.17   13.34
  -4 -15  -2   61.01   21.34
  -4 -15  -3    8.83   18.16
  -4 -15  -4  117.88   27.80
  -4 -15  -5  -21.70   19.43
  -4 -15  -6  139.53   31.60
  -4 -15  -7  -11.83   18.09
  -4 -15  -8  -10.74   20.32
  -4 -15  -9   12.65   31.38
  -4 -14  11   40.54   35.62
  -4 -14  10  -21.91   24.45
  -4 -14   9   -1.51   30.68
  -4 -14   8   17.77   27.23
   4  14  -8    5.33   14.46
   4  14  -7   51.80   17.58
  -4 -14   7   71.82   28.92
   4  14  -6  -14.65   12.00
  -4 -14   6  -22.65   19.19
  -4 -14   5  -17.69   16.83
   4  14  -5   -5.44   11.87
  -4 -14   4   67.01   19.23
  -4 -14   3  239.66   27.93
  -4 -14   2   10.76   12.63
  -4 -14   1   25.49   15.36
  -4 -14   0   -7.49   14.49
  -4 -14  -1  117.34   23.99
  -4 -14  -2    6.82   12.58
  -4 -14  -3  261.24   35.21
  -4 -14  -4  -14.12   13.77
  -4 -14  -5   -8.95   15.54
  -4 -14  -6   16.04   22.05
  -4 -14  -7   39.44   20.96
  -4 -14  -8   -0.66   20.04
  -4 -14  -9   56.01   33.36
  -4 -13  12   48.05   37.98
  -4 -13  11   18.69   32.64
  -4 -13  10   89.13   34.71
  -4 -13   9   39.42   30.06
  -4 -13   8   75.07   29.98
   4  13  -8   48.82   17.42
   4  13  -7  -11.19   12.15
  -4 -13   7   -6.89   16.32
  -4 -13   6  187.07   33.55
   4  13  -6  169.67   24.67
   4  13  -5   73.67   16.05
  -4 -13   5   86.66   24.27
   4  13  -4  164.70   22.32
  -4 -13   4  113.96   23.70
  -4 -13   3  425.11   41.49
  -4 -13   2  359.65   35.24
  -4 -13   1   12.89   12.33
  -4 -13   0   97.98   20.35
  -4 -13  -1   15.42   12.31
  -4 -13  -2  562.81   49.98
  -4 -13  -3  135.50   24.82
  -4 -13  -4  -36.81   14.72
  -4 -13  -5   56.46   21.94
  -4 -13  -6  131.90   28.10
  -4 -13  -7   15.50   18.88
  -4 -13  -8   -6.99   18.53
  -4 -13  -9   10.53   29.49
  -4 -13 -10   13.57   33.20
  -4 -12  12   14.52   35.52
  -4 -12  11  206.75   45.13
  -4 -12  10    1.25   27.06
   4  12  -9   -3.00   12.96
  -4 -12   9   12.96   20.49
  -4 -12   8  138.43   33.11
   4  12  -8  116.57   21.96
   4  12  -7  213.32   27.43
  -4 -12   7  299.26   38.69
  -4 -12   6  -22.69   12.96
   4  12  -6   -6.93   11.33
   4  12  -5   -6.21   10.19
  -4 -12   5  -11.66   15.05
  -4 -12   4  109.60   21.76
   4  12  -4  106.97   17.77
   4  12  -3  844.33   67.89
  -4 -12   3  791.59   68.22
  -4 -12   2    9.01   13.43
  -4 -12   1   41.85   15.27
  -4 -12   0  -11.72   11.14
  -4 -12  -1  372.92   35.64
  -4 -12  -2  361.19   35.27
  -4 -12  -3  159.31   26.00
  -4 -12  -4   43.15   18.90
  -4 -12  -5   -3.09   17.59
  -4 -12  -6    4.22   19.38
  -4 -12  -7  124.62   26.23
  -4 -12  -8   24.89   21.53
  -4 -12  -9   64.44   28.81
  -4 -12 -10    9.53   38.15
  -4 -11  12   18.33   32.23
  -4 -11  11  -15.30   27.64
  -4 -11  10  143.17   32.26
  -4 -11   9   97.38   29.55
   4  11  -9   55.38   17.96
   4  11  -8  179.52   25.03
  -4 -11   8  123.85   28.86
   4  11  -7   23.66   13.14
  -4 -11   7    8.62   18.90
   4  11  -6   95.69   18.22
  -4 -11   6   97.56   22.26
   4  11  -5  265.13   26.83
  -4 -11   5  241.61   28.76
   4  11  -4  321.32   30.67
  -4 -11   4  303.31   33.23
   4  11  -3  272.60   26.25
  -4 -11   3  244.54   27.45
  -4 -11   2  205.40   26.44
   4  11  -2  144.41   20.86
  -4 -11   1   77.91   16.79
  -4 -11   0  635.15   53.26
  -4 -11  -1   44.35   13.74
  -4 -11  -2  640.25   53.98
  -4 -11  -3  381.22   36.66
  -4 -11  -4  -15.80   13.54
  -4 -11  -5   62.51   19.65
  -4 -11  -6  102.23   22.58
  -4 -11  -7  278.36   34.25
  -4 -11  -8    6.65   19.68
  -4 -11  -9  -23.00   23.36
  -4 -11 -10   52.50   44.78
  -4 -10  12    5.67   28.87
  -4 -10  11   40.51   25.89
  -4 -10  10  -28.96   25.03
   4  10  -9   -7.60   13.40
  -4 -10   9   -9.63   18.39
   4  10  -8   63.38   17.56
  -4 -10   8   48.27   24.06
   4  10  -7  332.45   32.04
  -4 -10   7  283.84   33.66
   4  10  -6  107.54   18.40
  -4 -10   6   88.53   23.03
   4  10  -5   -3.73    9.62
  -4 -10   5    4.05   11.26
  -4 -10   4  725.48   62.95
   4  10  -4  783.02   62.71
  -4 -10   3  336.81   33.52
   4  10  -3  365.73   32.53
   4  10  -2  105.13   16.35
  -4 -10   2  108.98   19.53
  -4 -10   1  121.12   18.23
  -4 -10   0   66.57   15.78
  -4 -10  -1  353.96   32.88
  -4 -10  -2  136.10   21.49
  -4 -10  -3  150.43   19.26
  -4 -10  -4  170.43   21.56
  -4 -10  -5  165.38   24.56
  -4 -10  -6  259.66   30.78
  -4 -10  -7  207.72   34.79
  -4 -10  -8   93.68   27.34
  -4 -10  -9   46.69   28.97
  -4 -10 -10   25.48   47.67
  -4  -9  13   53.70   34.04
  -4  -9  12  -17.89   29.09
  -4  -9  11  -12.21   26.05
  -4  -9  10  117.89   32.52
   4   9  -9  294.05   32.71
  -4  -9   9  330.46   38.49
  -4  -9   8   14.64   20.06
   4   9  -8   26.88   14.42
   4   9  -7   22.49   13.25
  -4  -9   7   17.21   18.05
  -4  -9   6  187.77   26.83
   4   9  -6  145.14   19.25
   4   9  -5  494.36   44.48
  -4  -9   5  530.09   47.16
   4   9  -4  191.46   22.23
  -4  -9   4  242.28   25.88
  -4  -9   3  353.82   33.74
   4   9  -3  371.81   32.93
  -4  -9   2  153.56   19.21
   4   9  -2  170.47   18.39
  -4  -9   1  852.44   68.68
   4   9  -1  883.01   69.74
  -4  -9   0  297.60   27.90
  -4  -9  -1  212.52   21.84
  -4  -9  -2 1024.87   79.72
  -4  -9  -3  460.33   40.69
  -4  -9  -4   31.49   13.05
  -4  -9  -5   -7.86   14.35
  -4  -9  -6  227.93   28.60
  -4  -9  -7  417.76   44.15
  -4  -9  -8   -1.58   20.12
  -4  -9  -9  -37.38   23.40
  -4  -9 -10  132.45   58.25
  -4  -9 -11   60.76   95.06
  -4  -8  13   -1.48   26.39
  -4  -8  12    4.01   29.02
  -4  -8  11  148.48   34.87
  -4  -8  10   -0.68   23.38
  -4  -8   9    0.30   16.66
   4   8  -9    4.76   14.14
   4   8  -8  621.27   55.32
  -4  -8   8  639.55   57.89
   4   8  -7  369.52   35.35
  -4  -8   7  366.12   37.93
  -4  -8   6  237.31   28.22
   4   8  -6  297.82   28.07
  -4  -8   5   70.56   16.11
   4   8  -5   59.84   14.18
   4   8  -4  710.43   57.23
  -4  -8   4  664.17   56.87
  -4  -8   3  599.06   49.03
   4   8  -3  553.95   48.14
  -4  -8   2   15.55   12.09
   4   8  -2   34.02    9.22
  -4  -8   1    1.92    8.32
   4   8  -1   -0.92    7.68
  -4  -8   0 2450.10  180.99
  -4  -8  -1 1098.54   84.13
  -4  -8  -2   77.62   15.49
  -4  -8  -3  197.50   22.28
  -4  -8  -4  566.27   48.88
  -4  -8  -5  737.26   62.28
  -4  -8  -6   51.06   19.94
  -4  -8  -7   18.76   16.86
  -4  -8  -8  200.59   39.28
  -4  -8  -9   33.07   29.51
  -4  -8 -10  -31.53   40.36
  -4  -8 -11   25.01  109.17
  -4  -7  13  125.16   36.15
  -4  -7  12   96.59   33.83
  -4  -7  11   -2.31   22.97
  -4  -7  10  154.38   33.01
   4   7  -9  566.11   50.49
  -4  -7   9  537.81   52.99
   4   7  -8   47.19   15.08
  -4  -7   8   70.40   22.30
  -4  -7   7   16.92   16.79
   4   7  -7   43.72   13.16
   4   7  -6  318.62   31.02
  -4  -7   6  318.48   32.25
  -4  -7   5  581.97   49.80
   4   7  -5  574.70   49.23
  -4  -7   4  312.40   29.05
   4   7  -4  263.75   26.97
  -4  -7   3  152.82   19.25
   4   7  -3  179.81   18.26
  -4  -7   2 1015.87   82.73
   4   7  -2 1129.92   84.66
   4   7  -1 5151.21  394.09
  -4  -7   1 5385.60  382.90
   4   7   0  770.45   63.63
  -4  -7   0  829.11   62.75
  -4  -7  -1  598.78   48.28
  -4  -7  -2  167.14   18.67
  -4  -7  -3 1029.64   80.33
  -4  -7  -4    5.88   12.60
  -4  -7  -5  134.89   23.80
  -4  -7  -6  220.07   26.48
  -4  -7  -7  155.37   31.26
  -4  -7  -8   13.38   26.93
  -4  -7  -9  -31.19   26.72
  -4  -7 -10   67.27   51.23
  -4  -7 -11  -27.40  195.96
  -4  -6  13    0.32   27.24
  -4  -6  12   86.66   32.09
  -4  -6  11  188.12   37.27
  -4  -6  10   82.97   27.58
  -4  -6   9   11.63   17.06
   4   6  -9   23.40   14.82
   4   6  -8   88.99   18.60
  -4  -6   8  108.78   21.89
  -4  -6   7  281.89   31.25
   4   6  -7  313.35   30.14
  -4  -6   6  219.76   25.23
   4   6  -6  222.58   24.24
   4   6  -5  165.66   19.45
  -4  -6   5  161.86   19.98
   4   6  -4 2329.68  179.53
  -4  -6   4 2368.67  174.87
  -4  -6   3  167.01   19.22
   4   6  -3  181.45   18.70
   4   6  -2  976.12   78.68
  -4  -6   2 1026.12   77.56
  -4  -6   1  373.02   29.95
   4   6  -1  290.81   28.72
   4   6   0 3982.17  278.69
   4   6   0 3872.75  292.61
  -4  -6   0 3854.70  283.94
  -4  -6  -1 2243.77  163.00
   4   6   1 2182.50  160.60
  -4  -6  -2   -5.15    6.73
  -4  -6  -3  138.41   17.04
  -4  -6  -4  339.12   32.22
  -4  -6  -5  116.54   21.88
  -4  -6  -6   63.91   21.02
  -4  -6  -7   -1.75   16.12
  -4  -6  -8  233.51   41.42
  -4  -6  -9  166.61   45.24
  -4  -6 -10   29.11   63.79
  -4  -5  14  -24.23   30.74
  -4  -5  13   83.46   35.05
  -4  -5  12    3.78   24.66
  -4  -5  11   31.21   24.99
  -4  -5  10  119.05   28.21
   4   5  -9  164.41   26.20
  -4  -5   9  205.44   31.81
   4   5  -8    2.26   11.71
  -4  -5   8    1.00   12.94
   4   5  -7    6.26   10.48
  -4  -5   7   -2.73   12.55
   4   5  -6  428.36   38.50
  -4  -5   6  406.64   38.17
   4   5  -5  503.44   41.66
  -4  -5   5  426.20   39.56
   4   5  -4   10.59    7.48
  -4  -5   4   16.10    9.42
  -4  -5   3   -5.30    7.12
   4   5  -3    0.49    5.34
   4   5  -2 2069.63  152.73
   4   5  -2 2181.38  163.22
  -4  -5   2 2179.73  158.61
   4   5  -1 3394.39  266.98
   4   5  -1 3575.15  253.15
  -4  -5   1 3702.86  259.30
   4   5   0   26.65    7.40
  -4  -5   0   36.11    8.83
   4   5   0   23.52    7.33
   4   5   1  172.47   17.77
  -4  -5  -1  176.08   17.49
   4   5   1  200.99   17.59
  -4  -5  -2  122.95   15.33
   4   5   2  156.80   17.21
  -4  -5  -3  226.59   22.92
   4   5   3  206.54   22.86
  -4  -5  -4   -6.97   11.88
  -4  -5  -5  110.88   21.95
  -4  -5  -6  170.03   28.99
  -4  -5  -7  330.68   39.13
  -4  -5  -8  -13.08   22.00
  -4  -5  -9    0.13   34.52
  -4  -5 -10  256.74  107.11
  -4  -4  14    5.29   31.98
  -4  -4  13  -27.42   27.26
  -4  -4  12   89.87   32.11
  -4  -4  11  229.62   39.17
   4   4 -10   66.88   18.65
  -4  -4  10   72.57   23.81
  -4  -4   9   37.45   18.08
   4   4  -9   30.46   16.07
   4   4  -8  250.03   27.43
  -4  -4   8  221.31   27.71
   4   4  -7   39.96   13.73
  -4  -4   7   23.18   13.72
  -4  -4   6  344.47   32.26
   4   4  -6  352.28   32.96
   4   4  -6  317.85   27.02
  -4  -4   5   95.71   15.57
   4   4  -5  105.10   16.62
   4   4  -5   70.32    9.29
   4   4  -4  323.02   24.77
   4   4  -4  343.81   30.90
  -4  -4   4  330.48   29.31
   4   4  -3  523.76   37.17
   4   4  -3  492.11   42.64
  -4  -4   3  509.66   41.05
  -4  -4   2  273.47   25.28
   4   4  -2  286.85   22.47
   4   4  -2  311.66   26.55
   4   4  -1  203.72   18.26
  -4  -4   1  246.19   20.42
   4   4  -1  211.87   20.26
   4   4   0  629.94   50.74
   4   4   0  606.47   48.54
  -4  -4   0  686.17   49.55
  -4  -4  -1  418.64   30.26
   4   4   1  345.75   29.60
   4   4   1  312.43   29.32
   4   4   2   -4.25    5.73
  -4  -4  -2   -1.38    5.97
   4   4   3   16.16   10.65
  -4  -4  -3   -7.84    9.21
  -4  -4  -4  388.10   35.95
   4   4   4  411.78   36.18
  -4  -4  -5  609.11   52.54
  -4  -4  -6  131.59   27.14
  -4  -4  -7  137.16   31.86
  -4  -4  -8  435.23   63.08
  -4  -4  -9  107.12   50.81
  -4  -4 -10  -91.12  124.49
  -4  -3  14  -13.48   29.54
  -4  -3  13   71.68   31.50
  -4  -3  12  -27.32   22.05
  -4  -3  11  -15.79   20.18
   4   3 -10   26.28   15.81
  -4  -3  10   49.09   21.55
   4   3  -9  195.98   27.67
  -4  -3   9  281.24   35.25
  -4  -3   8    1.00   13.96
   4   3  -8    3.77   12.05
   4   3  -7   53.61   15.31
  -4  -3   7   45.51   15.62
   4   3  -6  133.88   14.92
   4   3  -6  149.90   18.88
  -4  -3   6  154.17   19.26
   4   3  -5 2297.06  165.50
   4   3  -5 2390.36  178.27
  -4  -3   5 2260.76  171.61
   4   3  -4    3.65    3.91
  -4  -3   4   -2.59    6.26
   4   3  -4   -5.50    7.16
  -4  -3   3   16.36    6.50
   4   3  -3   11.90    7.56
   4   3  -3   20.44    4.46
  -4  -3   2    6.14    5.26
   4   3  -2    3.07    4.84
   4   3  -2   12.83    4.03
   4   3  -1   33.05    7.47
  -4  -3   1   53.23    8.84
   4   3  -1   39.63    7.05
   4   3   0  423.35   34.00
   4   3   0  400.87   32.60
  -4  -3   0  418.39   32.65
   4   3   1   20.33    5.20
   4   3   1   30.87    8.22
  -4  -3  -1   22.07    6.54
  -4  -3  -2   11.14    8.21
   4   3   2   25.66    8.53
   4   3   3 1923.29  135.89
  -4  -3  -3 1753.41  137.24
   4   3   4  489.87   42.01
  -4  -3  -4  485.50   42.27
   4   3   5   68.92   17.80
  -4  -3  -5   61.66   17.14
  -4  -3  -6  254.07   36.77
  -4  -3  -7  238.65   37.83
  -4  -3  -8   18.68   36.01
  -4  -3  -9  270.63   82.47
  -4  -2  14   31.49   32.84
  -4  -2  13  -15.08   24.07
  -4  -2  12  212.84   39.31
  -4  -2  11  -18.21   19.40
   4   2 -10  129.57   25.44
  -4  -2  10  203.00   31.99
   4   2  -9   -4.76   13.10
  -4  -2   9  -13.43   15.19
  -4  -2   8  398.70   37.32
   4   2  -8  353.92   37.21
   4   2  -7   -1.14   10.33
  -4  -2   7   -3.04   10.55
   4   2  -6  319.23   32.11
   4   2  -6  341.56   27.54
  -4  -2   6  314.39   30.31
   4   2  -5  110.00   17.90
   4   2  -5   98.87   11.76
  -4  -2   5  104.29   15.72
   4   2  -4 1933.01  136.13
  -4  -2   4 1864.09  140.34
   4   2  -4 1907.06  146.61
  -4  -2   3  523.72   43.59
   4   2  -3  569.47   41.76
   4   2  -3  599.50   47.50
  -4  -2   2  640.65   48.45
   4   2  -2  602.22   51.08
   4   2  -2  652.83   46.69
   4   2  -1  276.37   24.78
   4   2  -1  285.78   22.68
  -4  -2   1  288.86   23.25
   4   2   0   15.01    5.67
   4   2   0    4.59    4.28
  -4  -2   0   14.63    4.79
   4   2   1   13.22    6.42
  -4  -2  -1   -0.28    5.43
   4   2   1    3.91    3.97
  -4  -2  -2  578.37   47.22
   4   2   2  612.85   47.17
  -4  -2  -3  355.50   29.72
   4   2   3  275.56   28.07
   4   2   4  812.08   60.86
  -4  -2  -4  696.43   60.90
   4   2   5  522.90   45.93
  -4  -2  -5  521.45   47.76
  -4  -2  -6  458.84   44.23
   4   2   6  341.37   37.71
  -4  -2  -7  -22.44   26.16
  -4  -2  -8  183.17   45.86
  -4  -2  -9  361.66  115.83
  -4  -1  14  -15.07   33.71
  -4  -1  13   87.26   33.81
  -4  -1  12   24.87   25.88
  -4  -1  11   10.26   22.27
  -4  -1  10   41.57   21.10
   4   1 -10   57.02   19.45
  -4  -1   9  375.02   39.04
   4   1  -9  410.23   39.89
   4   1  -8   -0.94   11.88
  -4  -1   8   -8.21   12.14
   4   1  -7  351.87   35.06
  -4  -1   7  354.06   33.37
   4   1  -6   23.17   11.92
   4   1  -6   15.04   10.41
  -4  -1   6   18.48   10.73
   4   1  -5 1546.82  109.89
   4   1  -5 1469.20  118.15
  -4  -1   5 1503.05  113.14
  -4  -1   4    8.45    5.99
   4   1  -4    9.28    5.76
   4   1  -4    6.40    7.93
   4   1  -3  767.62   56.20
   4   1  -3  739.60   61.69
  -4  -1   3  785.81   57.73
   4   1  -2   82.57   12.34
  -4  -1   2   89.89    8.98
   4   1  -2   80.00    8.67
  -4  -1   1 1007.56   72.44
   4   1  -1  930.17   71.52
   4   1  -1  999.83   76.54
  -4  -1   0  206.14   17.18
   4   1   0  191.61   17.67
   4   1   0  211.57   18.60
   4   1   1    8.29    5.52
   4   1   1    0.67    3.22
  -4  -1  -1    4.32    5.15
   4   1   1    8.09    5.52
   4   1   2    0.01    3.33
  -4  -1  -2   -9.51    6.28
   4   1   2   -4.05    6.02
  -4  -1  -3    0.43    9.45
   4   1   3   12.05    8.38
   4   1   4    8.94   10.53
   4   1   4    7.91    8.46
   4   1   5   -6.18    9.25
   4   1   5   -5.34   11.19
   4   1   6  134.39   23.05
   4   1   6   79.14   21.35
   4   1   7  273.38   34.95
   4   1   7  235.92   33.92
   4   1   8   29.70   21.83
  -4   0  14  -12.80   29.84
  -4   0  13    7.42   27.79
  -4   0  12  330.67   41.18
  -4   0  11   -2.43   19.15
   4   0 -10  460.90   47.13
  -4   0  10  536.29   48.84
  -4   0   9  -13.99   13.45
   4   0  -9   -7.08   13.14
  -4   0   8  513.38   46.22
   4   0  -8  524.24   47.93
  -4   0   7    0.77   11.00
   4   0  -7   -2.50    9.57
  -4   0   6  275.26   26.27
   4   0  -6  267.99   24.78
   4   0  -5   13.94    8.10
  -4   0   5   -2.27    7.73
  -4   0   4  793.31   59.75
   4   0  -4  768.40   58.47
  -4   0   3    1.52    3.81
   4   0  -3    3.56    4.80
   4   0  -2  160.22   14.05
   4   0  -2  142.50   15.76
  -4   0   2  162.94   13.00
  -4   0   1   -2.94    3.19
   4   0  -1   -2.24    3.56
   4   0  -1   -2.27    4.24
   4   0   0  427.11   33.90
   4   0   0  407.16   32.36
  -4   0   0  402.22   31.78
  -4   0  -1    1.50    5.19
   4   0   1    3.19    4.79
   4   0   1   -1.56    3.39
   4   0   2   99.97   14.44
   4   0   2   82.94    8.59
   4   0   3   -8.69    5.83
   4   0   3   -8.14    7.12
   4   0   4    0.32    8.95
   4   0   4   -5.72    7.85
   4   0   5   -3.80   12.22
   4   0   5  -11.51    9.19
   4   0   6   95.86   19.11
   4   0   6   76.99   20.80
   4   0   7   -4.46   16.76
   4   0   7    4.88   15.89
   4   0   8  261.25   33.65
   4   0   9   21.26   20.22
   4   0  10   32.37   28.08
  -4   1  13  122.83   34.80
  -4   1  12   51.68   27.97
  -4   1  11  -13.85   17.07
  -4   1  10   13.88   18.07
   4  -1 -10   48.85   17.27
   4  -1  -9  361.56   36.82
  -4   1   9  353.21   36.26
  -4   1   8   -5.24   11.40
  -4   1   7  370.96   34.50
  -4   1   6    8.97    8.25
   4  -1  -6   15.82   10.43
  -4   1   5 1508.75  112.79
   4  -1  -5 1512.99  111.18
  -4   1   4    1.32    4.94
   4  -1  -4   16.68    7.03
   4  -1  -3  768.36   57.36
  -4   1   3  765.75   57.10
   4  -1  -2   64.77    8.36
  -4   1   2   77.23    6.63
   4  -1  -1  801.44   63.34
  -4   1   1  915.70   62.82
  -4   1   0  183.18   14.40
   4  -1   0  145.52   15.14
   4  -1   0  162.29   14.96
   4  -1   1   -2.29    4.07
   4  -1   1    3.52    3.60
   4  -1   1    7.61    6.04
   4  -1   2   -2.87    5.03
   4  -1   2   -2.30    2.62
   4  -1   2   -5.86    5.57
   4  -1   3    4.28    8.86
   4  -1   3    9.75    8.32
   4  -1   4   -2.08    9.24
   4  -1   4   -7.00    9.70
   4  -1   5  -20.43   10.54
   4  -1   5   -4.11   10.10
   4  -1   6   61.48   17.32
   4  -1   6   83.83   18.32
   4  -1   7  251.50   34.47
   4  -1   7  272.56   34.84
   4  -1   8   65.39   22.52
   4  -1   8   11.70   21.65
   4  -1   9  161.66   31.56
   4  -1  10    8.41   21.52
   4  -1  11  115.73   35.72
  -4   2  13   -0.07   26.86
  -4   2  12  188.46   35.97
  -4   2  11  -12.53   20.21
  -4   2  10  199.63   32.17
  -4   2   9  -16.63   13.23
  -4   2   8  384.98   36.76
  -4   2   7   -6.80    8.83
   4  -2  -6  355.68   30.23
  -4   2   6  308.20   29.25
  -4   2   5   82.83   13.88
   4  -2  -5  121.49   17.23
  -4   2   4 1952.53  143.00
   4  -2  -4 1957.79  142.11
  -4   2   3  537.10   41.54
   4  -2  -3  574.52   43.20
   4  -2  -2  588.30   44.79
   4  -2  -1  303.88   24.86
   4  -2   0   17.38    5.91
   4  -2   0   10.23    4.15
   4  -2   1   10.18    6.15
   4  -2   1    8.52    5.03
   4  -2   2  595.14   45.95
   4  -2   2  619.27   45.71
   4  -2   2  504.15   43.93
   4  -2   3  374.30   31.70
   4  -2   3  338.63   32.05
   4  -2   4  787.51   63.19
   4  -2   4  813.02   65.05
   4  -2   5  567.60   46.92
   4  -2   5  462.00   43.63
   4  -2   6  283.25   29.96
   4  -2   6  306.63   31.85
   4  -2   7   20.20   18.26
   4  -2   7    6.51   16.01
   4  -2   8  170.47   29.71
   4  -2   8  127.07   31.10
   4  -2   9   86.24   28.88
   4  -2  10    9.80   27.03
   4  -2  11   25.13   29.49
  -4   3  12  -18.18   22.73
  -4   3  11   28.76   22.07
  -4   3  10   13.37   19.83
  -4   3   9  222.11   30.79
  -4   3   8   -6.22   11.20
  -4   3   7   72.74   14.51
  -4   3   6  177.17   18.81
   4  -3  -6  160.89   19.52
   4  -3  -5 2371.43  174.67
  -4   3   5 2427.55  176.06
  -4   3   4   -4.21    4.77
   4  -3  -4    8.10    7.87
   4  -3  -3   14.85    7.20
   4  -3  -3    5.22    3.59
   4  -3  -2   10.71    6.20
   4  -3  -1   60.54    9.72
   4  -3   0  327.27   28.36
   4  -3   0  375.45   27.60
   4  -3   1   14.37    6.45
   4  -3   1   20.67    6.59
   4  -3   2   13.79    8.11
   4  -3   2    7.09    7.19
   4  -3   3 1852.06  135.18
   4  -3   3 1746.83  132.13
   4  -3   4  538.78   47.24
   4  -3   4  567.22   46.34
   4  -3   5   79.62   18.47
   4  -3   5   79.62   17.43
   4  -3   6  236.41   31.23
   4  -3   6  209.43   28.91
   4  -3   7  226.69   31.96
   4  -3   7  222.34   33.56
   4  -3   8  -12.27   18.78
   4  -3   8   17.73   17.70
   4  -3   9  104.00   26.34
   4  -3   9   91.75   29.73
   4  -3  10   28.00   23.85
   4  -3  11   40.90   30.71
  -4   4  10   23.81   19.33
  -4   4   9   25.53   16.61
  -4   4   8  231.84   25.67
  -4   4   7   53.28   12.92
   4  -4  -6  366.05   32.35
  -4   4   6  318.45   30.05
   4  -4  -5  100.70   17.07
   4  -4  -4  310.72   24.78
   4  -4  -4  306.05   27.80
   4  -4  -3  548.61   43.42
   4  -4  -3  540.60   40.38
   4  -4  -2  300.75   25.79
   4  -4  -1  197.26   14.53
   4  -4  -1  158.91   16.49
   4  -4   0  600.29   44.95
   4  -4   0  583.62   45.87
   4  -4   1  300.07   26.65
   4  -4   1  339.04   27.52
   4  -4   2   -1.54    6.11
   4  -4   2  -15.62    6.22
   4  -4   3   -5.63    7.96
   4  -4   3    4.05    7.12
   4  -4   4  305.07   33.61
   4  -4   4  453.92   35.19
   4  -4   5  678.18   56.57
   4  -4   5  638.69   54.26
   4  -4   6   87.72   20.87
   4  -4   6   93.11   19.77
   4  -4   7   64.61   21.67
   4  -4   7   77.72   20.94
   4  -4   8  257.97   35.53
   4  -4   8  262.65   39.22
   4  -4   9   35.97   22.17
   4  -4   9   59.08   23.78
   4  -4  10   -3.46   26.08
   4  -4  11  -23.94   22.89
   4  -5  -8  -26.66   40.84
   4  -5  -7  -10.86   18.15
   4  -5  -6  369.17   36.53
   4  -5  -6  441.53   35.69
   4  -5  -5  491.02   42.22
   4  -5  -5  492.63   39.29
   4  -5  -4   25.01    7.19
   4  -5  -4   27.44   10.20
   4  -5  -3    1.01    7.70
   4  -5  -3    2.82    3.72
   4  -5  -2 2062.97  146.09
   4  -5  -2 1951.84  145.11
   4  -5  -1 3502.80  250.80
   4  -5   0   23.50    8.30
   4  -5   0   22.88    6.60
   4  -5   1  156.61   16.37
   4  -5   1  157.21   16.18
   4  -5   2  127.84   14.93
   4  -5   2  110.03   14.18
   4  -5   3  162.30   19.28
   4  -5   3  181.24   18.41
   4  -5   4   -9.35    9.21
   4  -5   4    7.46   11.24
   4  -5   5  110.74   19.33
   4  -5   5   82.38   19.09
   4  -5   6  155.21   25.91
   4  -5   6  141.63   23.98
   4  -5   7  279.90   36.12
   4  -5   7  266.97   36.31
   4  -5   8    6.73   19.51
   4  -5   8    2.09   16.83
   4  -5   9    1.81   22.89
   4  -5   9   17.30   21.26
   4  -5  10   46.05   23.76
   4  -5  10   94.79   30.96
   4  -5  11    7.18   29.08
   4  -6  -9  117.46   78.61
   4  -6  -8  158.73   32.71
   4  -6  -7  384.49   36.38
   4  -6  -6  225.96   26.73
   4  -6  -6  272.88   24.79
   4  -6  -5  155.75   16.46
   4  -6  -5  167.04   20.61
   4  -6  -4 2564.06  179.44
   4  -6  -4 2368.86  180.04
   4  -6  -3  166.41   13.93
   4  -6  -3  151.99   17.44
   4  -6  -2  889.79   60.80
   4  -6  -2  756.94   62.74
   4  -6  -1  277.10   24.79
   4  -6  -1  262.76   21.80
   4  -6   0 2978.80  233.40
   4  -6   0 3455.71  231.54
   4  -6   1 2056.59  152.14
   4  -6   1 2126.86  154.16
   4  -6   2   -7.05    6.39
   4  -6   2   -3.64    6.10
   4  -6   3  146.01   17.71
   4  -6   3  163.83   20.91
   4  -6   4  287.54   28.25
   4  -6   4  259.98   26.14
   4  -6   5   68.12   16.99
   4  -6   5   95.70   19.01
   4  -6   6   44.25   17.56
   4  -6   6   44.13   16.74
   4  -6   7    2.56   15.06
   4  -6   7   -2.94   17.25
   4  -6   8  213.25   35.09
   4  -6   8  192.24   33.05
   4  -6   9   95.80   26.89
   4  -6   9  128.91   30.05
   4  -6  10   20.73   22.54
   4  -6  11   13.99   28.54
   4  -7  -9 1266.14  112.21
   4  -7  -8   97.24   24.09
   4  -7  -7    8.05   15.81
   4  -7  -7    9.46   13.22
   4  -7  -6  345.87   29.02
   4  -7  -6  287.52   31.37
   4  -7  -5  619.66   54.84
   4  -7  -5  701.01   51.78
   4  -7  -4  333.94   29.86
   4  -7  -4  263.78   24.72
   4  -7  -3  164.19   14.24
   4  -7  -3  140.15   17.38
   4  -7  -2  957.91   65.96
   4  -7  -2  816.25   67.70
   4  -7  -1 4714.46  345.60
   4  -7  -1 4858.46  342.08
   4  -7   0  523.12   43.55
   4  -7   0  561.44   42.72
   4  -7   1  527.12   42.01
   4  -7   1  506.38   42.26
   4  -7   2  126.93   15.55
   4  -7   2  115.03   14.85
   4  -7   3  789.33   63.73
   4  -7   3  801.12   62.22
   4  -7   4    9.61   10.78
   4  -7   4   18.80   12.01
   4  -7   5   85.78   18.41
   4  -7   5   83.67   19.46
   4  -7   6  203.88   28.10
   4  -7   6  209.47   31.20
   4  -7   7   80.34   24.43
   4  -7   7  123.56   23.99
   4  -7   8  -33.32   17.25
   4  -7   8   13.22   20.54
   4  -7   9   -9.74   18.78
   4  -7  10   68.90   26.19
   4  -7  11    6.03   23.65
   4  -8  -8  907.81   74.80
   4  -8  -7  378.34   35.67
   4  -8  -7  408.34   39.50
   4  -8  -6  304.24   31.25
   4  -8  -6  293.24   27.62
   4  -8  -5   78.52   18.05
   4  -8  -5   66.88   13.11
   4  -8  -4  842.72   63.82
   4  -8  -4  838.47   67.43
   4  -8  -3  673.20   53.30
   4  -8  -3  622.76   49.47
   4  -8  -2   55.38   13.74
   4  -8  -2   40.85    8.20
   4  -8  -1   10.28    5.98
   4  -8  -1    2.34    8.14
   4  -8   1  807.47   71.20
   4  -8   1 1073.62   72.97
   4  -8   2   56.38   13.09
   4  -8   2   49.40   12.00
   4  -8   3  166.36   20.26
   4  -8   3  152.33   18.88
   4  -8   4  411.16   39.46
   4  -8   4  454.78   38.40
   4  -8   5  616.64   50.20
   4  -8   5  552.17   51.26
   4  -8   6   35.54   18.12
   4  -8   6   44.09   17.57
   4  -8   7   14.57   16.79
   4  -8   7   -3.36   14.21
   4  -8   8  127.93   30.40
   4  -8   8  156.26   29.60
   4  -8   9   43.47   24.86
   4  -8  10    5.13   22.22
   4  -8  11   10.54   25.41
   4  -9  -8   33.20   21.35
   4  -9  -7   26.99   17.93
   4  -9  -7   17.31   14.78
   4  -9  -6  248.16   31.80
   4  -9  -6  194.19   22.09
   4  -9  -5  583.33   46.11
   4  -9  -5  565.36   50.05
   4  -9  -4  260.08   23.91
   4  -9  -4  270.23   28.74
   4  -9  -3  330.14   32.31
   4  -9  -3  376.55   29.46
   4  -9  -2  165.71   21.02
   4  -9  -2  132.42   14.60
   4  -9  -1  601.05   53.66
   4  -9  -1  764.99   53.10
   4  -9   0  320.18   27.19
   4  -9   0  300.96   28.65
   4  -9   1  182.78   19.70
   4  -9   1  193.25   19.92
   4  -9   2 1042.74   79.62
   4  -9   2 1031.75   80.68
   4  -9   3  365.50   35.49
   4  -9   3  415.93   35.51
   4  -9   4   18.37   12.38
   4  -9   4    7.61   10.11
   4  -9   5   -1.59   13.17
   4  -9   5    9.07   13.39
   4  -9   6  267.94   32.44
   4  -9   6  162.51   28.19
   4  -9   7  303.45   32.44
   4  -9   7  284.31   34.63
   4  -9   8   11.31   21.84
   4  -9   9  -35.41   21.33
   4  -9  10   42.99   28.83
   4  -9  11    2.37   30.23
   4 -10 -13  -43.45   56.98
   4 -10  -9   -0.16   23.06
   4 -10  -8   77.57   22.98
   4 -10  -7  385.87   36.00
   4 -10  -7  395.22   40.14
   4 -10  -6  143.74   20.06
   4 -10  -6   79.33   23.06
   4 -10  -5    3.35   13.36
   4 -10  -5    3.77   10.57
   4 -10  -4  763.96   66.29
   4 -10  -4  868.89   63.37
   4 -10  -3  355.35   29.73
   4 -10  -3  354.52   33.59
   4 -10  -2  111.66   14.62
   4 -10  -2  102.09   18.76
   4 -10  -1  141.95   15.68
   4 -10  -1  150.58   21.27
   4 -10   0   82.50   13.32
   4 -10   0   70.48   14.29
   4 -10   1  282.77   26.56
   4 -10   1  293.15   27.74
   4 -10   2   87.48   16.53
   4 -10   2  104.73   17.70
   4 -10   3  186.77   24.60
   4 -10   3  161.61   20.47
   4 -10   4  183.70   24.44
   4 -10   4  174.06   25.66
   4 -10   5  159.59   24.62
   4 -10   5  177.70   26.84
   4 -10   6  242.89   28.81
   4 -10   6  212.91   27.46
   4 -10   7  164.71   31.01
   4 -10   7  132.65   25.98
   4 -10   8   89.33   28.36
   4 -10   9   18.07   21.63
   4 -10  10    2.32   27.49
   4 -11 -12    2.83   37.69
   4 -11 -11   14.18   31.91
   4 -11 -10  138.60   33.27
   4 -11  -9   55.21   27.19
   4 -11  -8  135.17   32.95
   4 -11  -7   42.42   24.10
   4 -11  -6  102.21   24.82
   4 -11  -6  131.96   20.71
   4 -11  -5  281.93   32.35
   4 -11  -5  316.16   28.68
   4 -11  -4  320.68   31.86
   4 -11  -4  402.15   37.37
   4 -11  -3  361.66   33.77
   4 -11  -3  292.58   28.70
   4 -11  -2  121.11   16.02
   4 -11  -2  193.36   24.78
   4 -11  -1  126.40   16.05
   4 -11  -1   82.03   16.66
   4 -11   0  472.84   43.93
   4 -11   0  584.26   44.14
   4 -11   1   51.63   13.23
   4 -11   1   54.54   14.34
   4 -11   2  422.25   44.14
   4 -11   2  630.30   45.96
   4 -11   3  310.83   32.55
   4 -11   3  351.87   32.58
   4 -11   4    2.82   11.87
   4 -11   4  -10.72    9.67
   4 -11   5   67.48   19.67
   4 -11   5   66.79   17.47
   4 -11   6  142.28   27.83
   4 -11   6  154.92   26.56
   4 -11   7  284.27   39.98
   4 -11   8  -17.13   22.04
   4 -11   9    3.06   25.24
   4 -11  10    6.45   29.12
   4 -12 -12   -2.66   50.82
   4 -12 -11  148.08   39.70
   4 -12 -10  -22.71   32.68
   4 -12  -9    8.71   22.26
   4 -12  -8  109.16   32.41
   4 -12  -7  313.53   43.55
   4 -12  -6  -20.43   18.26
   4 -12  -5  -11.80   11.42
   4 -12  -5  -10.06   14.56
   4 -12  -4  121.29   19.37
   4 -12  -4  169.30   27.99
   4 -12  -3  829.18   63.95
   4 -12  -3  803.88   67.54
   4 -12  -2   -6.98    7.86
   4 -12  -2    6.22   10.82
   4 -12  -1   37.46   11.39
   4 -12  -1   60.18   15.52
   4 -12   0   10.91    9.42
   4 -12   0   -6.57   10.43
   4 -12   1  309.92   30.37
   4 -12   1  328.53   31.01
   4 -12   2  296.53   29.49
   4 -12   2  270.69   28.71
   4 -12   3  126.79   22.05
   4 -12   3  110.05   20.28
   4 -12   4   24.14   14.04
   4 -12   4   29.95   16.84
   4 -12   5   -4.69   14.84
   4 -12   5   17.79   15.31
   4 -12   6  -20.73   13.26
   4 -12   6  -27.69   16.55
   4 -12   7   98.61   26.88
   4 -12   8   49.62   25.96
   4 -12   9   44.36   28.54
   4 -12  10   -1.22   28.01
   4 -13 -12   44.04   56.76
   4 -13 -11   11.41   41.90
   4 -13 -10   70.14   38.38
   4 -13  -9    1.49   28.89
   4 -13  -8   52.01   26.77
   4 -13  -7  -16.21   18.50
   4 -13  -6  194.87   35.08
   4 -13  -5  102.26   24.05
   4 -13  -4  208.38   32.64
   4 -13  -4  190.65   25.09
   4 -13  -3  449.78   37.68
   4 -13  -3  410.13   40.56
   4 -13  -2  409.41   36.02
   4 -13  -2  420.30   39.22
   4 -13  -1   22.23   10.52
   4 -13  -1   17.92   13.41
   4 -13   0   91.10   18.68
   4 -13   0   89.88   16.75
   4 -13   1   18.06   12.65
   4 -13   1    7.87    9.96
   4 -13   2  368.75   37.47
   4 -13   2  445.96   38.23
   4 -13   3  138.04   23.09
   4 -13   3  119.65   22.79
   4 -13   4    3.45   12.51
   4 -13   4  -11.42   12.59
   4 -13   5   26.45   14.83
   4 -13   5   40.29   18.26
   4 -13   6  119.50   26.93
   4 -13   7   16.69   21.59
   4 -13   8  -36.65   21.13
   4 -13   9   -8.37   25.36
   4 -13  10   20.20   25.20
   4 -14 -11   35.80   44.17
   4 -14 -10  -18.22   28.44
   4 -14  -9   38.32   30.09
   4 -14  -8   42.17   26.02
   4 -14  -7   63.49   24.78
   4 -14  -6  -11.30   21.28
   4 -14  -5    0.55   19.68
   4 -14  -4   59.47   23.32
   4 -14  -3  316.64   32.78
   4 -14  -3  402.18   38.39
   4 -14  -2   -6.80    9.87
   4 -14  -2  -13.32   11.05
   4 -14  -1   -7.07   10.65
   4 -14  -1    5.97   11.01
   4 -14   0    5.38   11.37
   4 -14   0    6.27   12.37
   4 -14   1  106.26   19.52
   4 -14   1  115.85   21.92
   4 -14   2  -19.56   10.23
   4 -14   2   -8.80   11.96
   4 -14   3  224.96   29.08
   4 -14   3  158.67   27.35
   4 -14   4  -10.75   14.16
   4 -14   4  -37.60   12.52
   4 -14   5   28.70   19.23
   4 -14   6   17.66   20.83
   4 -14   7   45.04   25.26
   4 -14   8   -8.07   20.77
   4 -14   9    4.48   27.96
   4 -15 -11   -2.76   41.55
   4 -15 -10   21.41   40.80
   4 -15  -9  -18.99   24.58
   4 -15  -8   -2.65   28.93
   4 -15  -7   -4.20   26.08
   4 -15  -6  101.83   27.88
   4 -15  -5  -27.95   19.20
   4 -15  -4  181.28   32.71
   4 -15  -3    9.53   17.70
   4 -15  -2  134.52   25.19
   4 -15  -2   99.76   19.17
   4 -15  -1   -4.92   13.23
   4 -15  -1   -6.65   10.91
   4 -15   0  -11.94   11.52
   4 -15   0    0.63   10.69
   4 -15   1    5.85   13.42
   4 -15   1   25.05   13.36
   4 -15   2   41.30   18.22
   4 -15   2   81.66   18.67
   4 -15   3   -6.23   14.44
   4 -15   3  -13.26   13.78
   4 -15   4   65.65   20.99
   4 -15   4   54.74   19.84
   4 -15   5  -12.36   17.81
   4 -15   6   77.97   23.92
   4 -15   7   -9.98   23.48
   4 -15   8  -20.01   24.45
   4 -15   9  -17.36   28.43
   4 -16 -10  -19.17   37.38
   4 -16  -9    7.92   33.25
   4 -16  -8  -10.35   25.85
   4 -16  -7   94.62   33.18
   4 -16  -6  -35.43   22.01
   4 -16  -5  -22.70   20.12
   4 -16  -4   28.58   21.97
   4 -16  -3   66.36   23.83
   4 -16  -2   51.39   20.41
   4 -16  -1   -1.65   14.80
   4 -16  -1   -0.05   12.01
   4 -16   0    0.79   13.43
   4 -16   0  -22.87    9.76
   4 -16   1  118.92   24.27
   4 -16   1  162.86   25.57
   4 -16   2   10.76   14.92
   4 -16   2    4.84   15.88
   4 -16   3  -18.81   14.36
   4 -16   3    3.00   14.96
   4 -16   4   15.00   19.22
   4 -16   5   81.98   25.32
   4 -16   6   20.00   23.16
   4 -16   7  -14.87   23.82
   4 -16   8  -16.18   25.96
   4 -16   9   34.17   32.47
   4 -17 -10    8.25   37.51
   4 -17  -9  -17.97   30.30
   4 -17  -8   31.15   35.73
   4 -17  -7   -6.11   29.38
   4 -17  -6   84.41   33.20
   4 -17  -5    4.99   20.73
   4 -17  -4   -7.90   21.57
   4 -17  -3   16.77   20.72
   4 -17  -2  210.10   32.55
   4 -17  -1   28.79   17.82
   4 -17   0   -6.00   14.55
   4 -17   0   -3.28   11.43
   4 -17   1  -10.57   15.50
   4 -17   1   -3.52   13.82
   4 -17   2   74.66   20.97
   4 -17   2   61.21   19.18
   4 -17   3   15.08   18.12
   4 -17   3   45.34   20.52
   4 -17   4  115.46   29.36
   4 -17   5    9.91   22.31
   4 -17   6   70.23   27.59
   4 -17   7  -30.62   24.85
   4 -17   8  -16.26   26.94
   4 -18  -9   37.12   41.78
   4 -18  -8   -9.64   32.46
   4 -18  -7   22.11   33.24
   4 -18  -6  -16.98   21.89
   4 -18  -5   74.64   31.56
   4 -18  -4   -7.22   20.29
   4 -18  -3  226.68   36.79
   4 -18  -2   48.23   21.08
   4 -18  -1    5.81   15.86
   4 -18   0   -5.00   14.15
   4 -18   1  113.60   25.93
   4 -18   1  180.69   28.21
   4 -18   2  -14.82   17.70
   4 -18   2    2.82   16.37
   4 -18   3  -10.27   16.56
   4 -18   4  -14.28   19.95
   4 -18   5   77.16   28.20
   4 -18   6  -11.15   22.74
   4 -18   7  -14.52   28.61
   4 -18   8  -13.13   29.33
   4 -19  -9   -6.56   38.86
   4 -19  -8  -35.51   26.96
   4 -19  -7  -11.50   25.48
   4 -19  -6   91.29   37.36
   4 -19  -5   12.89   28.76
   4 -19  -4    5.39   26.25
   4 -19  -3    9.57   22.45
   4 -19  -2  124.65   27.94
   4 -19  -1  -12.30   15.21
   4 -19   0    3.85   16.22
   4 -19   1   -4.97   15.89
   4 -19   2  173.16   30.52
   4 -19   3   46.01   23.39
   4 -19   4  -24.73   20.57
   4 -19   5   22.26   24.11
   4 -19   6   36.14   28.09
   4 -19   7  -41.96   27.20
   4 -20  -8  -40.37   37.83
   4 -20  -7  133.27   44.46
   4 -20  -6  -19.38   29.48
   4 -20  -5   21.13   26.65
   4 -20  -4   17.20   28.11
   4 -20  -3  115.98   30.42
   4 -20  -2  -15.84   17.84
   4 -20  -1   -6.58   17.97
   4 -20   0  -26.31   17.58
   4 -20   1   94.41   25.70
   4 -20   3  -13.01   20.70
   4 -20   4  -11.82   23.76
   4 -20   5   39.55   28.15
   4 -20   6   -6.93   24.71
   4 -20   7   -1.36   32.04
   4 -21  -7   19.21   35.20
   4 -21  -6   47.52   37.10
   4 -21  -5  -13.10   31.37
   4 -21  -4    2.90   25.04
   4 -21  -3  -10.53   23.82
   4 -21  -2   15.97   21.21
   4 -21  -1   10.30   20.41
   4 -21   0   30.57   19.18
   4 -21   5   -2.49   30.72
   4 -21   6   10.21   30.55
   4 -22  -6    7.66   35.90
   4 -22  -5   -1.85   31.74
   4 -22  -4  -15.32   28.98
   4 -22  -3   98.00   33.49
   4 -22  -2   68.46   27.18
   4 -22  -1   10.05   20.99
   4 -23  -5   -1.41   34.97
   4 -23  -4   24.05   31.27
   4 -23  -3   -5.00   27.14
   4 -23  -2   56.37   27.47
   4 -23  -1   67.17   25.75
   4 -24  -5   35.28   35.59
   4 -24  -4    3.23   31.53
   4 -24  -3   31.58   30.52
   4 -24  -2   -6.55   24.32
   4 -25  -3   17.40   30.65
  -5 -24   2   47.43   31.05
  -5 -24   1   -3.77   22.84
  -5 -24   0   61.53   31.88
  -5 -23   5   18.72   30.05
  -5 -23   4  -25.31   28.00
  -5 -23   3   17.85   28.52
  -5 -23   2   43.81   29.46
  -5 -23   1   36.53   29.05
  -5 -23   0   53.65   29.21
  -5 -23  -1    3.26   28.30
  -5 -23  -2   46.35   30.02
  -5 -22   6  -11.10   32.13
  -5 -22   5  -43.96   25.97
  -5 -22   4  -24.04   26.36
  -5 -22   3  119.66   33.36
  -5 -22   2    8.37   25.00
  -5 -22   1    3.45   20.77
  -5 -22   0   27.31   23.85
  -5 -22  -1   85.25   31.87
  -5 -22  -2   28.07   27.78
  -5 -22  -3  -19.14   27.03
  -5 -22  -4   64.95   34.68
  -5 -21   7  -53.42   31.53
  -5 -21   6   31.05   27.49
  -5 -21   5  -26.65   28.41
  -5 -21   4    3.73   21.00
  -5 -21   3   -2.14   24.05
  -5 -21   2   27.29   21.28
  -5 -21   1   29.85   25.88
  -5 -21   0   66.72   28.50
  -5 -21  -1   14.33   26.12
  -5 -21  -2   67.28   25.77
  -5 -21  -3   12.88   22.22
  -5 -21  -4   -1.45   29.14
  -5 -21  -5   38.01   31.82
  -5 -20   8  -14.53   33.06
  -5 -20   7    9.89   31.19
  -5 -20   6    2.40   29.45
  -5 -20   5  -10.15   21.23
  -5 -20   4  -19.17   18.36
  -5 -20   3  204.62   36.71
  -5 -20   2    7.95   23.52
  -5 -20   1  -15.30   16.47
  -5 -20   0  -20.33   22.69
  -5 -20  -1  174.00   35.55
  -5 -20  -2    3.95   20.53
  -5 -20  -3  -14.28   25.01
  -5 -20  -4  -20.21   21.61
  -5 -20  -5   80.81   33.44
  -5 -20  -6   19.55   26.63
  -5 -19   8  -52.68   31.04
  -5 -19   7  -25.31   28.47
  -5 -19   6   34.79   31.49
  -5 -19   5  -11.71   25.42
  -5 -19   4  -31.79   21.96
  -5 -19   3   38.85   23.76
  -5 -19   2  156.80   32.20
  -5 -19   1    9.59   21.60
  -5 -19   0  -10.58   15.73
  -5 -19  -1  -18.73   20.58
  -5 -19  -2   88.33   25.18
  -5 -19  -3   -7.89   25.05
  -5 -19  -4    3.62   25.84
  -5 -19  -5   -8.01   26.14
  -5 -19  -6   87.09   34.14
  -5 -18   9  -73.28   32.92
  -5 -18   8  -39.40   24.19
  -5 -18   7  118.06   37.75
  -5 -18   6   -4.04   26.54
  -5 -18   5   34.45   23.89
  -5 -18   4  -26.39   20.01
  -5 -18   3  177.16   33.79
  -5 -18   2   -6.45   19.07
  -5 -18   1    0.34   16.26
  -5 -18   0   -0.73   19.71
  -5 -18  -1  125.12   28.16
  -5 -18  -2   19.87   23.71
  -5 -18  -3  -19.71   19.01
  -5 -18  -4  -18.19   21.59
  -5 -18  -5   23.54   26.35
  -5 -18  -6   -6.46   26.86
  -5 -18  -7  -44.68   27.38
  -5 -17  10   -9.45   37.66
  -5 -17   9    5.97   29.04
  -5 -17   8   89.58   37.15
  -5 -17   7   15.00   29.84
  -5 -17   6   41.59   28.51
  -5 -17   5   25.22   24.73
  -5 -17   4   63.79   25.59
  -5 -17   3    4.86   19.31
  -5 -17   2  199.28   30.39
  -5 -17   1   10.25   18.54
  -5 -17   0   -9.45   18.70
  -5 -17  -1   -1.04   19.01
  -5 -17  -2   45.12   24.48
  -5 -17  -3  -15.62   21.78
  -5 -17  -4   11.81   24.55
  -5 -17  -5   21.32   21.41
  -5 -17  -6   68.19   28.67
  -5 -17  -7   -1.52   27.80
  -5 -16  10  -27.66   26.45
  -5 -16   9  -48.08   29.90
   5  16  -9  -18.70   16.29
   5  16  -8   13.71   16.53
  -5 -16   8   -5.95   28.03
   5  16  -7  124.01   24.57
  -5 -16   7  130.57   37.17
  -5 -16   6  -40.77   23.02
  -5 -16   5   15.34   24.23
  -5 -16   4   25.14   21.90
  -5 -16   3  208.67   31.74
  -5 -16   2    3.66   14.18
  -5 -16   1  -13.69   13.07
  -5 -16   0    1.85   16.08
  -5 -16  -1   89.52   24.72
  -5 -16  -2   -5.38   16.39
  -5 -16  -3  -40.10   17.98
  -5 -16  -4   -4.15   18.30
  -5 -16  -5  172.89   34.54
  -5 -16  -6  -17.22   24.26
  -5 -16  -7  -26.59   20.25
  -5 -16  -8    4.33   28.64
  -5 -15  11  -28.28   33.96
  -5 -15  10   76.38   37.26
   5  15  -9    0.44   16.61
  -5 -15   9  -35.73   27.95
  -5 -15   8   62.51   30.98
   5  15  -8   60.92   20.16
  -5 -15   7   -3.16   21.10
   5  15  -7   -4.30   14.72
  -5 -15   6  100.54   30.68
   5  15  -6   69.04   18.10
   5  15  -5   -6.54   12.71
  -5 -15   5    3.42   21.93
  -5 -15   4   -3.08   18.51
  -5 -15   3   89.25   21.93
  -5 -15   2   96.78   23.10
  -5 -15   1  -17.54   14.00
  -5 -15   0  -14.07   14.31
  -5 -15  -1   -6.58   15.99
  -5 -15  -2   -0.10   18.31
  -5 -15  -3  -40.93   17.14
  -5 -15  -4  181.83   32.89
  -5 -15  -5   -5.74   22.20
  -5 -15  -6  108.95   31.40
  -5 -15  -7    2.53   24.81
  -5 -15  -8   -5.27   28.95
  -5 -14  11    6.46   34.10
  -5 -14  10   -2.62   30.58
   5  14  -9   -5.76   15.91
  -5 -14   9   -0.43   23.00
  -5 -14   8   44.63   24.96
   5  14  -8   58.42   19.44
   5  14  -7   70.92   19.88
  -5 -14   7   72.12   29.29
   5  14  -6    1.74   13.38
  -5 -14   6  -23.59   18.91
  -5 -14   5  -15.25   17.08
   5  14  -5  -19.08   11.90
  -5 -14   4   18.27   16.37
   5  14  -4    3.80   11.38
  -5 -14   3  106.57   24.27
  -5 -14   2   55.58   19.54
  -5 -14   1   24.20   14.56
  -5 -14   0  -16.36   10.60
  -5 -14  -1   21.94   15.18
  -5 -14  -2   10.60   16.75
  -5 -14  -3   -5.23   15.00
  -5 -14  -4  -23.02   18.63
  -5 -14  -5   31.22   18.81
  -5 -14  -6   -8.59   16.98
  -5 -14  -7   43.47   26.39
  -5 -14  -8  -14.19   25.63
  -5 -14  -9   12.41   33.22
  -5 -13  12   17.77   36.84
  -5 -13  11  -24.92   29.01
  -5 -13  10   72.01   28.22
  -5 -13   9  -23.31   22.18
   5  13  -9   12.26   16.43
   5  13  -8  156.62   25.65
  -5 -13   8  135.24   31.86
   5  13  -7   13.68   12.76
  -5 -13   7    0.90   23.27
  -5 -13   6   88.87   27.32
   5  13  -6   62.63   17.58
   5  13  -5   24.81   14.12
  -5 -13   5   21.59   19.33
  -5 -13   4  201.00   29.29
   5  13  -4  177.79   23.30
   5  13  -3   51.62   14.80
  -5 -13   3   80.21   21.01
  -5 -13   2  150.55   25.58
  -5 -13   1    4.39   14.84
  -5 -13   0   12.92   13.56
  -5 -13  -1  -17.25   10.71
  -5 -13  -2  112.60   23.27
  -5 -13  -3    8.39   13.91
  -5 -13  -4   55.11   22.82
  -5 -13  -5   18.33   17.85
  -5 -13  -6   62.50   21.38
  -5 -13  -7   20.23   23.98
  -5 -13  -8   -2.43   20.67
  -5 -13  -9   -3.26   30.09
  -5 -12  12   52.42   35.84
  -5 -12  11  157.53   41.15
  -5 -12  10   43.45   30.12
  -5 -12   9    5.60   27.10
   5  12  -9   12.12   15.48
   5  12  -8  137.03   24.13
  -5 -12   8   94.62   27.75
   5  12  -7  119.02   21.65
  -5 -12   7  103.27   29.54
  -5 -12   6  -35.23   12.07
   5  12  -6  -22.43   10.41
   5  12  -5   12.42   12.89
  -5 -12   5    4.10   14.48
   5  12  -4  341.50   33.31
  -5 -12   4  319.18   34.50
  -5 -12   3  834.45   68.95
   5  12  -3  801.53   68.21
  -5 -12   2   72.36   19.40
   5  12  -2   73.17   16.31
  -5 -12   1   -3.37   10.30
  -5 -12   0   -9.19    9.64
  -5 -12  -1  185.32   27.32
  -5 -12  -2  181.10   25.72
  -5 -12  -3   80.41   21.49
  -5 -12  -4  224.41   31.62
  -5 -12  -5  128.71   24.94
  -5 -12  -6   20.56   18.18
  -5 -12  -7   13.25   22.47
  -5 -12  -8   10.89   21.10
  -5 -12  -9   42.87   29.10
  -5 -11  12  106.45   37.30
  -5 -11  11   -6.67   26.38
  -5 -11  10   90.91   32.92
  -5 -11   9  317.99   39.02
   5  11  -9  254.21   31.98
   5  11  -8  242.36   29.74
  -5 -11   8  277.45   42.44
   5  11  -7   34.99   15.95
  -5 -11   7   47.92   23.48
  -5 -11   6  170.53   28.47
   5  11  -6  159.13   23.26
  -5 -11   5  232.03   32.54
   5  11  -5  166.62   22.16
  -5 -11   4  282.11   32.21
   5  11  -4  348.26   32.25
  -5 -11   3  183.22   22.74
   5  11  -3  175.01   20.93
   5  11  -2  437.65   41.77
  -5 -11   2  512.71   43.75
  -5 -11   1   34.32   15.01
  -5 -11   0  326.34   32.43
  -5 -11  -1   -4.35   10.16
  -5 -11  -2  449.93   40.97
  -5 -11  -3  386.18   37.76
  -5 -11  -4    4.76   16.05
  -5 -11  -5   15.42   17.52
  -5 -11  -6  233.52   33.22
  -5 -11  -7   68.58   25.14
  -5 -11  -8  -34.56   17.69
  -5 -11  -9   -8.83   28.40
  -5 -11 -10   12.01   45.41
  -5 -10  13   -8.35   32.11
  -5 -10  12   22.33   30.50
  -5 -10  11    1.54   27.49
  -5 -10  10   50.27   26.95
  -5 -10   9   46.77   25.70
   5  10  -9   45.78   18.34
  -5 -10   8  364.51   40.79
   5  10  -8  395.69   38.82
  -5 -10   7  374.80   41.57
   5  10  -7  464.36   41.19
  -5 -10   6   -3.88   13.04
   5  10  -6   -3.01    9.29
   5  10  -5   -2.22    9.49
  -5 -10   5  -11.70   14.41
   5  10  -4   86.35   17.50
  -5 -10   4  110.45   21.96
  -5 -10   3  550.87   46.35
   5  10  -3  467.05   44.20
   5  10  -2  161.03   19.95
  -5 -10   2  179.95   25.53
   5  10  -1   21.43    9.03
  -5 -10   1   -8.63   10.72
  -5 -10   0  512.18   44.42
  -5 -10  -1  271.11   27.29
  -5 -10  -2  171.00   23.44
  -5 -10  -3  162.37   23.38
  -5 -10  -4   -5.06   14.41
  -5 -10  -5   47.54   20.07
  -5 -10  -6    9.13   18.33
  -5 -10  -7   48.84   24.83
  -5 -10  -8   24.94   26.08
  -5 -10  -9   68.55   37.11
  -5 -10 -10  -14.12   38.25
  -5  -9  13   65.38   35.55
  -5  -9  12   26.63   30.11
  -5  -9  11   15.89   27.09
   5   9 -10   17.66   16.40
  -5  -9  10   45.87   26.46
  -5  -9   9  137.74   30.80
   5   9  -9  122.51   23.72
   5   9  -8  193.62   29.10
  -5  -9   8  236.92   36.33
  -5  -9   7  131.63   26.01
   5   9  -7  124.09   21.68
  -5  -9   6  463.96   43.96
   5   9  -6  435.35   41.72
   5   9  -5  351.23   34.81
  -5  -9   5  373.71   36.53
   5   9  -4  554.62   46.37
  -5  -9   4  486.16   45.70
   5   9  -3  150.02   21.33
  -5  -9   3  209.57   26.44
  -5  -9   2  333.80   31.17
   5   9  -2  296.90   29.81
  -5  -9   1  143.05   18.06
   5   9  -1  154.12   17.49
  -5  -9   0  166.72   21.60
  -5  -9  -1  177.91   20.29
  -5  -9  -2  851.35   68.37
  -5  -9  -3  442.61   40.28
  -5  -9  -4  -14.03   11.40
  -5  -9  -5   15.88   13.74
  -5  -9  -6   18.16   19.57
  -5  -9  -7  175.03   33.61
  -5  -9  -8   11.73   26.30
  -5  -9  -9   12.76   34.65
  -5  -9 -10   94.31   52.55
  -5  -8  13   44.85   31.57
  -5  -8  12   16.38   27.83
  -5  -8  11   69.80   30.54
   5   8 -10   12.10   15.30
  -5  -8  10   10.22   23.53
  -5  -8   9   -2.40   20.79
   5   8  -9    8.01   14.39
   5   8  -8  100.68   20.41
  -5  -8   8   96.99   24.53
  -5  -8   7  507.66   48.71
   5   8  -7  533.45   47.79
   5   8  -6   -5.56    8.28
  -5  -8   6    9.29   14.45
  -5  -8   5  -13.62   11.23
   5   8  -5   -2.79    8.58
   5   8  -4  696.41   61.94
  -5  -8   4  803.36   62.56
  -5  -8   3  128.30   20.37
   5   8  -3  109.23   17.70
  -5  -8   2   20.34   12.16
   5   8  -2    5.50    8.32
   5   8  -1  108.62   15.83
  -5  -8   1  116.39   17.34
   5   8   0  172.59   19.60
  -5  -8   0  217.29   21.51
  -5  -8  -1  863.94   67.93
  -5  -8  -2  109.63   17.58
  -5  -8  -3   39.46   13.50
  -5  -8  -4  495.35   44.67
  -5  -8  -5  216.00   30.89
  -5  -8  -6   11.21   15.83
  -5  -8  -7  -12.81   19.83
  -5  -8  -8  171.29   37.64
  -5  -8  -9  136.07   43.27
  -5  -8 -10  -46.88   49.13
  -5  -7  13  147.33   39.25
  -5  -7  12   49.65   29.98
  -5  -7  11   43.06   25.64
   5   7 -10   83.97   21.81
  -5  -7  10   86.91   28.41
  -5  -7   9  102.15   26.87
   5   7  -9  107.39   22.10
   5   7  -8   19.57   13.65
  -5  -7   8   10.01   17.44
  -5  -7   7   20.43   16.80
   5   7  -7    6.60   11.78
   5   7  -6  210.34   24.02
  -5  -7   6  201.34   24.77
   5   7  -5  922.98   75.94
  -5  -7   5  932.29   74.71
   5   7  -4   85.11   15.06
  -5  -7   4   74.30   15.40
  -5  -7   3   12.98    9.95
   5   7  -3   24.67   10.06
   5   7  -2 1504.09  108.69
  -5  -7   2 1266.58  105.10
   5   7  -1 2104.50  156.59
  -5  -7   1 1994.61  152.04
   5   7  -1 2032.55  147.84
  -5  -7   0  243.87   22.45
   5   7   0  200.55   21.33
   5   7   0  194.83   21.12
  -5  -7  -1  185.88   19.82
   5   7   1  167.24   19.25
  -5  -7  -2  513.91   43.51
  -5  -7  -3 1589.36  120.90
  -5  -7  -4   55.18   17.97
  -5  -7  -5  155.05   24.82
  -5  -7  -6   21.69   19.13
  -5  -7  -7  311.67   41.21
  -5  -7  -8   30.11   23.89
  -5  -7  -9   -2.34   37.92
  -5  -7 -10  144.32   63.90
  -5  -6  13   18.47   28.79
  -5  -6  12  150.10   35.37
  -5  -6  11  137.41   32.62
   5   6 -10   34.88   18.03
  -5  -6  10   17.34   19.57
   5   6  -9   39.46   17.46
  -5  -6   9   66.90   23.06
  -5  -6   8   56.31   18.34
   5   6  -8   36.25   15.35
  -5  -6   7  233.46   27.39
   5   6  -7  231.28   26.58
  -5  -6   6  366.34   33.89
   5   6  -6  317.51   33.54
   5   6  -5   49.35   12.57
  -5  -6   5   17.39   12.81
  -5  -6   4  607.64   51.41
   5   6  -4  637.85   53.12
   5   6  -3  695.62   59.91
   5   6  -3  733.65   53.56
  -5  -6   3  765.04   59.26
  -5  -6   2 2583.85  191.66
   5   6  -2 2622.37  197.40
   5   6  -2 2573.97  185.35
  -5  -6   1  576.04   46.24
   5   6  -1  548.63   43.72
   5   6  -1  564.00   46.84
   5   6   0 2836.41  211.50
   5   6   0 2608.51  201.22
  -5  -6   0 2946.58  205.40
  -5  -6  -1  390.63   36.18
   5   6   1  447.94   37.12
   5   6   1  479.00   37.62
   5   6   2  143.23   20.61
  -5  -6  -2  133.67   19.09
  -5  -6  -3    7.06   12.41
   5   6   3   16.44   10.47
  -5  -6  -4  418.69   39.23
  -5  -6  -5  389.83   38.65
  -5  -6  -6  142.02   27.11
  -5  -6  -7   -2.67   16.49
  -5  -6  -8  283.36   43.96
  -5  -6  -9   68.41   34.95
  -5  -6 -10   38.88   48.25
  -5  -6 -11 -142.95  134.72
  -5  -5  14   -9.16   31.48
  -5  -5  13  187.64   41.69
  -5  -5  12    7.68   27.66
  -5  -5  11   -0.10   22.76
  -5  -5  10   -5.04   19.29
   5   5 -10  -13.43   13.15
   5   5  -9  312.23   34.92
  -5  -5   9  331.77   36.02
  -5  -5   8   14.04   14.83
   5   5  -8    5.03   12.96
   5   5  -7   97.71   18.68
  -5  -5   7   78.43   19.64
  -5  -5   6  829.61   67.48
   5   5  -6  829.89   69.49
   5   5  -5  245.77   25.90
  -5  -5   5  240.76   24.72
  -5  -5   4  660.21   56.10
   5   5  -4  750.53   58.85
   5   5  -4  690.61   50.77
  -5  -5   3  622.87   50.33
   5   5  -3  616.83   51.99
   5   5  -2 1296.25   96.69
   5   5  -2 1169.99   89.16
  -5  -5   2 1221.27   93.46
   5   5  -1 5327.90  373.93
  -5  -5   1 5056.06  381.49
   5   5  -1 5403.18  394.14
   5   5   0   11.88    7.23
  -5  -5   0   27.31    8.07
   5   5   0   12.86    8.83
   5   5   1  245.00   23.25
   5   5   1  231.49   22.24
  -5  -5  -1  247.51   22.87
  -5  -5  -2    8.51    9.69
   5   5   2    9.97   10.13
   5   5   3 1579.15  112.52
  -5  -5  -3 1382.80  112.56
   5   5   4    3.61   13.11
  -5  -5  -4  -12.46   12.21
  -5  -5  -5  281.93   31.36
  -5  -5  -6  213.28   31.99
  -5  -5  -7   77.27   27.94
  -5  -5  -8   48.78   26.30
  -5  -5  -9  -19.12   32.13
  -5  -5 -10   46.09   68.11
  -5  -5 -11  328.92  178.91
  -5  -4  14   52.22   33.48
  -5  -4  13   -2.46   26.42
  -5  -4  12   95.93   29.35
  -5  -4  11   99.58   28.70
  -5  -4  10   61.33   23.25
   5   4 -10   83.44   22.92
   5   4  -9  105.66   22.88
  -5  -4   9  114.98   25.16
   5   4  -8  193.99   27.14
  -5  -4   8  148.83   26.11
   5   4  -7  502.36   45.85
  -5  -4   7  490.02   44.65
   5   4  -6  220.49   25.39
  -5  -4   6  205.85   23.39
  -5  -4   5   17.63   11.03
   5   4  -5   28.91    6.02
   5   4  -5   39.18   12.48
   5   4  -4  212.51   22.49
  -5  -4   4  206.85   21.00
   5   4  -4  223.46   17.35
  -5  -4   3  349.55   29.98
   5   4  -3  351.27   26.71
   5   4  -3  334.65   31.39
   5   4  -2    0.25    5.58
  -5  -4   2    2.77    7.30
   5   4  -2    7.34    4.87
  -5  -4   1  790.11   58.60
   5   4  -1  730.54   60.60
   5   4  -1  752.01   56.92
   5   4   0  960.90   69.89
   5   4   0  849.37   66.50
  -5  -4   0  843.22   67.08
   5   4   1 1118.26   81.48
   5   4   1 1121.57   83.51
  -5  -4  -1  994.34   81.28
  -5  -4  -2  647.16   46.29
   5   4   2  455.99   44.28
  -5  -4  -3   28.00   13.63
   5   4   3   47.97   13.02
   5   4   4  683.87   56.26
  -5  -4  -4  643.27   55.83
  -5  -4  -5  604.21   51.62
   5   4   5  540.55   50.56
  -5  -4  -6    7.65   15.54
  -5  -4  -7   -1.66   16.55
  -5  -4  -8  201.56   40.63
  -5  -4  -9   32.77   38.18
  -5  -4 -10   39.07   85.01
  -5  -3  14    0.61   30.52
  -5  -3  13  139.07   36.68
  -5  -3  12    0.25   23.71
  -5  -3  11    6.89   21.50
   5   3 -10  -11.62   15.47
  -5  -3  10   -4.62   18.12
  -5  -3   9  326.01   36.21
   5   3  -9  378.31   38.44
   5   3  -8    6.19   14.41
  -5  -3   8   20.30   14.68
  -5  -3   7    9.64   12.76
   5   3  -7    6.75   11.94
   5   3  -6  705.23   54.14
   5   3  -6  730.78   61.95
  -5  -3   6  727.89   58.81
  -5  -3   5  438.41   38.61
   5   3  -5  483.38   35.30
   5   3  -5  460.49   42.04
   5   3  -4    8.94    4.66
   5   3  -4   -0.11    7.53
  -5  -3   4   -3.17    6.45
  -5  -3   3   42.42    9.58
   5   3  -3   51.45    7.56
   5   3  -3   24.59    9.72
   5   3  -2  221.34   22.63
   5   3  -2  249.54   19.91
  -5  -3   2  236.79   21.58
  -5  -3   1  232.05   20.51
   5   3  -1  226.24   19.86
   5   3  -1  225.20   21.56
   5   3   0    1.94    4.97
   5   3   0    4.60    6.35
  -5  -3   0    0.71    4.88
   5   3   1  176.01   18.03
  -5  -3  -1  158.15   17.19
   5   3   1  179.40   16.64
   5   3   2  162.31   18.08
   5   3   2  134.60   14.24
  -5  -3  -2  156.93   17.52
   5   3   3  786.79   65.42
  -5  -3  -3  868.52   66.38
  -5  -3  -4  411.20   36.98
   5   3   4  385.41   36.36
   5   3   5  187.62   27.66
  -5  -3  -5  219.91   30.97
   5   3   6  205.86   30.53
  -5  -3  -6  154.47   29.77
  -5  -3  -7   85.21   25.33
  -5  -3  -8  -16.97   21.53
  -5  -3  -9   40.01   49.10
  -5  -3 -10   77.22   79.43
  -5  -2  13    1.97   26.76
  -5  -2  12  277.26   44.62
  -5  -2  11   73.16   26.97
  -5  -2  10  257.50   32.82
   5   2 -10  295.98   38.58
  -5  -2   9   51.44   19.70
   5   2  -9   53.29   18.63
  -5  -2   8  553.21   47.32
   5   2  -8  481.68   48.42
   5   2  -7  122.30   21.80
   5   2  -7  126.94   17.11
  -5  -2   7   96.92   18.93
   5   2  -6  272.05   30.29
   5   2  -6  299.33   25.66
  -5  -2   6  326.95   29.44
   5   2  -5   58.47   15.26
  -5  -2   5   81.96   14.23
   5   2  -5   82.39    9.76
   5   2  -4  200.32   22.07
  -5  -2   4  227.05   19.81
   5   2  -4  197.73   17.63
  -5  -2   3   -2.24    5.44
   5   2  -3   -7.53    6.46
   5   2  -3   -0.88    4.68
   5   2  -2  393.68   31.60
  -5  -2   2  409.56   32.87
   5   2  -2  418.30   35.86
   5   2  -1 1087.15   79.74
   5   2  -1 1002.93   84.45
  -5  -2   1 1160.23   80.82
   5   2   0   28.97    7.20
   5   2   0   31.42    8.35
  -5  -2   0   24.18    6.44
  -5  -2  -1  439.99   34.68
   5   2   1  433.29   34.52
   5   2   1  390.07   34.49
   5   2   2  189.87   19.04
   5   2   2  178.25   15.47
  -5  -2  -2  135.17   16.96
   5   2   3    9.59    9.16
  -5  -2  -3   12.30   11.19
  -5  -2  -4  666.61   55.46
   5   2   4  644.30   54.39
  -5  -2  -5   31.11   18.44
   5   2   5   56.40   17.93
   5   2   6  248.74   34.38
  -5  -2  -6  262.81   32.75
  -5  -2  -7   -9.74   23.79
   5   2   7   -1.68   17.59
  -5  -2  -8  104.33   41.69
  -5  -2  -9   31.00   53.45
  -5  -2 -10  131.55  118.99
  -5  -1  13  116.98   34.60
  -5  -1  12   45.68   23.98
   5   1 -11    6.73   15.52
  -5  -1  11   -6.53   19.71
   5   1 -10   25.03   17.46
  -5  -1  10   18.14   19.45
   5   1  -9  514.82   48.52
  -5  -1   9  479.84   46.28
  -5  -1   8   -0.84   12.72
   5   1  -8  -10.92   13.36
   5   1  -8    7.64   11.24
  -5  -1   7  -18.68    9.90
   5   1  -7  -10.78   10.66
   5   1  -7   -4.98    8.50
   5   1  -6   18.15   12.76
  -5  -1   6   -1.86    8.70
   5   1  -6   31.71   10.05
   5   1  -5  623.90   45.89
  -5  -1   5  583.80   47.58
   5   1  -5  571.37   51.70
   5   1  -4  211.47   18.29
   5   1  -4  209.83   22.62
  -5  -1   4  213.25   19.34
   5   1  -3   24.84    6.50
  -5  -1   3   12.04    5.96
   5   1  -3   12.70    7.79
   5   1  -2  133.23   16.45
   5   1  -2  145.84   13.74
  -5  -1   2  150.67   13.90
  -5  -1   1  537.67   40.39
   5   1  -1  538.21   44.00
   5   1  -1  506.55   40.57
   5   1   0    6.63    5.79
  -5  -1   0    3.93    4.79
   5   1   0    7.21    6.40
   5   1   1  317.34   30.96
  -5  -1  -1  417.33   31.64
   5   1   1  391.78   31.13
  -5  -1  -2  203.01   20.88
   5   1   2  202.35   17.95
   5   1   2  217.39   21.43
  -5  -1  -3   28.05   11.17
   5   1   3   14.67   10.60
   5   1   4   32.37   12.69
  -5  -1  -4    0.89   10.55
  -5  -1  -5  -22.55   14.42
   5   1   5   -9.37   10.40
   5   1   6   -3.35   14.20
  -5  -1  -6   -6.30   15.61
  -5  -1  -7  455.48   48.12
   5   1   7  356.26   39.50
  -5  -1  -8    8.57   38.44
  -5  -1  -9   69.54   64.99
  -5  -1 -10 -140.23  132.41
  -5   0  12  151.40   32.59
   5   0 -11    3.98   14.61
  -5   0  11    3.46   18.42
   5   0 -10  700.88   63.21
  -5   0  10  686.74   61.58
  -5   0   9    6.01   16.24
   5   0  -9   -9.24   14.11
   5   0  -8  726.32   59.51
   5   0  -8  726.79   65.78
  -5   0   8  796.71   63.04
   5   0  -7   -9.61   10.49
  -5   0   7   -7.00    9.08
   5   0  -7   -5.89    9.30
   5   0  -6   -6.83    8.38
  -5   0   6   -4.47    7.64
   5   0  -6   -5.41    8.42
   5   0  -5    1.22    7.73
   5   0  -5  -10.51    7.43
  -5   0   5   -8.17    6.61
   5   0  -4  126.15   18.65
  -5   0   4  107.73   12.57
   5   0  -4  127.54   12.74
   5   0  -3    0.16    7.20
   5   0  -3    0.97    5.20
  -5   0   3   -0.18    4.59
   5   0  -2  282.45   23.31
   5   0  -2  263.11   26.30
  -5   0   2  299.00   22.73
  -5   0   1   -1.31    4.00
   5   0  -1  -11.47    4.78
   5   0  -1   -2.10    4.87
  -5   0   0  110.49   11.09
   5   0   0  106.36   12.66
   5   0   0  110.20   12.57
  -5   0  -1    2.27    6.99
   5   0   1   -7.12    5.15
   5   0   1   -5.41    4.21
  -5   0  -2 1263.36   95.64
   5   0   2 1262.74   94.90
   5   0   3   -2.80    8.66
   5   0   4  714.71   57.98
   5   0   4  697.81   58.81
   5   0   5  -11.43   12.28
   5   0   5  -17.71    9.44
   5   0   6   83.40   21.78
   5   0   6   66.30   18.51
   5   0   7   30.73   18.19
   5   0   7   30.53   19.69
   5   0   8  251.87   38.71
   5   0   8  216.88   34.49
  -5   0 -10  481.40  195.26
  -5   1  12    0.34   24.01
   5  -1 -11    3.75   15.39
  -5   1  11   14.04   21.54
   5  -1 -10   14.18   16.20
  -5   1  10   41.40   20.88
   5  -1  -9  473.90   42.79
   5  -1  -9  475.05   47.55
  -5   1   9  532.65   46.42
   5  -1  -8    3.78   13.36
  -5   1   8  -12.94   10.99
   5  -1  -7    5.78   11.62
  -5   1   7   -3.56    9.69
   5  -1  -6   26.45   11.45
  -5   1   6   28.98   10.20
  -5   1   5  584.01   47.10
   5  -1  -5  616.85   47.52
  -5   1   4  211.37   19.07
   5  -1  -4  228.52   20.03
   5  -1  -3   30.16    7.81
  -5   1   3    9.29    4.57
  -5   1   2  138.94   11.23
   5  -1  -2  121.78   13.11
   5  -1  -1  498.45   39.09
  -5   1   1  500.68   37.39
   5  -1   0   12.12    6.54
  -5   1   0   12.85    5.00
   5  -1   0    7.91    5.85
   5  -1   1  401.74   31.78
  -5   1  -1  381.77   30.87
   5  -1   1  334.12   30.80
   5  -1   2  186.33   17.68
   5  -1   2  217.24   20.35
   5  -1   2  211.28   21.30
   5  -1   3   21.86    9.70
   5  -1   3    2.10    9.53
   5  -1   4   13.10   11.63
   5  -1   4   21.02   13.42
   5  -1   5   -7.99   13.22
   5  -1   5  -14.38   11.97
   5  -1   6   -6.06   12.72
   5  -1   6    7.43   15.22
   5  -1   7  356.91   39.75
   5  -1   7  373.86   37.84
   5  -1   8   12.88   22.23
   5  -1   8   22.97   21.05
   5  -1   9   38.33   26.15
   5  -1  10   11.89   27.73
  -5   2  11   89.76   26.64
   5  -2 -11   87.10   21.93
  -5   2  10  233.36   29.69
   5  -2 -10  254.24   33.95
   5  -2  -9   67.30   18.04
  -5   2   9   57.46   19.05
   5  -2  -8  482.10   41.79
  -5   2   8  470.21   42.08
  -5   2   7  104.98   17.77
   5  -2  -7  119.86   19.98
   5  -2  -6  324.22   29.22
  -5   2   6  299.62   28.02
  -5   2   5   54.41   10.80
   5  -2  -5   89.35   14.58
   5  -2  -4  209.36   20.05
  -5   2   4  202.65   17.65
  -5   2   3   -1.12    3.13
   5  -2  -3   -4.37    5.54
   5  -2  -2  381.36   30.92
   5  -2  -1  975.48   75.76
  -5   2   1 1069.17   74.70
   5  -2   0   21.34    7.06
  -5   2   0   24.10    5.83
   5  -2   1  335.39   31.36
   5  -2   1  386.25   31.11
   5  -2   1  420.59   32.55
   5  -2   2  152.41   17.15
   5  -2   2  183.04   18.20
   5  -2   2  115.06   13.90
   5  -2   3   13.87    9.19
   5  -2   3   -3.15    8.80
   5  -2   4  564.14   45.18
   5  -2   4  483.39   45.22
   5  -2   5   59.56   17.37
   5  -2   5   26.44   15.89
   5  -2   6  267.38   33.96
   5  -2   6  238.21   34.38
   5  -2   7   22.91   20.53
   5  -2   7   24.65   17.88
   5  -2   8   40.89   21.87
   5  -2   8   57.95   23.85
   5  -2   9   10.25   23.81
   5  -2   9    2.50   20.24
   5  -2  10   14.35   27.69
   5  -2  11   43.52   31.27
  -5   3  10  -28.54   14.30
   5  -3 -10   13.64   17.47
  -5   3   9  312.58   32.21
   5  -3  -9  306.27   31.28
  -5   3   8  -11.66   11.75
   5  -3  -8   32.30   15.81
   5  -3  -7   37.68   15.96
  -5   3   7   11.90   10.51
   5  -3  -6  729.00   57.41
  -5   3   6  679.73   55.45
  -5   3   5  458.70   36.92
   5  -3  -5  466.13   39.18
  -5   3   4    1.33    4.27
   5  -3  -4    0.94    7.87
   5  -3  -3   50.23    9.77
   5  -3  -2  264.01   23.22
   5  -3  -1  212.51   18.71
  -5   3   1  173.32   15.40
   5  -3   0    8.39    6.78
   5  -3   0    0.89    4.02
   5  -3   1  143.14   15.55
   5  -3   1  138.83   14.99
   5  -3   2   84.78   11.41
   5  -3   2  138.79   15.75
   5  -3   2  109.40   13.99
   5  -3   3  664.39   54.09
   5  -3   3  683.19   55.10
   5  -3   4  445.36   41.69
   5  -3   4  485.91   41.60
   5  -3   5  208.18   28.80
   5  -3   5  229.18   30.17
   5  -3   6  195.76   28.95
   5  -3   6  168.28   28.61
   5  -3   7  129.71   28.90
   5  -3   7   94.25   24.00
   5  -3   8  -12.82   17.63
   5  -3   8  -18.72   17.72
   5  -3   9    1.65   20.66
   5  -3   9   -0.36   19.55
   5  -3  10   -5.66   22.20
   5  -3  11   51.96   28.13
  -5   4  10   62.33   21.90
   5  -4 -10   70.06   21.60
   5  -4  -9   90.48   24.32
  -5   4   9  101.18   21.69
   5  -4  -8  154.81   27.16
  -5   4   8  164.43   20.61
   5  -4  -7  471.80   43.72
  -5   4   7  525.64   42.59
   5  -4  -6  196.52   21.98
  -5   4   6  161.42   18.54
   5  -4  -5   18.84   12.18
   5  -4  -4  187.12   16.38
   5  -4  -4  204.34   20.76
   5  -4  -3  333.99   29.01
   5  -4  -2   14.48    8.06
   5  -4  -1  560.85   44.41
   5  -4  -1  567.80   41.83
   5  -4   0  711.84   57.68
   5  -4   0  793.46   56.80
   5  -4   1  909.90   64.05
   5  -4   1  755.78   63.41
   5  -4   2  529.66   43.12
   5  -4   2  522.27   43.29
   5  -4   3   58.56   14.14
   5  -4   3   38.44   12.87
   5  -4   4  666.24   55.24
   5  -4   5  504.45   46.09
   5  -4   5  510.17   45.28
   5  -4   6   11.29   16.81
   5  -4   6    0.08   14.47
   5  -4   7  -16.32   17.39
   5  -4   7   -7.81   16.56
   5  -4   8  107.17   29.37
   5  -4   8  134.27   28.24
   5  -4   9   41.03   26.84
   5  -4   9    0.52   22.28
   5  -4  10   43.29   23.61
   5  -4  10   -1.54   27.32
   5  -4  11    8.37   26.05
   5  -5 -11   -1.40   20.62
   5  -5 -10   -3.65   18.59
   5  -5  -9  279.45   31.21
   5  -5  -8   15.70   41.75
   5  -5  -8   -2.62   16.12
   5  -5  -7   91.98   21.27
   5  -5  -7   58.85   21.91
   5  -5  -6  889.01   69.70
   5  -5  -6  920.40   72.30
   5  -5  -5  252.75   26.14
   5  -5  -5  258.68   21.93
   5  -5  -4  707.54   53.07
   5  -5  -4  721.05   57.01
   5  -5  -3  475.55   39.09
   5  -5  -2  936.22   70.97
   5  -5  -1 4602.72  353.44
   5  -5  -1 5209.40  350.47
   5  -5   0    2.92    5.54
   5  -5   0    9.33    9.28
   5  -5   1  178.50   18.93
   5  -5   1  163.59   17.53
   5  -5   2   13.92    8.46
   5  -5   2   14.53    8.07
   5  -5   3 1426.47  102.53
   5  -5   3 1233.45   99.84
   5  -5   4  -13.73    9.48
   5  -5   4   -7.36    9.74
   5  -5   5  206.12   27.91
   5  -5   5  220.97   25.70
   5  -5   6  160.33   27.76
   5  -5   6  157.50   26.54
   5  -5   7   92.16   24.42
   5  -5   7   99.52   25.16
   5  -5   8   22.71   20.74
   5  -5   8   14.64   21.52
   5  -5   9  -20.52   20.86
   5  -5   9   10.65   20.37
   5  -5  10   30.89   29.00
   5  -5  10   30.93   27.13
   5  -5  11   21.88   26.83
   5  -6 -11  180.33   34.44
   5  -6 -10   27.11   20.88
   5  -6  -9   38.43   20.79
   5  -6  -8   45.98   20.54
   5  -6  -7  264.78   30.53
   5  -6  -7  304.61   29.17
   5  -6  -6  316.39   30.99
   5  -6  -6  413.40   36.42
   5  -6  -5   39.96   13.67
   5  -6  -5   29.71    9.65
   5  -6  -4  619.94   47.29
   5  -6  -4  641.40   51.94
   5  -6  -3  756.23   59.55
   5  -6  -2 1961.90  148.91
   5  -6  -2 2121.23  147.87
   5  -6  -1  485.37   38.49
   5  -6  -1  436.23   35.54
   5  -6   0 2066.41  166.88
   5  -6   0 2506.90  166.83
   5  -6   1  337.42   29.12
   5  -6   1  335.98   29.65
   5  -6   2  121.70   16.80
   5  -6   2   86.90   15.28
   5  -6   3    3.83    8.74
   5  -6   3   13.66   12.01
   5  -6   4  341.08   32.52
   5  -6   4  326.39   32.60
   5  -6   5  333.29   33.32
   5  -6   5  351.91   35.09
   5  -6   6  144.35   24.59
   5  -6   6   84.90   22.22
   5  -6   7  -25.76   16.80
   5  -6   7   -2.27   16.61
   5  -6   8  260.26   37.57
   5  -6   8  187.52   35.36
   5  -6   9   52.84   27.09
   5  -6   9   35.56   26.59
   5  -6  10    1.63   26.83
   5  -6  11   -5.42   25.88
   5  -7 -12   11.04   30.35
   5  -7 -11   38.69   28.03
   5  -7 -10   67.13   26.21
   5  -7  -9  105.82   26.78
   5  -7  -8   25.18   19.09
   5  -7  -7   17.92   18.55
   5  -7  -6  285.09   34.04
   5  -7  -6  196.86   22.53
   5  -7  -5  999.87   75.07
   5  -7  -5 1002.43   79.07
   5  -7  -4  114.48   20.50
   5  -7  -4   93.35   12.04
   5  -7  -3   21.13    5.37
   5  -7  -3   11.23    9.33
   5  -7  -2 1147.38   90.55
   5  -7  -2 1330.04   93.72
   5  -7  -1 1515.01  109.54
   5  -7  -1 1465.79  110.57
   5  -7   0  157.43   15.72
   5  -7   0  142.84   16.78
   5  -7   1  175.84   20.96
   5  -7   1  121.07   16.01
   5  -7   2  309.39   28.91
   5  -7   2  322.63   29.40
   5  -7   3 1163.99   95.39
   5  -7   3 1358.08   98.02
   5  -7   4   38.91   14.27
   5  -7   4   50.08   15.58
   5  -7   5  138.99   23.57
   5  -7   5  120.50   22.70
   5  -7   6   24.11   18.02
   5  -7   6   39.55   17.97
   5  -7   7  199.74   32.60
   5  -7   7  262.60   34.95
   5  -7   8    3.02   20.68
   5  -7   8   21.14   19.82
   5  -7   9   -4.52   21.04
   5  -7   9   -4.36   24.04
   5  -7  10   52.35   30.32
   5  -8 -12    3.46   26.24
   5  -8 -11   72.47   27.80
   5  -8 -10  -20.94   22.26
   5  -8  -9  -22.94   19.44
   5  -8  -8  109.58   27.34
   5  -8  -7  571.73   51.31
   5  -8  -6   -1.67   15.99
   5  -8  -5    0.47    8.37
   5  -8  -5    7.38   14.38
   5  -8  -4  742.99   61.84
   5  -8  -4  779.87   57.62
   5  -8  -3  124.05   18.61
   5  -8  -3   83.83   10.61
   5  -8  -2   18.12   10.59
   5  -8  -1   92.84   12.50
   5  -8  -1  157.66   19.84
   5  -8   0  145.77   15.98
   5  -8   0  160.26   17.82
   5  -8   1  668.65   52.21
   5  -8   1  631.82   52.22
   5  -8   2  157.75   20.33
   5  -8   2  125.80   19.70
   5  -8   3   40.64   13.59
   5  -8   3   54.87   14.73
   5  -8   4  370.64   36.98
   5  -8   4  441.12   38.74
   5  -8   5  131.43   22.90
   5  -8   5  132.46   24.03
   5  -8   6   15.27   17.19
   5  -8   6   30.14   17.94
   5  -8   7  -20.41   18.23
   5  -8   7  -16.12   16.72
   5  -8   8  131.65   31.03
   5  -8   8  123.82   29.69
   5  -8   9   95.60   30.77
   5  -8  10    1.81   28.08
   5  -9 -13   85.30   46.31
   5  -9 -12  -20.76   28.21
   5  -9 -11   -0.41   25.39
   5  -9 -10   12.53   25.34
   5  -9  -9  149.18   33.28
   5  -9  -8  217.70   36.55
   5  -9  -7  166.52   30.21
   5  -9  -6  498.26   47.09
   5  -9  -5  395.11   38.90
   5  -9  -4  555.39   44.17
   5  -9  -4  577.17   49.66
   5  -9  -3  119.23   12.97
   5  -9  -3  133.57   20.75
   5  -9  -2  263.43   21.92
   5  -9  -2  248.71   25.86
   5  -9  -1  113.89   13.27
   5  -9  -1  127.87   15.86
   5  -9   0  175.30   21.86
   5  -9   0  115.37   15.75
   5  -9   1  178.24   20.22
   5  -9   1  205.06   22.04
   5  -9   2  613.23   55.14
   5  -9   2  756.29   56.63
   5  -9   3  266.04   28.62
   5  -9   3  305.09   29.22
   5  -9   4   -4.00   13.24
   5  -9   4   10.56   12.40
   5  -9   5  -12.86   12.74
   5  -9   5   10.55   12.75
   5  -9   6    3.93   16.57
   5  -9   6  -10.93   13.47
   5  -9   7  194.35   31.32
   5  -9   7  115.46   29.36
   5  -9   8    4.71   19.72
   5  -9   8  -24.04   20.22
   5  -9   9   16.72   26.06
   5  -9  10   22.63   29.40
   5 -10 -13   16.35   37.17
   5 -10 -12   37.57   32.90
   5 -10 -11   39.64   28.56
   5 -10 -10   35.97   26.62
   5 -10  -9   24.58   26.69
   5 -10  -8  443.22   45.71
   5 -10  -7  504.46   49.08
   5 -10  -6    5.38   16.48
   5 -10  -5   -3.00   13.14
   5 -10  -4  163.77   26.80
   5 -10  -3  593.49   48.57
   5 -10  -3  521.48   43.51
   5 -10  -2  144.49   20.50
   5 -10  -2  118.87   13.96
   5 -10  -1   25.56   12.45
   5 -10  -1   22.44    8.17
   5 -10   0  442.43   34.38
   5 -10   0  349.59   34.68
   5 -10   1  240.15   23.86
   5 -10   1  231.43   24.99
   5 -10   2  165.09   23.22
   5 -10   2  160.57   22.08
   5 -10   3  177.94   25.12
   5 -10   3  182.28   25.71
   5 -10   4   -5.29   12.53
   5 -10   4   -0.45   13.37
   5 -10   5   40.25   16.29
   5 -10   5   68.50   19.59
   5 -10   6   -1.24   17.32
   5 -10   6   -7.89   16.03
   5 -10   7    7.71   20.21
   5 -10   7   29.72   21.90
   5 -10   8   20.22   25.00
   5 -10   9   85.35   30.65
   5 -10  10    2.86   24.51
   5 -11 -12   95.99   41.88
   5 -11 -11  -13.12   29.31
   5 -11 -10  103.75   34.18
   5 -11  -9  326.71   47.86
   5 -11  -8  261.41   32.96
   5 -11  -7   73.92   26.29
   5 -11  -6  177.36   31.86
   5 -11  -5  262.86   36.44
   5 -11  -4  347.33   35.98
   5 -11  -3  245.97   27.66
   5 -11  -2  454.41   37.50
   5 -11  -2  466.24   41.20
   5 -11  -1   47.82   10.63
   5 -11  -1   43.21   14.33
   5 -11   0  213.18   24.54
   5 -11   0  275.27   24.42
   5 -11   1    9.28   11.08
   5 -11   1   14.02   10.30
   5 -11   2  498.00   39.99
   5 -11   2  360.05   37.75
   5 -11   3  254.10   29.73
   5 -11   3  337.51   31.36
   5 -11   4    0.49   13.76
   5 -11   4   12.12   12.84
   5 -11   5   -0.91   14.74
   5 -11   5   15.91   15.40
   5 -11   6  259.30   36.30
   5 -11   6  235.93   30.84
   5 -11   7   43.74   23.21
   5 -11   7   25.93   20.21
   5 -11   8   -3.37   21.12
   5 -11   9  -25.33   24.62
   5 -11  10   37.62   31.59
   5 -12 -12  -40.67   38.13
   5 -12 -11  168.13   41.86
   5 -12 -10   32.44   31.79
   5 -12  -9  -21.13   26.43
   5 -12  -8  185.80   34.73
   5 -12  -7  152.55   35.01
   5 -12  -6    6.56   20.16
   5 -12  -5    2.36   18.82
   5 -12  -4  394.54   40.13
   5 -12  -3  679.44   57.46
   5 -12  -2   65.87   13.15
   5 -12  -2   67.79   18.43
   5 -12  -1  -12.28    8.02
   5 -12  -1  -14.81    8.13
   5 -12   0  -10.61    8.60
   5 -12   0   -8.85   10.04
   5 -12   1  182.18   25.25
   5 -12   1  173.26   21.08
   5 -12   2  168.13   25.03
   5 -12   2  189.04   26.23
   5 -12   3   52.82   17.56
   5 -12   3   34.93   14.27
   5 -12   4  156.43   27.06
   5 -12   4  143.58   24.32
   5 -12   5  137.45   27.03
   5 -12   5  142.44   26.39
   5 -12   6   26.33   18.55
   5 -12   6    4.75   18.70
   5 -12   7   -0.86   22.10
   5 -12   8   20.25   24.48
   5 -12   9   63.47   30.92
   5 -12  10   -5.86   24.87
   5 -13 -12   51.79   42.48
   5 -13 -11    6.60   32.65
   5 -13 -10   61.59   37.42
   5 -13  -9   36.62   30.40
   5 -13  -8  169.43   34.58
   5 -13  -7   12.24   24.32
   5 -13  -6   68.57   26.90
   5 -13  -5    8.52   20.15
   5 -13  -4  194.79   30.24
   5 -13  -3   88.82   22.57
   5 -13  -2  165.32   26.16
   5 -13  -1   -2.31   12.56
   5 -13  -1    5.36    9.52
   5 -13   0   35.79   12.16
   5 -13   0   23.93   15.13
   5 -13   1    3.00   11.75
   5 -13   1   -7.00   10.60
   5 -13   2   93.57   19.77
   5 -13   2   78.59   18.95
   5 -13   3   11.08   13.40
   5 -13   3  -14.01   12.26
   5 -13   4   24.92   18.83
   5 -13   4   23.87   16.09
   5 -13   5   22.00   16.89
   5 -13   5   29.47   19.18
   5 -13   6   46.74   22.04
   5 -13   7   -8.65   21.80
   5 -13   8   34.90   26.65
   5 -13   9   16.19   27.46
   5 -14 -11   74.43   39.09
   5 -14 -10   21.90   33.76
   5 -14  -9    3.90   29.97
   5 -14  -8   59.19   32.59
   5 -14  -7   71.78   29.35
   5 -14  -6  -21.35   21.59
   5 -14  -5   -9.75   16.16
   5 -14  -4   16.83   18.62
   5 -14  -3  107.32   23.12
   5 -14  -2   65.57   17.99
   5 -14  -1   32.10   16.14
   5 -14   0  -11.32   10.24
   5 -14   0   -4.16   11.68
   5 -14   1    3.83   10.40
   5 -14   1   22.97   14.09
   5 -14   2   16.07   14.42
   5 -14   2   15.74   14.64
   5 -14   3    0.09   14.00
   5 -14   3   -2.47   15.53
   5 -14   4   -3.81   15.31
   5 -14   4   -3.15   16.38
   5 -14   5   68.93   24.60
   5 -14   5   22.49   16.65
   5 -14   6  -12.97   19.78
   5 -14   7   19.04   24.73
   5 -14   8  -25.22   23.99
   5 -14   9   29.43   30.45
   5 -15 -11  -15.75   31.34
   5 -15 -10   52.45   37.41
   5 -15  -9  -30.33   28.21
   5 -15  -8  123.75   38.16
   5 -15  -7   18.00   27.11
   5 -15  -6   70.36   29.44
   5 -15  -5   -5.78   17.80
   5 -15  -4    4.80   20.46
   5 -15  -3  138.24   27.76
   5 -15  -2   89.80   22.21
   5 -15  -1  -10.80   12.19
   5 -15   0   -6.10   11.32
   5 -15   1   -6.27   12.70
   5 -15   1   -5.49   11.84
   5 -15   2   33.23   17.87
   5 -15   2    7.36   15.12
   5 -15   3  -12.26   15.48
   5 -15   3  -18.18   12.23
   5 -15   4  218.31   31.28
   5 -15   4  103.86   26.34
   5 -15   5   -2.64   19.36
   5 -15   6   82.05   28.65
   5 -15   7  -10.76   21.97
   5 -15   8   15.20   27.45
   5 -15   9  -19.19   30.39
   5 -16 -10    8.68   34.26
   5 -16  -9   11.92   30.32
   5 -16  -8  -21.56   28.97
   5 -16  -7  141.20   36.63
   5 -16  -6  -28.69   23.60
   5 -16  -5   -5.15   19.62
   5 -16  -4   43.88   23.71
   5 -16  -3  258.20   35.14
   5 -16  -2  -14.59   15.31
   5 -16  -1    1.65   12.56
   5 -16   0  -18.69   12.30
   5 -16   1   60.02   19.11
   5 -16   2    9.75   14.51
   5 -16   2  -23.31   12.68
   5 -16   3   -0.94   14.38
   5 -16   3  -19.58   14.62
   5 -16   4    7.37   16.38
   5 -16   4   -9.69   17.43
   5 -16   5   82.12   26.03
   5 -16   6  -31.70   22.20
   5 -16   7  -11.02   22.59
   5 -16   8  -62.10   24.80
   5 -17 -10    9.54   31.96
   5 -17  -9   21.50   28.92
   5 -17  -8  103.86   36.59
   5 -17  -7   35.41   26.98
   5 -17  -6   62.58   31.35
   5 -17  -5   37.67   23.19
   5 -17  -4   43.45   21.33
   5 -17  -3    9.11   18.31
   5 -17  -2  238.53   35.00
   5 -17  -1   14.38   17.41
   5 -17   0   -7.76   15.08
   5 -17   1   -1.44   14.93
   5 -17   2   11.32   18.56
   5 -17   3    7.29   18.11
   5 -17   3    7.46   18.27
   5 -17   4   11.55   21.04
   5 -17   5  -10.93   20.71
   5 -17   6   24.11   25.44
   5 -17   7   43.82   28.90
   5 -17   8   -3.41   28.97
   5 -18  -9  -28.99   36.16
   5 -18  -8   22.92   29.81
   5 -18  -7  212.29   47.28
   5 -18  -6   -8.74   25.70
   5 -18  -5    7.84   25.94
   5 -18  -4    5.42   19.58
   5 -18  -3  223.32   36.64
   5 -18  -2    0.45   16.90
   5 -18  -1   10.59   16.64
   5 -18   0   -0.18   15.78
   5 -18   1   93.90   22.72
   5 -18   2    3.97   16.22
   5 -18   4   -1.27   21.10
   5 -18   5   41.59   24.75
   5 -18   6  -12.27   24.90
   5 -18   7   17.77   31.78
   5 -19  -8   43.71   40.64
   5 -19  -7  -19.68   32.68
   5 -19  -6    6.73   26.84
   5 -19  -5  -38.40   25.31
   5 -19  -4  -11.63   23.25
   5 -19  -3   11.91   22.40
   5 -19  -2  129.64   27.92
   5 -19  -1   -7.00   17.35
   5 -19   0   -3.46   15.87
   5 -19   1  -14.93   14.36
   5 -19   2   46.74   20.72
   5 -19   6   20.53   27.48
   5 -19   7  -28.83   28.72
   5 -20  -8   50.20   39.54
   5 -20  -7  130.42   43.79
   5 -20  -6  -42.71   30.57
   5 -20  -5    3.36   29.28
   5 -20  -4  -30.27   24.48
   5 -20  -3  197.77   37.50
   5 -20  -2   -8.81   18.98
   5 -20  -1   -5.20   17.47
   5 -20   0   -9.19   17.29
   5 -20   1  122.78   27.08
   5 -21  -7  -26.97   30.53
   5 -21  -6   -6.17   35.56
   5 -21  -5  -17.91   28.86
   5 -21  -4   12.24   28.42
   5 -21  -3  -19.54   22.81
   5 -21  -2   54.60   25.70
   5 -21  -1  -10.44   17.23
   5 -21   0   41.32   21.88
   5 -22  -6  -10.77   33.34
   5 -22  -5  -38.16   25.59
   5 -22  -4   -7.25   27.13
   5 -22  -3   95.46   31.24
   5 -22  -2   76.45   30.24
   5 -22  -1   -0.47   20.43
   5 -22   0   -9.33   20.02
   5 -23  -5  -29.78   31.98
   5 -23  -4  -12.17   28.30
   5 -23  -3   -1.47   25.36
   5 -23  -2   30.69   26.33
   5 -23  -1   52.94   27.27
   5 -24  -4   -6.73   32.48
   5 -24  -3   41.72   33.28
   5 -24  -2   46.97   28.61
  -6 -23   4  -23.66   22.15
  -6 -23   3   -5.21   26.62
  -6 -23   2   19.97   22.73
  -6 -23   1    0.09   22.26
  -6 -23   0   16.25   30.08
  -6 -23  -1   33.24   30.80
  -6 -22   5   -4.45   29.20
  -6 -22   4  -22.54   21.46
  -6 -22   3   82.46   31.78
  -6 -22   2   22.61   27.53
  -6 -22   1    2.30   25.77
  -6 -22   0   36.33   22.64
  -6 -22  -1   46.59   30.42
  -6 -22  -2   37.77   30.06
  -6 -22  -3  -14.62   29.23
  -6 -21   7    1.31   35.60
  -6 -21   6   39.16   28.00
  -6 -21   5  -30.76   27.21
  -6 -21   4  -12.91   19.91
  -6 -21   3   25.00   26.21
  -6 -21   2   46.40   27.17
  -6 -21   1   27.17   21.11
  -6 -21   0   50.29   26.38
  -6 -21  -1   47.57   28.68
  -6 -21  -2   49.58   27.24
  -6 -21  -3   17.70   30.13
  -6 -21  -4  -21.37   22.47
  -6 -20   8    7.36   36.61
  -6 -20   7   29.60   35.73
  -6 -20   6  -46.56   27.11
  -6 -20   5  -19.21   20.08
  -6 -20   4    2.46   25.12
  -6 -20   3  262.74   42.16
  -6 -20   2  -28.07   17.43
  -6 -20   1    6.46   23.71
  -6 -20   0   21.84   24.74
  -6 -20  -1   39.46   26.71
  -6 -20  -2    8.89   23.46
  -6 -20  -3   -4.08   26.33
  -6 -20  -4    8.86   29.36
  -6 -20  -5   40.04   32.36
  -6 -19   8   34.16   36.47
  -6 -19   7  -26.24   28.94
  -6 -19   6  -38.77   27.10
  -6 -19   5   10.94   28.06
  -6 -19   4   47.97   27.55
  -6 -19   3  -12.40   22.46
  -6 -19   2   89.13   28.24
  -6 -19   1   -8.99   17.58
  -6 -19   0   64.97   26.19
  -6 -19  -1   -1.93   22.21
  -6 -19  -2   39.15   23.05
  -6 -19  -3  -18.91   19.72
  -6 -19  -4   -0.90   26.83
  -6 -19  -5   -7.11   21.98
  -6 -18   9  -17.04   35.40
  -6 -18   8   17.95   30.59
  -6 -18   7   75.58   31.16
  -6 -18   6  -21.06   20.78
  -6 -18   5  -35.55   19.63
  -6 -18   4  -11.41   23.19
  -6 -18   3   87.67   28.83
  -6 -18   2   14.53   22.57
  -6 -18   1   -5.81   20.44
  -6 -18   0   -4.11   17.45
  -6 -18  -1  136.58   30.89
  -6 -18  -2   -3.70   18.53
  -6 -18  -3  -12.12   24.05
  -6 -18  -4  -18.97   18.74
  -6 -18  -5   58.61   30.71
  -6 -18  -6   -2.09   24.15
  -6 -17  10  -24.43   38.33
  -6 -17   9   -5.25   28.38
   6  17  -9   -6.18   18.52
  -6 -17   8   70.28   34.97
   6  17  -8   62.30   22.46
  -6 -17   7  -44.29   25.78
  -6 -17   6   59.73   26.90
  -6 -17   5  -34.38   22.45
  -6 -17   4   37.58   21.81
  -6 -17   3    2.09   20.83
  -6 -17   2   74.70   23.98
  -6 -17   1   -8.89   15.90
  -6 -17   0   17.63   17.47
  -6 -17  -1   55.69   24.93
  -6 -17  -2  128.11   30.79
  -6 -17  -3    9.24   23.93
  -6 -17  -4  103.46   30.76
  -6 -17  -5   -2.99   21.71
  -6 -17  -6   34.78   29.30
  -6 -17  -7  -27.80   26.83
  -6 -16  10   -1.18   30.09
  -6 -16   9  -50.46   31.89
   6  16  -9   -2.76   18.28
  -6 -16   8   19.49   32.04
   6  16  -8  -12.28   17.42
   6  16  -7  135.33   26.28
  -6 -16   7  143.09   39.30
  -6 -16   6    7.48   21.62
   6  16  -6   -9.10   14.90
  -6 -16   5   22.67   25.49
  -6 -16   4   16.53   21.77
  -6 -16   3  205.24   33.80
  -6 -16   2   -3.11   14.67
  -6 -16   1  -21.29   17.82
  -6 -16   0   -5.29   17.39
  -6 -16  -1  257.76   37.17
  -6 -16  -2  -34.83   19.30
  -6 -16  -3   -4.55   17.06
  -6 -16  -4  -10.71   18.87
  -6 -16  -5  120.20   32.20
  -6 -16  -6   -3.16   24.58
  -6 -16  -7  -26.55   27.30
  -6 -15  11   -2.93   36.91
  -6 -15  10  -15.85   33.67
   6  15  -9   -3.08   16.66
  -6 -15   9   -0.72   25.48
   6  15  -8   73.87   22.11
  -6 -15   8   94.84   30.50
   6  15  -7   -3.55   15.73
  -6 -15   7  -14.77   26.93
   6  15  -6  115.62   23.83
  -6 -15   6   87.00   27.18
  -6 -15   5  -10.15   17.01
   6  15  -5   -9.02   13.71
   6  15  -4   57.82   16.85
  -6 -15   4   57.55   20.90
  -6 -15   3   -8.75   14.04
  -6 -15   2  172.37   28.33
  -6 -15   1   -9.92   13.80
  -6 -15   0   61.96   21.08
  -6 -15  -1   -5.03   17.98
  -6 -15  -2   -4.29   15.67
  -6 -15  -3   46.35   24.25
  -6 -15  -4  117.16   29.63
  -6 -15  -5   31.10   21.28
  -6 -15  -6  158.12   31.26
  -6 -15  -7   -0.14   21.13
  -6 -15  -8  -32.79   27.85
  -6 -14  11   71.47   38.26
   6  14 -10  -13.53   18.02
  -6 -14  10  -32.55   29.83
  -6 -14   9  -40.13   28.26
   6  14  -9   -3.58   16.38
   6  14  -8   18.81   16.89
  -6 -14   8    6.04   28.57
   6  14  -7   78.78   20.03
  -6 -14   7  120.46   34.36
   6  14  -6   -4.69   13.92
  -6 -14   6   -6.19   21.28
   6  14  -5   24.66   14.91
  -6 -14   5   -0.22   17.12
   6  14  -4   -3.60   12.70
  -6 -14   4  -12.14   17.01
  -6 -14   3   34.78   17.32
   6  14  -3   40.58   16.00
  -6 -14   2   11.27   16.67
  -6 -14   1  -11.26   14.84
  -6 -14   0  -17.66   14.53
  -6 -14  -1  293.59   37.33
  -6 -14  -2  -24.95   16.51
  -6 -14  -3  -11.26   18.68
  -6 -14  -4    4.94   21.94
  -6 -14  -5  164.75   32.66
  -6 -14  -6   33.77   26.19
  -6 -14  -7   15.63   25.70
  -6 -14  -8  -16.59   27.35
  -6 -13  12   51.19   37.84
  -6 -13  11    2.78   32.03
  -6 -13  10   42.43   31.98
   6  13 -10   46.43   21.05
  -6 -13   9  -19.94   26.46
   6  13  -9  -15.98   15.99
   6  13  -8  152.06   26.58
  -6 -13   8  144.79   36.78
  -6 -13   7  -18.63   21.52
   6  13  -7  -24.71   13.56
   6  13  -6   18.77   14.14
  -6 -13   6   -4.24   20.54
  -6 -13   5   37.06   22.26
   6  13  -5   32.75   14.01
   6  13  -4   40.23   16.30
  -6 -13   4   59.25   22.14
   6  13  -3  -16.51   10.36
  -6 -13   3  -12.37   14.83
  -6 -13   2  -13.07   14.44
  -6 -13   1   -9.00   13.35
  -6 -13   0  148.70   26.44
  -6 -13  -1   46.31   16.70
  -6 -13  -2   62.89   19.08
  -6 -13  -3  -14.57   13.93
  -6 -13  -4  272.60   32.12
  -6 -13  -5   27.91   23.36
  -6 -13  -6  332.05   43.88
  -6 -13  -7   -0.26   23.94
  -6 -13  -8  -24.91   20.81
  -6 -12  12   11.55   32.25
  -6 -12  11   -4.18   30.35
   6  12 -10    7.36   18.09
  -6 -12  10   -4.23   22.56
  -6 -12   9   -5.22   21.58
   6  12  -9   -9.63   14.26
   6  12  -8  161.40   27.88
  -6 -12   8  168.77   35.12
   6  12  -7  182.18   27.67
  -6 -12   7  217.22   37.70
  -6 -12   6  -10.67   18.56
   6  12  -6   16.35   13.80
   6  12  -5   50.31   16.88
  -6 -12   5   44.61   21.70
   6  12  -4   81.36   17.99
  -6 -12   4  109.66   24.05
  -6 -12   3  243.35   28.46
   6  12  -3  222.88   26.50
  -6 -12   2   29.71   17.63
   6  12  -2   48.23   13.45
  -6 -12   1    5.31   11.52
  -6 -12   0  112.67   22.52
  -6 -12  -1  376.89   37.35
  -6 -12  -2   28.25   17.70
  -6 -12  -3   -7.73   16.43
  -6 -12  -4   38.58   17.53
  -6 -12  -5  508.26   49.15
  -6 -12  -6  -17.16   20.24
  -6 -12  -7    4.78   23.79
  -6 -12  -8  -19.12   25.18
  -6 -12  -9   92.54   35.50
  -6 -11  12   26.60   32.76
  -6 -11  11   -9.55   25.29
  -6 -11  10   69.85   31.77
   6  11 -10   63.09   22.31
  -6 -11   9  224.95   42.11
   6  11  -9  251.11   30.71
  -6 -11   8   49.54   25.16
   6  11  -8   40.53   18.60
  -6 -11   7   17.44   21.20
   6  11  -7   16.27   15.42
  -6 -11   6  146.70   29.30
   6  11  -6  150.17   23.36
  -6 -11   5  168.62   28.57
   6  11  -5  168.10   21.84
   6  11  -4  223.61   25.90
  -6 -11   4  214.40   27.26
   6  11  -3   59.13   15.09
  -6 -11   3   79.70   19.96
   6  11  -2   15.67   10.66
  -6 -11   2    8.85   14.43
  -6 -11   1  113.77   21.16
   6  11  -1  105.04   18.60
  -6 -11   0  354.08   35.05
  -6 -11  -1   63.75   16.57
  -6 -11  -2  307.88   32.70
  -6 -11  -3   80.24   21.05
  -6 -11  -4  184.25   27.44
  -6 -11  -5  -15.44   18.24
  -6 -11  -6   33.46   19.42
  -6 -11  -7   -6.28   18.24
  -6 -11  -8   23.91   27.43
  -6 -11  -9  -11.26   32.53
  -6 -10  13   -5.50   35.68
  -6 -10  12   32.55   30.30
  -6 -10  11   49.27   30.82
   6  10 -10  147.85   29.42
  -6 -10  10  134.83   33.81
   6  10  -9   -5.79   16.61
  -6 -10   9   10.99   20.81
  -6 -10   8  368.14   40.72
   6  10  -8  316.69   36.54
   6  10  -7  131.41   23.84
  -6 -10   7  133.99   26.72
  -6 -10   6   27.78   19.26
   6  10  -6   25.62   13.39
  -6 -10   5  -12.72   14.10
   6  10  -5  -10.88    9.35
   6  10  -4  296.36   30.58
  -6 -10   4  281.90   31.55
   6  10  -3  385.36   37.77
  -6 -10   3  435.28   39.55
   6  10  -2  112.05   18.21
  -6 -10   2   88.42   18.24
  -6 -10   1   21.45   14.29
   6  10  -1   41.53   12.64
  -6 -10   0  146.37   21.39
  -6 -10  -1  177.51   22.79
  -6 -10  -2   67.62   16.68
  -6 -10  -3   43.21   18.64
  -6 -10  -4  191.04   24.31
  -6 -10  -5  136.48   27.02
  -6 -10  -6   -2.41   16.58
  -6 -10  -7    0.97   18.54
  -6 -10  -8  -16.69   26.09
  -6 -10  -9  119.81   41.68
  -6  -9  13   84.41   37.61
  -6  -9  12   28.25   29.19
  -6  -9  11    3.73   26.70
   6   9 -10   52.31   20.49
  -6  -9  10   96.13   29.65
  -6  -9   9  113.60   28.41
   6   9  -9   64.37   20.83
  -6  -9   8   39.54   21.52
   6   9  -8   39.95   17.27
  -6  -9   7   39.12   20.87
   6   9  -7   42.55   16.38
  -6  -9   6  196.79   31.50
   6   9  -6  211.71   28.24
   6   9  -5  379.74   37.06
  -6  -9   5  387.76   38.73
  -6  -9   4    9.35   13.67
   6   9  -4    4.24   10.96
   6   9  -3  -10.89    8.45
  -6  -9   3    1.46   12.63
   6   9  -2  144.60   21.13
  -6  -9   2  169.46   22.69
   6   9  -1  609.27   49.16
  -6  -9   1  532.39   47.88
   6   9   0  221.91   22.80
  -6  -9   0  215.00   24.26
  -6  -9  -1   -0.62   11.71
  -6  -9  -2  215.40   27.97
  -6  -9  -3   50.91   17.73
  -6  -9  -4   64.41   19.35
  -6  -9  -5  -26.94   14.68
  -6  -9  -6   33.43   18.56
  -6  -9  -7   55.41   23.39
  -6  -9  -8   71.93   31.44
  -6  -9  -9   10.40   28.54
  -6  -8  13    8.42   31.06
  -6  -8  12   60.77   33.49
  -6  -8  11  213.47   39.83
   6   8 -10    5.18   15.51
  -6  -8  10   -1.91   18.34
  -6  -8   9   22.21   21.84
   6   8  -9   23.17   17.68
   6   8  -8   18.02   14.78
  -6  -8   8   -9.26   17.24
   6   8  -7  374.17   38.42
  -6  -8   7  391.55   39.33
   6   8  -6  517.23   46.92
  -6  -8   6  489.09   46.75
   6   8  -5   -2.77   10.56
  -6  -8   5    2.97   13.58
  -6  -8   4  879.12   72.70
   6   8  -4  910.43   74.07
  -6  -8   3  675.77   59.00
   6   8  -3  745.49   60.31
   6   8  -2  652.95   54.44
  -6  -8   2  626.91   53.06
   6   8  -1   26.03    9.64
  -6  -8   1   41.67   13.22
   6   8   0  289.69   27.63
  -6  -8   0  282.26   27.76
  -6  -8  -1  403.83   36.69
  -6  -8  -2  188.64   25.35
  -6  -8  -3   64.32   16.44
  -6  -8  -4   11.98   15.38
  -6  -8  -5   73.53   20.46
  -6  -8  -6   -1.35   18.69
  -6  -8  -7   -9.25   18.78
  -6  -8  -8  144.27   33.50
  -6  -8  -9   79.95   40.04
  -6  -8 -10  -53.79   42.36
  -6  -7  13   57.95   33.18
  -6  -7  12   22.41   26.88
   6   7 -11   11.87   18.13
  -6  -7  11   22.31   26.69
   6   7 -10   42.55   19.49
  -6  -7  10   27.55   24.30
   6   7  -9   25.59   17.73
  -6  -7   9   51.82   23.83
   6   7  -8  125.88   23.53
  -6  -7   8   99.83   25.07
  -6  -7   7   43.49   18.10
   6   7  -7   36.68   14.25
   6   7  -6  406.63   39.90
  -6  -7   6  433.24   40.29
   6   7  -5  571.36   52.57
  -6  -7   5  635.88   52.49
   6   7  -4  492.79   43.39
  -6  -7   4  453.63   41.95
   6   7  -3  614.93   45.36
  -6  -7   3  597.15   50.77
   6   7  -3  583.31   51.22
   6   7  -2 1054.30   79.30
   6   7  -2 1147.62   86.24
  -6  -7   2 1010.48   83.22
   6   7  -1  590.72   47.04
   6   7  -1  547.38   43.62
  -6  -7   1  498.46   45.24
  -6  -7   0  123.49   18.28
   6   7   0  120.22   17.71
   6   7   0  107.05   16.48
   6   7   1   12.60   11.06
   6   7   1    4.09    9.14
  -6  -7  -1    8.65   10.70
   6   7   2  244.68   25.50
  -6  -7  -2  179.80   22.26
  -6  -7  -3  808.59   66.16
   6   7   3  813.03   66.81
  -6  -7  -4   52.05   17.27
  -6  -7  -5    8.98   14.19
  -6  -7  -6   -0.25   19.25
  -6  -7  -7  165.70   30.82
  -6  -7  -8   15.02   23.55
  -6  -7  -9   50.65   39.55
  -6  -7 -10  105.66   57.67
  -6  -6  13   10.83   31.98
  -6  -6  12  121.85   34.58
  -6  -6  11  175.24   34.41
   6   6 -11  161.40   29.95
   6   6 -10  -15.38   14.88
  -6  -6  10  -14.86   18.40
   6   6  -9   -6.78   14.78
  -6  -6   9  -15.74   16.60
  -6  -6   8   10.03   15.44
   6   6  -8    5.75   12.53
  -6  -6   7  251.77   29.22
   6   6  -7  269.90   30.05
   6   6  -6  706.29   61.33
  -6  -6   6  702.33   59.37
  -6  -6   5    1.19   11.04
   6   6  -5   -4.87    8.92
   6   6  -4  190.08   17.26
   6   6  -4  219.63   24.22
  -6  -6   4  223.15   23.25
   6   6  -3  344.38   25.62
  -6  -6   3  323.11   29.90
   6   6  -3  271.10   29.43
   6   6  -2  448.59   34.40
  -6  -6   2  393.66   36.85
   6   6  -2  438.53   38.13
  -6  -6   1    6.05    9.13
   6   6  -1   -2.06    6.19
   6   6  -1    2.69    7.97
   6   6   0  736.71   60.93
   6   6   0  740.68   58.83
  -6  -6   0  781.21   59.60
  -6  -6  -1  275.08   26.66
   6   6   1  314.84   28.31
   6   6   1  295.06   27.12
   6   6   2  387.40   34.76
  -6  -6  -2  334.01   32.63
  -6  -6  -3   22.90   14.89
   6   6   3   17.65   15.23
   6   6   4  713.91   62.46
  -6  -6  -4  755.54   62.47
  -6  -6  -5  273.73   31.67
  -6  -6  -6   74.76   22.35
  -6  -6  -7    2.97   17.98
  -6  -6  -8  143.08   35.74
  -6  -6  -9   -7.66   29.45
  -6  -6 -10  -53.67   41.32
  -6  -5  13   34.35   30.55
  -6  -5  12   31.17   26.22
   6   5 -11    7.35   17.93
  -6  -5  11    7.45   25.44
  -6  -5  10   10.82   21.53
   6   5 -10    4.12   16.06
  -6  -5   9  375.24   41.30
   6   5  -9  422.36   42.17
   6   5  -8    7.13   14.23
  -6  -5   8   14.45   16.17
  -6  -5   7   -5.68   12.55
   6   5  -7  -11.30   11.43
   6   5  -6  434.30   41.84
  -6  -5   6  439.20   39.58
   6   5  -5  171.43   21.41
  -6  -5   5  187.75   20.93
   6   5  -4   77.04    9.62
   6   5  -4   65.81   14.39
  -6  -5   4   68.09   14.20
  -6  -5   3   -8.67    8.31
   6   5  -3   -2.35    6.94
   6   5  -3   -0.30    5.96
   6   5  -2  409.58   36.76
   6   5  -2  404.61   32.73
  -6  -5   2  407.20   35.24
   6   5  -1 1857.33  137.37
   6   5  -1 1774.89  129.63
  -6  -5   1 1701.57  132.17
   6   5   0   24.47    9.44
  -6  -5   0   62.54   11.50
   6   5   0   13.01    9.67
   6   5   1   -7.21    8.66
  -6  -5  -1   24.15    9.83
   6   5   1    4.68    6.95
  -6  -5  -2   -3.73    9.66
   6   5   2    1.71    9.90
  -6  -5  -3  637.09   52.67
   6   5   3  596.39   52.25
   6   5   4   66.44   18.81
  -6  -5  -4   93.55   20.97
  -6  -5  -5  100.37   20.61
   6   5   5   96.06   24.18
  -6  -5  -6  121.70   24.92
  -6  -5  -7   83.29   24.22
  -6  -5  -8   25.03   28.77
  -6  -5  -9   32.31   35.91
  -6  -5 -10   21.28   56.21
  -6  -4  12  176.67   36.34
   6   4 -11  235.49   34.84
  -6  -4  11  241.56   40.16
  -6  -4  10  -10.06   19.83
   6   4 -10   37.27   18.77
  -6  -4   9    5.62   16.91
   6   4  -9  -19.97   13.45
   6   4  -8   38.33   15.34
  -6  -4   8   25.67   16.53
   6   4  -7  235.55   26.42
  -6  -4   7  190.93   24.17
  -6  -4   6  706.17   59.40
   6   4  -6  747.21   63.44
   6   4  -5  296.83   31.75
   6   4  -5  316.35   24.75
  -6  -4   5  313.70   28.92
  -6  -4   4  937.76   71.89
   6   4  -4  850.31   75.22
   6   4  -4  979.36   67.70
   6   4  -3  128.77   16.26
  -6  -4   3  130.69   17.34
   6   4  -3  108.51   12.21
   6   4  -2  601.40   47.78
   6   4  -2  680.83   53.22
  -6  -4   2  595.37   49.77
   6   4  -1  106.78   14.66
  -6  -4   1   86.54   13.62
   6   4  -1   61.22   12.39
   6   4   0 1663.76  117.89
   6   4   0 1493.08  122.62
  -6  -4   0 1633.39  118.75
  -6  -4  -1    3.54    7.45
   6   4   1   -1.74    8.68
   6   4   1   -3.84    5.03
  -6  -4  -2   26.94   11.70
   6   4   2   24.22   12.08
   6   4   2   22.34    7.39
  -6  -4  -3   10.77   12.81
   6   4   3    1.77   12.65
   6   4   4   62.55   18.89
  -6  -4  -4   45.75   15.41
  -6  -4  -5  177.58   28.71
   6   4   5  206.20   30.22
  -6  -4  -6   53.55   22.83
   6   4   6   63.78   22.48
  -6  -4  -7   -6.92   21.97
  -6  -4  -8  120.39   37.10
  -6  -4  -9   15.92   40.15
  -6  -4 -10  -30.26   43.68
  -6  -3  12   -8.02   23.01
   6   3 -11    6.09   17.36
  -6  -3  11    1.97   20.28
  -6  -3  10  103.06   25.62
   6   3 -10   49.81   21.44
   6   3  -9  281.90   34.49
  -6  -3   9  300.55   38.22
   6   3  -8   33.09   17.72
  -6  -3   8   26.03   17.04
   6   3  -7   37.56   14.60
  -6  -3   7   38.43   14.35
   6   3  -6 1185.80   96.79
   6   3  -6 1169.33   86.39
  -6  -3   6 1192.22   91.81
   6   3  -5  929.84   67.95
  -6  -3   5  944.49   72.21
   6   3  -5  898.29   76.67
  -6  -3   4   57.16   11.61
   6   3  -4   73.94    9.85
   6   3  -4   32.04   11.77
  -6  -3   3    2.08    7.54
   6   3  -3    4.16    7.88
   6   3  -3    0.71    5.45
   6   3  -2  821.52   66.32
  -6  -3   2  776.30   62.47
   6   3  -2  831.65   60.92
  -6  -3   1 1799.75  135.22
   6   3  -1 1880.32  133.61
   6   3  -1 1819.10  141.02
   6   3   0   29.63    8.83
  -6  -3   0   18.63    7.62
   6   3   0   14.46    8.71
   6   3   1   49.42   10.45
   6   3   1   62.20   13.84
  -6  -3  -1  100.69   13.49
   6   3   2   -5.83    9.58
   6   3   2    3.57    5.36
  -6  -3  -2    0.07    8.98
   6   3   3  226.42   25.37
  -6  -3  -3  221.59   24.40
  -6  -3  -4   -5.31   10.84
   6   3   4   -3.54   13.43
  -6  -3  -5   41.81   18.52
   6   3   5   14.18   17.43
  -6  -3  -6   15.22   19.25
   6   3   6   26.14   19.69
  -6  -3  -7  290.16   42.68
   6   3   7  201.84   35.70
  -6  -3  -8   24.36   30.85
  -6  -3  -9  -35.07   37.36
  -6  -3 -10  -18.63   60.35
  -6  -2  12   42.57   25.91
  -6  -2  11  261.16   33.10
   6   2 -11  235.92   35.49
  -6  -2  10  425.78   44.76
   6   2 -10  451.83   46.30
  -6  -2   9   29.45   18.71
   6   2  -9  -18.47   13.91
  -6  -2   8  323.71   34.20
   6   2  -8  372.70   37.44
   6   2  -7   60.21   16.29
  -6  -2   7   31.53   14.44
   6   2  -6  209.87   24.30
   6   2  -6  174.05   17.75
  -6  -2   6  176.76   20.87
  -6  -2   5  351.72   30.27
   6   2  -5  335.27   34.51
   6   2  -5  337.66   27.68
   6   2  -4    1.35    7.90
   6   2  -4   17.33    6.25
  -6  -2   4    3.73    7.41
  -6  -2   3   -7.39    6.43
   6   2  -3   -2.77    4.90
   6   2  -3   -1.03    8.03
   6   2  -2  944.73   71.30
  -6  -2   2  816.26   66.17
   6   2  -2  853.22   65.07
   6   2  -1    6.81    7.96
   6   2  -1   31.62    8.72
  -6  -2   1   13.72    7.46
   6   2   0  751.67   54.17
  -6  -2   0  671.81   50.86
   6   2   0  556.03   51.01
   6   2   1   -8.25    6.43
   6   2   1   -5.49    5.04
  -6  -2  -1  -10.39    6.30
   6   2   2   87.78   11.22
   6   2   2  112.12   17.70
  -6  -2  -2  110.02   16.06
  -6  -2  -3    3.86    9.12
   6   2   3   -5.10   10.35
   6   2   4  614.58   55.40
  -6  -2  -4  705.88   56.93
   6   2   5  -16.54   14.72
  -6  -2  -5   -0.52   12.02
  -6  -2  -6  296.29   39.12
   6   2   6  255.82   35.48
   6   2   7   35.98   19.07
  -6  -2  -7  -31.39   21.37
  -6  -2  -8  115.45   39.26
  -6  -2  -9    1.06   32.94
  -6  -2 -10  191.67   68.02
  -6  -1  11   -2.93   18.85
   6   1 -11    2.25   15.80
  -6  -1  10   65.00   23.07
   6   1 -10   29.41   20.23
   6   1  -9  302.45   36.52
  -6  -1   9  356.55   34.76
  -6  -1   8    5.78   12.94
   6   1  -8  -12.19   13.55
  -6  -1   7   45.60   15.37
   6   1  -7   63.56   13.51
   6   1  -7   40.36   16.75
  -6  -1   6   66.62   15.04
   6   1  -6   99.80   14.16
   6   1  -6   73.97   17.49
  -6  -1   5 1890.10  139.85
   6   1  -5 1890.18  136.41
   6   1  -5 1874.90  147.92
  -6  -1   4  235.03   20.82
   6   1  -4  251.08   20.53
   6   1  -4  209.68   24.57
  -6  -1   3  615.90   46.04
   6   1  -3  577.39   50.91
   6   1  -3  596.76   45.77
   6   1  -2   -1.68    7.37
   6   1  -2   -0.48    5.37
  -6  -1   2   -6.37    6.09
   6   1  -1 1661.00  128.09
   6   1  -1 1664.66  120.91
  -6  -1   1 1642.51  121.52
   6   1   0   -3.62    6.94
  -6  -1   0    0.83    5.82
   6   1   0   -2.00    6.12
   6   1   1  140.59   14.98
   6   1   1  149.74   17.64
  -6  -1  -1  150.08   15.81
  -6  -1  -2   -1.85    9.90
   6   1   2    3.99    4.90
   6   1   2   -0.01    9.91
  -6  -1  -3  420.30   37.16
   6   1   3  398.92   37.16
   6   1   4   13.14   14.32
  -6  -1  -4   10.50   14.13
   6   1   5  -13.61   14.52
  -6  -1  -5   -7.50   12.14
   6   1   6    7.88   15.12
  -6  -1  -6   18.03   19.13
  -6  -1  -7  346.18   42.15
   6   1   7  303.11   42.70
  -6  -1  -8   28.72   34.25
   6   1   8   12.34   22.14
  -6  -1  -9    6.52   42.88
  -6  -1 -10   94.44   74.65
   6   0 -11  -16.59   15.46
  -6   0  10  297.72   35.64
   6   0 -10  384.45   40.00
  -6   0   9  -16.49   12.74
   6   0  -9   -7.32   15.16
   6   0  -8  590.13   56.37
   6   0  -8  633.90   50.90
  -6   0   8  619.50   52.64
   6   0  -7  -23.45   11.33
  -6   0   7  -18.07    8.94
   6   0  -7   -6.22    9.92
  -6   0   6 1240.27   94.10
   6   0  -6 1217.59   92.10
   6   0  -6 1247.61  101.18
  -6   0   5    2.22    8.95
   6   0  -5   23.04    8.97
   6   0  -5   -9.30   10.86
   6   0  -4   86.75   16.28
   6   0  -4  109.55   13.31
  -6   0   4   82.50   10.95
  -6   0   3   -0.55    4.64
   6   0  -3  -10.70    7.56
   6   0  -3    5.81    6.48
  -6   0   2   69.70    9.97
   6   0  -2   87.10   12.00
   6   0  -2   67.95   13.61
  -6   0   1   -4.52    4.87
   6   0  -1   -7.73    5.59
   6   0  -1  -17.61    6.76
  -6   0   0  990.66   73.86
   6   0   0 1005.58   77.83
   6   0   0  957.74   74.33
  -6   0  -1   -4.79    6.06
   6   0   1   -3.82    4.82
   6   0   1   -6.76    7.75
   6   0   2  451.30   35.77
   6   0   2  381.81   37.42
  -6   0  -2  495.78   38.29
   6   0   3   -1.23   10.20
  -6   0  -3    1.64   10.81
  -6   0  -4  364.11   36.73
   6   0   4  395.52   36.17
  -6   0  -5  -27.36   14.16
   6   0   5  -19.50   13.80
  -6   0  -6  111.21   26.35
   6   0   6  201.36   30.98
   6   0   7   26.06   17.76
  -6   0  -7   33.93   26.02
   6   0   8   54.00   26.00
  -6   0  -8   16.82   27.16
  -6   0  -9  -33.50   42.53
  -6   0 -10  103.75   66.04
   6  -1 -11   13.15   17.40
   6  -1 -10   58.18   22.02
  -6   1  10   72.84   22.54
  -6   1   9  316.63   33.02
   6  -1  -9  319.56   36.11
  -6   1   8    2.54   12.51
   6  -1  -8   -9.56   13.16
   6  -1  -8    0.46   13.20
  -6   1   7   55.53   13.75
   6  -1  -7   70.89   16.48
  -6   1   6   55.17   13.22
   6  -1  -6  119.00   18.10
   6  -1  -5 1921.27  140.07
  -6   1   5 1920.62  141.43
   6  -1  -4  230.35   21.10
  -6   1   4  224.23   19.50
   6  -1  -3  585.70   45.64
  -6   1   2    6.81    4.78
   6  -1  -2   -4.65    5.74
   6  -1  -2   -4.02    7.16
  -6   1   1 1546.52  113.40
   6  -1  -1 1541.77  120.47
   6  -1  -1 1575.76  114.07
   6  -1   0   -1.46    7.03
  -6   1   0  -10.91    5.16
   6  -1   1  118.72   15.63
  -6   1  -1  156.88   15.88
   6  -1   1  140.59   15.00
   6  -1   2    0.13    5.38
  -6   1  -2   17.69   10.86
   6  -1   2    6.24    9.77
   6  -1   3  474.98   41.85
   6  -1   4    0.45   12.09
   6  -1   4   -0.65   12.55
   6  -1   5   11.93   14.88
   6  -1   5    4.02   14.37
   6  -1   6   12.82   18.12
   6  -1   6   19.48   18.30
   6  -1   7  266.77   33.66
   6  -1   7  272.50   33.46
   6  -1   8   10.86   22.75
   6  -1   9  -10.11   21.69
  -6   1 -10  391.89  105.22
   6  -2 -11  231.80   33.93
   6  -2 -10  432.46   45.20
  -6   2   9   16.99   14.98
   6  -2  -9   44.53   18.53
   6  -2  -8  378.69   35.23
  -6   2   8  346.09   33.67
  -6   2   7   31.58   12.04
   6  -2  -7   63.68   16.04
   6  -2  -6  216.94   21.92
  -6   2   6  181.03   19.90
  -6   2   5  308.33   28.01
   6  -2  -5  373.10   30.65
   6  -2  -4   12.87    8.25
  -6   2   4    7.61    5.17
   6  -2  -3    2.62    6.68
   6  -2  -2  780.06   59.41
   6  -2  -1   16.79    8.54
  -6   2   1    6.58    4.77
   6  -2   0  730.91   53.33
  -6   2   0  696.51   51.70
   6  -2   0  597.46   54.37
   6  -2   1  -15.39    6.97
   6  -2   1   -5.79    5.73
  -6   2  -1  -14.94    6.44
   6  -2   2   97.09   14.19
   6  -2   2   72.52   10.89
   6  -2   2   96.64   16.83
   6  -2   3  -13.77    9.86
   6  -2   3    5.39    9.48
   6  -2   4  680.68   51.44
   6  -2   4  479.61   48.76
   6  -2   5    1.18   14.10
   6  -2   5   -0.44   11.57
   6  -2   6  223.50   28.84
   6  -2   6  231.98   32.23
   6  -2   7   46.34   21.87
   6  -2   7  -10.90   17.36
   6  -2   8   86.15   29.06
   6  -2   8  110.28   28.61
   6  -2   9  -35.29   20.18
   6  -2   9   -5.45   24.84
   6  -3 -12    4.15   16.91
   6  -3 -11    7.63   16.79
   6  -3  -9  232.68   27.76
   6  -3  -8   47.16   17.21
  -6   3   8   17.14   12.31
  -6   3   7   66.36   14.08
   6  -3  -7   76.08   18.01
   6  -3  -6 1220.90   92.04
  -6   3   6 1184.16   90.48
   6  -3  -5  985.96   73.29
  -6   3   5  907.75   70.76
   6  -3  -4   59.02   12.46
   6  -3  -3    9.16    7.93
   6  -3  -2  761.34   58.56
  -6   3   1 1605.70  121.49
   6  -3  -1 1738.69  122.95
  -6   3   0   10.50    6.93
   6  -3   0   18.36    9.61
   6  -3   1   64.07   13.13
   6  -3   1   74.31   11.21
   6  -3   2   -4.13    5.52
   6  -3   2   -4.71    6.88
   6  -3   2   -8.75    6.72
   6  -3   3  213.75   22.36
   6  -3   3  153.73   22.17
   6  -3   4   18.43   12.97
   6  -3   4   16.52   14.43
   6  -3   5    4.73   14.64
   6  -3   5   -3.59   14.56
   6  -3   6   35.55   18.90
   6  -3   6    0.59   16.57
   6  -3   7  183.67   32.77
   6  -3   7  135.33   27.82
   6  -3   8   24.49   21.65
   6  -3   8   10.43   22.98
   6  -3   9    0.17   24.84
   6  -3   9  -31.10   20.27
   6  -3  10   18.94   27.34
   6  -3  10    2.69   24.28
   6  -4 -12   95.76   24.16
   6  -4 -10   -1.09   20.58
   6  -4  -9   14.87   17.20
   6  -4  -8   46.86   19.16
   6  -4  -7  246.04   26.19
  -6   4   7  201.15   22.02
   6  -4  -6  773.77   62.68
   6  -4  -5  323.26   29.94
   6  -4  -5  309.22   25.69
   6  -4  -4  887.56   68.52
   6  -4  -3  138.93   17.65
   6  -4  -2  570.29   45.65
  -6   4   1   54.37    8.39
   6  -4  -1   65.15   12.43
   6  -4   0 1174.04   92.66
   6  -4   0 1308.00   91.80
   6  -4   1   -2.40    6.63
   6  -4   1   -5.36    5.86
   6  -4   2    2.51    8.13
   6  -4   2    7.38    9.98
   6  -4   3   13.22   11.88
   6  -4   3  -18.04    9.01
   6  -4   4   76.67   17.45
   6  -4   4   51.53   17.54
   6  -4   5  204.81   28.99
   6  -4   5  162.79   26.04
   6  -4   6   44.81   17.84
   6  -4   6   28.71   17.47
   6  -4   7  -19.13   18.12
   6  -4   7    4.67   20.80
   6  -4   8   84.96   28.39
   6  -4   8   66.16   25.43
   6  -4   9  -57.14   18.85
   6  -4   9  -40.61   20.14
   6  -4  10   40.66   27.29
   6  -4  10    6.93   24.02
   6  -5 -11   17.49   23.19
   6  -5 -10  -18.73   20.31
   6  -5  -9  357.93   36.69
   6  -5  -8   11.79   17.46
   6  -5  -7    2.42   14.27
   6  -5  -6  447.55   40.86
   6  -5  -5  205.79   23.29
   6  -5  -4   85.63   16.21
   6  -5  -3   -9.79    7.59
   6  -5  -2  391.07   33.77
   6  -5  -1 1374.53  100.00
   6  -5  -1 1306.54   97.65
   6  -5   0   19.08    7.32
   6  -5   0   37.29   11.24
   6  -5   1   -8.73    7.32
   6  -5   1   -6.03    6.65
   6  -5   2   -5.60    8.30
   6  -5   2    4.15    9.23
   6  -5   3  548.10   45.56
   6  -5   3  504.07   44.98
   6  -5   4   81.36   19.16
   6  -5   4   72.93   17.66
   6  -5   5  119.85   23.77
   6  -5   5  112.35   22.97
   6  -5   6  156.58   28.19
   6  -5   6  161.66   28.23
   6  -5   7   86.86   27.24
   6  -5   7   75.22   24.63
   6  -5   8    1.58   23.19
   6  -5   8   34.94   24.34
   6  -5   9   -4.10   24.35
   6  -5   9  -20.22   24.04
   6  -5  10   12.55   26.73
   6  -5  10  -14.80   27.69
   6  -6 -11  150.79   31.63
   6  -6 -10  -21.85   19.62
   6  -6  -9   10.90   19.89
   6  -6  -8    1.45   17.60
   6  -6  -7  301.47   32.39
   6  -6  -6  715.33   60.15
   6  -6  -5  -14.24   11.21
   6  -6  -4  215.80   23.23
   6  -6  -3  266.58   25.54
   6  -6  -2  397.83   34.60
   6  -6  -1   -1.15    4.38
   6  -6  -1   -0.29    8.34
   6  -6   0  545.96   41.34
   6  -6   0  508.14   43.23
   6  -6   1  226.35   24.87
   6  -6   1  308.29   25.07
   6  -6   2  320.66   28.62
   6  -6   2  251.52   26.84
   6  -6   3   38.03   14.01
   6  -6   3    7.54   10.93
   6  -6   4  621.07   51.15
   6  -6   4  536.85   49.38
   6  -6   5  200.54   26.10
   6  -6   5  231.01   30.99
   6  -6   6   72.06   22.60
   6  -6   6   76.17   20.04
   6  -6   7  -15.93   18.64
   6  -6   7   -5.96   17.02
   6  -6   8   76.65   27.47
   6  -6   8  112.69   30.43
   6  -6   9   -5.83   25.26
   6  -6   9  -11.31   24.42
   6  -6  10   -5.00   25.88
   6  -6  10   10.70   29.78
   6  -7 -11   10.81   20.54
   6  -7 -10   68.85   24.98
   6  -7  -9   49.04   23.93
   6  -7  -8  159.08   29.96
   6  -7  -7   48.65   18.77
   6  -7  -6  493.89   45.59
   6  -7  -5  624.56   53.40
   6  -7  -4  518.82   44.71
   6  -7  -3  624.36   51.22
   6  -7  -2  789.57   62.05
   6  -7  -1  467.61   40.21
   6  -7  -1  478.08   36.73
   6  -7   0   95.40   16.95
   6  -7   0   75.67   12.35
   6  -7   1    7.74    9.38
   6  -7   1    9.94    8.93
   6  -7   2  160.69   19.79
   6  -7   2  187.80   20.38
   6  -7   3  544.90   52.81
   6  -7   3  753.92   55.55
   6  -7   4   65.33   18.34
   6  -7   4   63.88   17.30
   6  -7   5    3.20   14.46
   6  -7   5   20.25   15.23
   6  -7   6   -8.77   16.72
   6  -7   6    5.89   17.27
   6  -7   7  152.49   30.13
   6  -7   7  183.84   32.73
   6  -7   8  -11.32   22.03
   6  -7   8  -15.80   18.00
   6  -7   9    7.36   26.59
   6  -7   9    4.24   24.39
   6  -7  10   79.39   32.67
   6  -8 -12   25.05   29.67
   6  -8 -11   95.31   30.44
   6  -8 -10  -11.51   22.86
   6  -8  -9   34.06   22.86
   6  -8  -8   21.90   22.06
   6  -8  -7  362.64   38.58
   6  -8  -6  483.17   45.63
   6  -8  -5   18.12   13.21
   6  -8  -4  778.23   63.07
   6  -8  -3  526.16   44.58
   6  -8  -2  605.97   50.03
   6  -8  -1   18.83    7.43
   6  -8  -1   30.60   12.32
   6  -8   0  193.18   19.77
   6  -8   0  225.18   23.08
   6  -8   1  278.11   27.41
   6  -8   1  284.20   26.14
   6  -8   2  129.10   19.55
   6  -8   2  129.22   20.57
   6  -8   3   37.53   14.01
   6  -8   3   76.29   17.16
   6  -8   4   20.31   14.32
   6  -8   4    3.81   13.32
   6  -8   5   80.95   21.03
   6  -8   5   73.01   20.68
   6  -8   6   19.53   18.62
   6  -8   6   25.77   19.31
   6  -8   7  -27.01   19.01
   6  -8   7   17.90   21.50
   6  -8   8   99.40   27.46
   6  -8   8   79.81   27.77
   6  -8   9   73.96   32.03
   6  -8   9   83.17   30.86
   6  -8  10  -13.26   26.85
   6  -9 -12   61.87   28.66
   6  -9 -11  -63.70   23.59
   6  -9 -10   53.02   23.87
   6  -9  -9  112.94   30.86
   6  -9  -8   21.10   22.68
   6  -9  -7   58.73   24.12
   6  -9  -6  241.78   35.76
   6  -9  -5  389.27   37.89
   6  -9  -4    6.15   13.95
   6  -9  -3   -6.36   10.38
   6  -9  -2  168.38   24.05
   6  -9  -1  567.93   47.70
   6  -9  -1  567.00   44.72
   6  -9   0  192.52   20.93
   6  -9   0  245.73   24.31
   6  -9   1   -3.45    9.18
   6  -9   1    3.20    9.05
   6  -9   2  147.75   23.03
   6  -9   2  175.72   22.56
   6  -9   3   22.01   14.15
   6  -9   3   33.81   13.33
   6  -9   4   55.50   17.17
   6  -9   4   59.64   18.75
   6  -9   5    5.24   15.84
   6  -9   5  -21.09   13.77
   6  -9   6   16.54   18.17
   6  -9   6    7.69   19.34
   6  -9   7   67.06   24.64
   6  -9   7   35.95   20.47
   6  -9   8   49.19   25.40
   6  -9   8   53.92   26.91
   6  -9   9  -14.56   25.79
   6  -9  10   21.77   30.35
   6 -10 -13  -35.29   34.34
   6 -10 -12  -16.98   28.37
   6 -10 -11   30.26   24.56
   6 -10 -10  155.90   35.40
   6 -10  -9   11.76   26.20
   6 -10  -8  365.75   41.31
   6 -10  -7  178.34   31.59
   6 -10  -6   47.63   22.34
   6 -10  -5   -8.86   14.17
   6 -10  -4  320.12   33.30
   6 -10  -3  407.76   38.05
   6 -10  -2  104.76   20.32
   6 -10  -1   18.43   12.28
   6 -10   0  123.96   17.56
   6 -10   0  133.19   20.91
   6 -10   1  190.93   26.28
   6 -10   1  179.03   20.77
   6 -10   2   60.76   15.54
   6 -10   2   55.16   16.64
   6 -10   3   44.64   14.38
   6 -10   3   46.21   16.88
   6 -10   4  148.74   24.98
   6 -10   4  187.79   27.25
   6 -10   5   51.03   19.48
   6 -10   5   84.42   22.05
   6 -10   6   13.85   18.86
   6 -10   6   11.72   18.00
   6 -10   7  -22.64   19.26
   6 -10   7    2.04   19.94
   6 -10   8   15.54   23.94
   6 -10   9  114.79   33.02
   6 -10  10   22.11   30.84
   6 -11 -12    1.48   33.94
   6 -11 -11    4.18   28.57
   6 -11 -10   38.68   30.21
   6 -11  -9  320.99   45.84
   6 -11  -8   65.36   25.37
   6 -11  -7  -12.04   21.09
   6 -11  -6  204.04   32.99
   6 -11  -5  291.66   39.43
   6 -11  -4  234.22   28.39
   6 -11  -3   64.96   19.05
   6 -11  -2   10.92   11.80
   6 -11  -1   95.73   19.94
   6 -11   0  243.41   26.61
   6 -11   0  279.52   25.68
   6 -11   1   56.33   14.37
   6 -11   1   43.61   15.43
   6 -11   2  210.39   26.51
   6 -11   2  266.34   26.58
   6 -11   3   69.64   17.90
   6 -11   3   77.38   18.56
   6 -11   4  133.39   23.51
   6 -11   4   99.49   21.68
   6 -11   5  -14.45   16.23
   6 -11   5  -13.53   15.94
   6 -11   6   41.86   21.82
   6 -11   6   44.88   21.38
   6 -11   7   16.23   22.39
   6 -11   7    2.78   20.23
   6 -11   8   14.12   24.92
   6 -11   9   20.01   28.82
   6 -12 -12    7.48   30.18
   6 -12 -11   70.16   35.74
   6 -12 -10   20.12   31.69
   6 -12  -9  -15.92   24.94
   6 -12  -8  238.71   41.50
   6 -12  -7  307.24   45.21
   6 -12  -6    3.24   20.01
   6 -12  -5   45.41   21.50
   6 -12  -4  128.21   26.03
   6 -12  -3  278.18   35.46
   6 -12  -2   23.80   15.13
   6 -12  -1   -4.09   12.07
   6 -12   0   82.90   18.42
   6 -12   1  303.18   29.24
   6 -12   1  283.06   29.97
   6 -12   2    9.29   13.26
   6 -12   2   30.64   13.93
   6 -12   3   -3.75   13.37
   6 -12   3    4.83   14.51
   6 -12   4   37.18   18.28
   6 -12   4   22.34   16.04
   6 -12   5  327.52   36.37
   6 -12   6   19.58   21.05
   6 -12   6   21.99   18.98
   6 -12   7  -12.42   23.10
   6 -12   8   15.66   26.47
   6 -12   9   72.78   32.22
   6 -13 -12   13.64   33.36
   6 -13 -11   -1.16   33.61
   6 -13 -10   22.28   32.26
   6 -13  -9  -18.75   26.32
   6 -13  -8  178.19   39.31
   6 -13  -7  -17.16   19.75
   6 -13  -6    5.64   22.24
   6 -13  -5   67.54   24.21
   6 -13  -4   77.49   21.38
   6 -13  -3   -4.10   14.54
   6 -13  -2   -8.45   12.63
   6 -13  -1   -2.85   12.77
   6 -13   0  140.06   23.92
   6 -13   1   27.19   15.23
   6 -13   2   62.01   18.80
   6 -13   2   79.31   18.23
   6 -13   3   -6.14   14.67
   6 -13   3    2.13   15.62
   6 -13   4  236.44   29.86
   6 -13   4  247.38   29.90
   6 -13   5    5.27   17.91
   6 -13   5   22.61   18.68
   6 -13   6  256.63   39.93
   6 -13   6  251.63   39.26
   6 -13   7   -6.71   22.58
   6 -13   8   29.17   27.01
   6 -13   9  -19.09   27.77
   6 -14 -11   70.51   38.30
   6 -14 -10    7.14   24.93
   6 -14  -9  -34.86   27.00
   6 -14  -8   33.15   30.20
   6 -14  -7  130.13   31.95
   6 -14  -6   -2.43   21.16
   6 -14  -5    8.25   18.52
   6 -14  -4   -2.99   17.72
   6 -14  -3   55.97   20.90
   6 -14  -2   18.73   15.53
   6 -14  -1    1.15   11.64
   6 -14   0   -6.10   10.68
   6 -14   1  235.83   31.85
   6 -14   2    4.10   14.24
   6 -14   3  -20.95   14.51
   6 -14   3  -13.61   13.94
   6 -14   4    2.27   16.81
   6 -14   4   26.71   16.47
   6 -14   5  107.16   26.92
   6 -14   5  125.71   27.46
   6 -14   6    7.12   22.11
   6 -14   7   25.19   24.90
   6 -14   8  -18.59   24.85
   6 -14   9  -17.04   29.31
   6 -15 -11   10.40   39.20
   6 -15 -10   19.94   27.97
   6 -15  -9  -15.05   30.70
   6 -15  -8  140.26   41.07
   6 -15  -7   -7.09   24.19
   6 -15  -6  147.58   33.69
   6 -15  -5  -45.45   18.48
   6 -15  -4   34.19   19.16
   6 -15  -3   -1.51   14.12
   6 -15  -2  260.23   35.11
   6 -15  -1  -11.01   14.14
   6 -15   0   52.29   18.37
   6 -15   1    1.25   14.47
   6 -15   2   15.01   16.27
   6 -15   3   64.23   21.08
   6 -15   4   45.62   19.77
   6 -15   4   49.50   22.97
   6 -15   5   -1.44   20.63
   6 -15   5   40.99   24.53
   6 -15   6  105.08   31.18
   6 -15   7   -8.87   24.89
   6 -15   8    7.41   27.90
   6 -16 -10   23.63   37.22
   6 -16  -9  -38.71   32.31
   6 -16  -8   -8.73   32.43
   6 -16  -7  196.85   41.99
   6 -16  -6   28.63   28.59
   6 -16  -5   87.28   29.00
   6 -16  -4   -1.09   19.52
   6 -16  -3  153.94   29.40
   6 -16  -2   -6.04   14.64
   6 -16  -1   -2.97   14.92
   6 -16   0   -2.38   15.51
   6 -16   1  152.60   27.18
   6 -16   2  -11.12   15.18
   6 -16   3  -13.25   14.60
   6 -16   4    0.71   18.32
   6 -16   6  -16.23   21.04
   6 -16   7    5.30   27.21
   6 -16   8   56.92   31.33
   6 -17 -10   72.68   40.64
   6 -17  -9   36.31   36.03
   6 -17  -8  123.76   41.00
   6 -17  -7  -22.61   28.44
   6 -17  -6  119.53   36.36
   6 -17  -5   20.44   22.47
   6 -17  -4   54.50   26.44
   6 -17  -3  -15.32   15.28
   6 -17  -2   76.42   23.46
   6 -17  -1  -15.12   14.53
   6 -17   0    2.73   17.13
   6 -17   1   29.20   17.54
   6 -17   2   90.01   23.64
   6 -17   3   -4.70   17.39
   6 -18  -9   -5.70   36.90
   6 -18  -8    7.28   35.79
   6 -18  -7  110.44   40.93
   6 -18  -6   13.46   29.89
   6 -18  -5  -12.72   21.34
   6 -18  -4   20.24   21.34
   6 -18  -3   61.17   25.41
   6 -18  -2   -0.63   18.65
   6 -18  -1    1.85   18.23
   6 -18   0   -3.38   16.54
   6 -18   1  103.12   23.75
   6 -18   2   10.30   17.53
   6 -18   3  -15.16   16.84
   6 -19  -8   68.46   44.22
   6 -19  -7  -12.85   30.89
   6 -19  -6    6.76   30.18
   6 -19  -5    8.60   24.84
   6 -19  -4    0.78   24.15
   6 -19  -3    5.80   22.08
   6 -19  -2  107.95   28.27
   6 -19  -1   -3.11   17.99
   6 -19   0    7.50   17.31
   6 -19   1   -8.98   16.61
   6 -19   2   39.10   22.60
   6 -20  -8   21.95   38.36
   6 -20  -7   90.85   38.90
   6 -20  -6   15.22   33.26
   6 -20  -5  -23.33   22.07
   6 -20  -4    1.65   25.03
   6 -20  -3  181.77   34.26
   6 -20  -2   -7.10   18.80
   6 -20  -1  -17.73   18.00
   6 -20   0    5.24   18.91
   6 -20   1   -2.77   19.32
   6 -21  -7   28.34   40.01
   6 -21  -6   58.89   37.23
   6 -21  -5  -26.74   23.70
   6 -21  -4   20.34   28.22
   6 -21  -3   -9.41   20.69
   6 -21  -2   37.56   23.80
   6 -21  -1    6.05   20.26
   6 -21   0   11.62   20.59
   6 -21   1   -8.56   18.55
   6 -22  -6  -18.24   29.65
   6 -22  -5  -39.25   31.42
   6 -22  -4   40.12   30.33
   6 -22  -3   57.19   28.59
   6 -22  -2   -4.80   23.07
   6 -22  -1  -24.35   19.80
   6 -22   0   -0.92   20.44
   6 -23  -4   -7.13   28.39
   6 -23  -3  -21.34   24.06
   6 -23  -2  -19.44   23.08
   6 -23  -1   -0.33   23.64
   6 -24  -3    4.54   26.80
   6 -24  -2  -17.38   25.03
   6 -24  -1   -6.90   23.39
  -7 -22   5  -26.11   28.62
  -7 -22   4    6.00   29.20
  -7 -22   3  121.82   34.54
  -7 -22   2   -8.44   25.92
  -7 -22   1  -19.29   26.47
  -7 -22   0   11.41   23.50
  -7 -22  -1  136.26   36.92
  -7 -21   6   41.06   34.01
  -7 -21   5  -28.98   22.45
  -7 -21   4   -3.22   27.88
  -7 -21   3   29.71   26.78
  -7 -21   2   11.88   21.75
  -7 -21   1   24.74   23.12
  -7 -21   0   56.00   29.14
  -7 -21  -1   17.50   27.99
  -7 -21  -2   22.46   29.33
  -7 -21  -3   -8.98   23.27
  -7 -20   7   32.58   34.97
  -7 -20   6   11.68   26.08
  -7 -20   5  -45.50   25.92
  -7 -20   4    8.94   27.47
  -7 -20   3   96.15   27.37
  -7 -20   2  -10.60   24.13
  -7 -20   1    7.80   25.16
  -7 -20   0   -3.38   25.51
  -7 -20  -1   78.75   25.98
  -7 -20  -2  -26.50   25.65
  -7 -20  -3  -15.00   22.22
  -7 -20  -4  -17.95   29.87
  -7 -19   8   39.09   31.40
  -7 -19   7  -22.08   32.59
  -7 -19   6  -19.65   29.43
  -7 -19   5  -12.81   27.56
  -7 -19   4   13.74   22.35
  -7 -19   3    7.51   19.52
  -7 -19   2   34.42   25.07
  -7 -19   1   -0.91   17.51
  -7 -19   0   14.42   23.96
  -7 -19  -1   15.37   19.88
  -7 -19  -2   21.26   26.78
  -7 -19  -3  -17.12   26.17
  -7 -19  -4    9.11   28.13
  -7 -18   9  -36.68   34.15
   7  18  -9  -12.54   17.29
  -7 -18   8   57.88   35.98
  -7 -18   7   29.88   33.67
  -7 -18   6  -54.89   25.28
  -7 -18   5  -14.29   24.62
  -7 -18   4  -13.37   18.98
  -7 -18   3  134.80   28.60
  -7 -18   2   -9.22   17.25
  -7 -18   1  -16.43   22.29
  -7 -18   0   -9.88   16.86
  -7 -18  -1  145.07   28.26
  -7 -18  -2   -8.94   23.58
  -7 -18  -3  -30.46   24.73
  -7 -18  -4   -2.65   20.97
  -7 -18  -5   30.66   28.87
  -7 -17  10   -7.63   38.80
   7  17 -10   10.01   22.14
  -7 -17   9  -57.38   29.27
   7  17  -9    2.66   20.79
  -7 -17   8   43.36   35.90
   7  17  -8   60.14   22.99
   7  17  -7   -4.43   17.29
  -7 -17   7  -28.83   28.90
  -7 -17   6    7.54   23.83
   7  17  -6   41.52   20.05
  -7 -17   5  -15.13   25.51
  -7 -17   4  156.91   34.10
  -7 -17   3    6.60   17.88
  -7 -17   2  114.81   26.64
  -7 -17   1  -25.58   15.46
  -7 -17   0   49.92   23.59
  -7 -17  -1  -12.61   17.06
  -7 -17  -2  119.69   31.02
  -7 -17  -3  -10.65   18.00
  -7 -17  -4   23.37   26.95
  -7 -17  -5   14.50   28.29
  -7 -17  -6   -5.64   27.11
   7  16 -10    5.27   19.70
  -7 -16  10  -59.93   34.17
  -7 -16   9  -41.48   31.86
   7  16  -9  -34.09   16.85
  -7 -16   8  -16.19   31.55
   7  16  -8   -8.83   17.65
  -7 -16   7  132.99   38.79
   7  16  -7  122.15   26.93
  -7 -16   6   -8.35   20.96
   7  16  -6    7.25   14.87
  -7 -16   5  -36.99   21.71
   7  16  -5   -1.63   16.27
  -7 -16   4  -22.77   19.95
  -7 -16   3  142.00   27.59
  -7 -16   2    0.60   20.51
  -7 -16   1  -15.93   18.95
  -7 -16   0  -20.60   18.46
  -7 -16  -1  287.11   33.89
  -7 -16  -2  -16.82   17.41
  -7 -16  -3  -27.46   21.04
  -7 -16  -4   -4.48   19.17
  -7 -16  -5   65.78   26.05
  -7 -16  -6  -38.98   25.37
  -7 -15  11   22.90   38.02
  -7 -15  10  -16.38   28.22
   7  15 -10   12.38   20.53
   7  15  -9  -15.62   16.09
  -7 -15   9  -35.51   29.10
   7  15  -8  101.78   25.65
  -7 -15   8  111.54   31.91
   7  15  -7    1.53   16.73
  -7 -15   7  -15.40   26.91
  -7 -15   6  -14.16   20.91
   7  15  -6   30.96   16.12
   7  15  -5  -12.75   14.26
  -7 -15   5  -40.19   20.38
   7  15  -4  166.77   26.18
  -7 -15   4  155.54   29.51
  -7 -15   3   49.46   22.80
  -7 -15   2   89.65   24.26
  -7 -15   1  -10.82   17.81
  -7 -15   0   84.01   24.03
  -7 -15  -1   17.93   17.49
  -7 -15  -2  114.24   25.71
  -7 -15  -3   -7.41   21.55
  -7 -15  -4   24.68   25.46
  -7 -15  -5   -8.92   24.25
  -7 -15  -6   79.10   31.25
  -7 -15  -7  -26.40   27.35
  -7 -14  11   86.70   40.49
  -7 -14  10  -48.75   30.89
   7  14 -10    5.65   19.44
  -7 -14   9    5.67   25.74
   7  14  -9    4.18   18.11
  -7 -14   8  -13.13   28.33
   7  14  -8    6.81   17.59
   7  14  -7  119.94   25.20
  -7 -14   7  119.22   32.48
   7  14  -6   -7.55   14.91
  -7 -14   6  -52.66   20.76
  -7 -14   5  -27.54   15.88
   7  14  -5    3.63   14.71
  -7 -14   4  104.88   27.00
   7  14  -4   71.93   18.46
   7  14  -3  177.29   27.00
  -7 -14   3  237.61   33.99
  -7 -14   2   -0.65   14.57
  -7 -14   1   -7.07   13.82
  -7 -14   0  -12.86   17.38
  -7 -14  -1  283.82   37.72
  -7 -14  -2   58.57   23.82
  -7 -14  -3  -11.12   17.08
  -7 -14  -4   10.24   19.39
  -7 -14  -5  227.62   38.21
  -7 -14  -6  -11.90   24.22
  -7 -14  -7   18.26   27.12
  -7 -13  12   67.68   38.39
  -7 -13  11   -9.94   32.89
  -7 -13  10   18.37   31.62
   7  13 -10   21.15   20.99
   7  13  -9   55.43   21.87
  -7 -13   9   58.78   32.76
  -7 -13   8  221.31   42.24
   7  13  -8  189.18   30.10
  -7 -13   7  -17.39   23.49
   7  13  -7   -8.63   13.08
   7  13  -6  153.08   26.26
  -7 -13   6  136.10   31.84
   7  13  -5   26.99   17.35
  -7 -13   5   40.33   19.82
  -7 -13   4  100.62   26.17
   7  13  -4  115.95   20.66
   7  13  -3    5.39   12.11
  -7 -13   3  -14.27   15.83
   7  13  -2   23.27   15.30
  -7 -13   2   32.13   16.27
  -7 -13   1    6.88   17.20
  -7 -13   0  212.44   31.31
  -7 -13  -1   12.29   18.89
  -7 -13  -2  229.93   31.64
  -7 -13  -3  -13.77   19.31
  -7 -13  -4  243.74   37.96
  -7 -13  -5   22.73   19.51
  -7 -13  -6   85.69   29.86
  -7 -13  -7  -16.03   25.87
  -7 -13  -8   -9.66   24.37
  -7 -12  12   -1.52   34.06
  -7 -12  11   46.76   34.06
  -7 -12  10  -13.64   27.92
   7  12 -10   18.47   20.41
  -7 -12   9  -18.99   20.78
   7  12  -9    1.07   17.70
  -7 -12   8  111.06   31.47
   7  12  -8  104.75   25.28
   7  12  -7   64.17   20.94
  -7 -12   7   64.47   29.14
   7  12  -6   -1.63   11.81
  -7 -12   6  -17.07   15.22
  -7 -12   5   -3.79   18.24
   7  12  -5   12.82   12.51
   7  12  -4    8.01   13.71
  -7 -12   4   12.65   14.71
   7  12  -3  102.20   20.88
  -7 -12   3  121.90   24.82
   7  12  -2  110.74   20.82
  -7 -12   2  107.62   23.66
   7  12  -1    4.26   10.58
  -7 -12   1    4.33   12.64
  -7 -12   0   95.20   22.60
  -7 -12  -1  234.82   28.40
  -7 -12  -2    6.16   18.47
  -7 -12  -3  -18.51   17.04
  -7 -12  -4   21.16   21.22
  -7 -12  -5  284.47   40.46
  -7 -12  -6    3.38   18.09
  -7 -12  -7  -19.91   20.64
  -7 -12  -8   -0.55   29.01
  -7 -11  12   46.05   34.95
   7  11 -11   12.62   19.65
  -7 -11  11   24.13   30.11
  -7 -11  10   56.10   29.43
   7  11 -10   53.87   22.30
  -7 -11   9  127.41   34.72
   7  11  -9  124.27   26.47
  -7 -11   8  141.70   33.33
   7  11  -8  126.45   24.63
   7  11  -7   -1.13   11.97
  -7 -11   7    6.46   21.42
  -7 -11   6  -17.55   17.77
   7  11  -6    2.89   13.90
   7  11  -5  363.21   37.29
  -7 -11   5  355.31   38.67
   7  11  -4   72.43   16.86
  -7 -11   4   76.24   20.08
   7  11  -3  -17.44    8.50
  -7 -11   3  -19.52   12.91
   7  11  -2   38.14   13.86
  -7 -11   2   76.60   20.18
   7  11  -1   65.70   15.44
  -7 -11   1   77.78   19.20
  -7 -11   0  299.17   31.56
  -7 -11  -1   96.88   21.92
  -7 -11  -2  195.10   27.93
  -7 -11  -3   41.42   18.06
  -7 -11  -4  122.91   23.99
  -7 -11  -5  -11.95   20.06
  -7 -11  -6  114.54   26.75
  -7 -11  -7   -3.25   22.97
  -7 -11  -8   58.21   31.18
  -7 -10  13   16.29   32.47
  -7 -10  12    4.58   30.49
  -7 -10  11   48.16   34.02
   7  10 -11   31.25   20.35
  -7 -10  10   46.05   26.49
   7  10 -10    3.41   19.19
   7  10  -9   15.06   17.34
  -7 -10   9   -5.54   23.81
   7  10  -8  155.70   28.65
  -7 -10   8  151.74   30.94
   7  10  -7   11.56   13.82
  -7 -10   7   -7.34   18.86
  -7 -10   6   12.30   18.83
   7  10  -6   31.90   16.28
  -7 -10   5  102.35   23.16
   7  10  -5  118.19   22.06
   7  10  -4  573.23   50.57
  -7 -10   4  539.09   49.87
  -7 -10   3  314.34   34.32
   7  10  -3  347.25   34.03
  -7 -10   2  110.53   22.07
   7  10  -2  122.33   20.49
  -7 -10   1    0.52   13.98
   7  10  -1    7.99   10.88
  -7 -10   0   52.69   17.44
   7  10   0   51.24   14.63
  -7 -10  -1  157.72   25.36
  -7 -10  -2    0.23   15.71
  -7 -10  -3    7.60   13.49
  -7 -10  -4   79.69   21.02
  -7 -10  -5   71.66   23.82
  -7 -10  -6   -8.30   20.96
  -7 -10  -7   -9.69   23.18
  -7 -10  -8  -11.19   25.40
  -7 -10  -9  135.31   43.60
  -7  -9  13   49.86   33.05
  -7  -9  12   56.45   32.89
  -7  -9  11  -18.91   25.61
   7   9 -11   -6.63   17.75
  -7  -9  10  -17.73   25.79
   7   9 -10   10.92   18.51
   7   9  -9  297.71   35.53
  -7  -9   9  300.33   37.60
  -7  -9   8    9.67   21.35
   7   9  -8    9.82   16.51
  -7  -9   7   56.11   21.12
   7   9  -7   38.92   16.74
  -7  -9   6    4.99   16.93
   7   9  -6   14.74   14.39
   7   9  -5  690.90   62.85
  -7  -9   5  752.69   63.05
   7   9  -4  560.36   51.82
  -7  -9   4  607.87   52.52
  -7  -9   3  115.59   21.84
   7   9  -3  114.54   20.30
  -7  -9   2  278.00   28.83
   7   9  -2  260.26   27.59
   7   9  -1  194.88   21.99
  -7  -9   1  201.44   23.42
   7   9   0  183.56   21.55
  -7  -9   0  194.44   23.10
  -7  -9  -1  -15.87   12.70
  -7  -9  -2   91.50   20.76
  -7  -9  -3   80.19   19.13
  -7  -9  -4   77.68   20.07
  -7  -9  -5  -14.75   18.11
  -7  -9  -6    9.76   21.83
  -7  -9  -7   -4.49   25.02
  -7  -9  -8   59.01   31.13
  -7  -9  -9  -27.11   26.07
  -7  -8  13   15.94   32.04
  -7  -8  12   20.45   27.93
  -7  -8  11  117.01   33.76
   7   8 -11  139.30   29.11
   7   8 -10   87.09   24.32
  -7  -8  10   51.83   26.78
   7   8  -9   -0.88   17.35
  -7  -8   9   31.75   22.54
   7   8  -8  205.61   31.10
  -7  -8   8  190.25   32.84
  -7  -8   7  231.94   34.03
   7   8  -7  222.77   28.28
  -7  -8   6   23.20   17.89
   7   8  -6   18.68   15.12
  -7  -8   5   97.54   21.42
   7   8  -5   83.79   19.30
   7   8  -4  154.97   21.09
  -7  -8   4  181.73   26.17
   7   8  -3  789.79   64.11
  -7  -8   3  707.28   62.22
   7   8  -2  192.11   22.49
   7   8  -2  219.34   21.04
  -7  -8   2  188.87   22.94
  -7  -8   1    4.43   11.46
   7   8  -1   -4.31    9.16
   7   8  -1   10.25    9.86
   7   8   0  129.73   19.00
   7   8   0  201.86   24.50
  -7  -8   0  184.44   23.69
  -7  -8  -1  135.65   21.22
   7   8   1   92.87   20.35
   7   8   2   33.76   16.43
  -7  -8  -2   45.24   15.93
  -7  -8  -3   87.66   18.86
  -7  -8  -4   -9.43   12.92
  -7  -8  -5  152.50   28.58
  -7  -8  -6  -16.67   20.05
  -7  -8  -7    3.77   19.62
  -7  -8  -8   12.35   28.12
  -7  -8  -9   87.22   38.42
  -7  -7  12    1.68   25.29
   7   7 -11  -12.02   16.72
  -7  -7  11    7.80   23.88
   7   7 -10   81.65   24.56
  -7  -7  10  119.01   29.89
   7   7  -9  549.69   52.33
  -7  -7   9  493.92   50.47
  -7  -7   8   34.48   20.80
   7   7  -8   44.87   18.74
   7   7  -7   21.36   14.56
  -7  -7   7   25.67   16.33
   7   7  -6  225.31   29.47
  -7  -7   6  161.17   26.81
  -7  -7   5  615.45   52.85
   7   7  -5  602.28   54.14
   7   7  -4  236.24   26.62
  -7  -7   4  226.28   25.63
   7   7  -3   -6.54    7.21
   7   7  -3   10.37    9.19
  -7  -7   3   -2.63   11.36
   7   7  -2  356.94   33.54
  -7  -7   2  348.39   32.84
   7   7  -2  329.38   29.77
   7   7  -1  589.74   47.72
   7   7  -1  631.96   51.01
  -7  -7   1  546.91   48.43
   7   7   0  125.63   18.02
   7   7   0  146.76   21.27
  -7  -7   0  144.22   20.38
  -7  -7  -1  127.52   19.98
   7   7   1  129.88   21.93
   7   7   1  121.44   18.39
  -7  -7  -2  157.75   21.84
   7   7   2  250.58   30.72
   7   7   3  266.17   31.41
  -7  -7  -3  279.10   29.54
  -7  -7  -4  -16.51   15.24
   7   7   4  -20.59   13.06
  -7  -7  -5   11.94   18.72
  -7  -7  -6   48.29   24.28
  -7  -7  -7   81.46   25.91
  -7  -7  -8    3.71   22.65
  -7  -7  -9   -9.08   35.04
  -7  -6  12   94.05   33.91
  -7  -6  11  138.87   32.35
   7   6 -11  136.42   29.08
  -7  -6  10   -5.96   22.84
   7   6 -10  -16.59   17.90
   7   6  -9  -18.09   14.65
  -7  -6   9   11.11   18.94
  -7  -6   8   49.55   21.21
   7   6  -8   47.50   18.77
   7   6  -7  768.21   67.59
  -7  -6   7  768.57   64.90
  -7  -6   6  585.19   50.75
   7   6  -6  572.80   52.68
   7   6  -5   -5.12   11.27
  -7  -6   5   12.07   13.96
  -7  -6   4  990.37   80.77
   7   6  -4 1063.14   84.67
   7   6  -3   82.05   16.48
  -7  -6   3   98.17   18.13
   7   6  -3   75.87   12.54
   7   6  -2    4.78    7.56
   7   6  -2    1.13    8.00
  -7  -6   2   -5.63    9.68
  -7  -6   1   40.33   12.69
   7   6  -1   62.02   12.50
   7   6  -1   38.41   12.07
   7   6   0   -8.16    7.75
   7   6   0   -6.45   10.56
  -7  -6   0    0.25    9.97
   7   6   1  335.44   31.32
  -7  -6  -1  398.79   32.45
   7   6   1  300.68   32.32
  -7  -6  -2  510.81   43.65
   7   6   2  488.41   44.65
   7   6   3   -7.66   15.49
  -7  -6  -3    3.62   14.63
  -7  -6  -4  105.62   22.56
   7   6   4   42.20   22.73
   7   6   5    2.83   21.37
  -7  -6  -5   30.53   20.46
  -7  -6  -6  175.54   32.70
  -7  -6  -7   13.88   20.95
  -7  -6  -8   77.60   33.14
  -7  -6  -9  -26.65   26.72
  -7  -5  11  -20.48   20.62
   7   5 -11   -3.43   17.50
  -7  -5  10   57.63   25.53
   7   5 -10   28.62   22.39
   7   5  -9  251.02   32.80
  -7  -5   9  267.06   32.28
   7   5  -8   22.93   16.88
  -7  -5   8   14.73   17.06
   7   5  -7   -7.80   12.88
  -7  -5   7  -10.97   14.46
  -7  -5   6  180.46   25.84
   7   5  -6  211.23   29.04
  -7  -5   5  662.08   52.93
   7   5  -5  602.25   55.56
   7   5  -4    6.88    6.99
  -7  -5   4   22.62   12.08
   7   5  -4   -9.29    7.80
   7   5  -3    8.35    7.61
  -7  -5   3   -2.82   10.35
   7   5  -3   11.28   10.61
   7   5  -2  265.55   23.36
   7   5  -2  266.89   26.28
  -7  -5   2  230.90   24.90
   7   5  -1  124.65   16.44
  -7  -5   1  153.86   16.81
   7   5  -1  129.18   16.36
   7   5   0  228.28   25.30
  -7  -5   0  286.42   25.30
   7   5   0  275.56   26.14
   7   5   1  112.34   15.53
   7   5   1  144.97   22.40
  -7  -5  -1  157.02   20.05
   7   5   2   15.39   13.15
  -7  -5  -2   22.89   12.54
   7   5   3  706.00   57.12
  -7  -5  -3  605.03   54.86
   7   5   4  -14.18   14.86
  -7  -5  -4    5.31   12.87
   7   5   5   -4.40   19.47
  -7  -5  -5    0.48   16.72
   7   5   6  -18.72   18.90
  -7  -5  -6  -12.49   20.04
  -7  -5  -7  242.08   40.58
  -7  -5  -8   22.14   29.10
  -7  -5  -9   32.67   37.86
  -7  -5 -10    4.82   45.18
   7   4 -11  299.68   41.53
  -7  -4  11  300.80   43.05
   7   4 -10  118.05   28.11
  -7  -4  10  126.04   27.19
   7   4  -9   -6.87   15.37
  -7  -4   9  -16.54   15.11
   7   4  -8    3.59   14.10
  -7  -4   8   34.84   17.73
  -7  -4   7  310.36   31.85
   7   4  -7  323.18   34.66
   7   4  -6  655.31   57.43
  -7  -4   6  606.05   52.59
   7   4  -5   -3.11    6.29
  -7  -4   5    8.13   10.69
   7   4  -5   -5.27   10.24
   7   4  -4  388.69   37.32
  -7  -4   4  388.25   34.19
   7   4  -4  394.64   31.23
   7   4  -3  116.23   14.05
  -7  -4   3   94.77   16.75
   7   4  -3   93.73   17.58
  -7  -4   2  184.93   20.21
   7   4  -2  195.97   18.91
   7   4  -2  179.07   20.88
  -7  -4   1  198.29   19.96
   7   4  -1  204.19   21.86
   7   4  -1  191.26   20.67
  -7  -4   0  126.80   16.03
   7   4   0  129.59   18.45
   7   4   0  180.29   21.59
   7   4   1  158.79   18.52
   7   4   1  192.92   24.95
  -7  -4  -1  184.54   19.27
   7   4   2   95.93   15.16
  -7  -4  -2  124.36   19.73
   7   4   2  147.37   23.32
   7   4   3   18.63   15.60
  -7  -4  -3   23.65   15.41
  -7  -4  -4  236.90   31.16
   7   4   4  207.05   32.51
   7   4   5   52.28   22.97
  -7  -4  -5   33.27   17.35
  -7  -4  -6  176.81   31.62
   7   4   6  178.00   31.80
  -7  -4  -7   43.72   26.36
  -7  -4  -8   72.01   28.67
  -7  -4  -9  -23.72   27.20
  -7  -4 -10  -71.99   44.94
   7   3 -12    7.48   19.89
   7   3 -11   60.67   24.45
  -7  -3  10  105.03   26.93
   7   3 -10   99.91   27.10
  -7  -3   9  258.16   31.31
   7   3  -9  260.13   33.25
   7   3  -8  -10.02   12.05
  -7  -3   8   -7.39   12.67
   7   3  -7   53.41   18.83
  -7  -3   7   66.06   17.35
  -7  -3   6  245.81   26.15
   7   3  -6  271.96   29.97
  -7  -3   5  684.44   53.11
   7   3  -5  621.35   57.51
   7   3  -5  657.07   49.70
  -7  -3   4   18.49    9.26
   7   3  -4   18.33    7.51
   7   3  -4   14.27   10.73
   7   3  -3   54.16   10.24
   7   3  -3   53.76   13.19
  -7  -3   3   63.96   12.47
   7   3  -2   65.05   12.35
   7   3  -2   69.04   14.32
  -7  -3   2   42.04   12.16
   7   3  -1 1667.66  117.24
  -7  -3   1 1687.83  118.19
   7   3  -1 1396.65  122.65
   7   3   0  149.79   18.23
  -7  -3   0  129.73   15.37
   7   3   0  144.98   16.89
   7   3   1   10.56    7.76
   7   3   1    4.10   11.36
  -7  -3  -1   18.92    9.34
   7   3   2   -2.57   12.02
   7   3   2   -2.96    6.33
  -7  -3  -2  -18.15    9.54
  -7  -3  -3  271.73   28.60
   7   3   3  261.17   28.63
  -7  -3  -4   10.46   15.52
   7   3   4   -1.43   16.20
  -7  -3  -5  -33.53   14.17
   7   3   5  -25.34   15.43
  -7  -3  -6   15.49   17.44
   7   3   6    9.16   20.42
  -7  -3  -7  386.54   42.87
   7   3   7  299.48   38.34
  -7  -3  -8   26.73   28.71
  -7  -3  -9   26.12   37.66
  -7  -3 -10   22.51   43.37
   7   2 -12   22.16   22.49
   7   2 -11   84.82   25.84
   7   2 -10  578.95   56.87
   7   2  -9   20.59   19.00
  -7  -2   9   25.70   16.59
   7   2  -8  297.74   35.51
  -7  -2   8  315.24   32.11
   7   2  -7  391.71   41.15
  -7  -2   7  426.45   37.81
  -7  -2   6  614.09   51.54
   7   2  -6  633.54   48.48
   7   2  -6  633.63   56.83
   7   2  -5   13.86    7.51
  -7  -2   5   13.08    9.20
   7   2  -5   -5.15   10.14
  -7  -2   4  533.86   42.67
   7   2  -4  502.07   41.19
   7   2  -4  553.03   48.41
   7   2  -3   77.84   11.86
   7   2  -3   51.49   13.68
  -7  -2   3   58.59   11.45
  -7  -2   2  507.82   42.29
   7   2  -2  573.70   46.81
   7   2  -2  494.97   41.56
   7   2  -1   18.50    9.15
   7   2  -1    5.05    8.48
  -7  -2   0 1060.51   83.06
   7   2   0 1146.97   84.40
   7   2   0 1107.21   87.19
  -7  -2  -1  127.38   16.81
   7   2   1   74.12   13.76
   7   2   1  139.66   20.35
  -7  -2  -2  261.99   26.35
   7   2   2  264.78   23.84
   7   2   2  269.57   27.35
  -7  -2  -3   -1.15   12.57
   7   2   3   46.54   16.30
  -7  -2  -4  358.47   34.98
   7   2   4  314.86   34.50
  -7  -2  -5   22.48   15.34
   7   2   5   -2.59   18.32
   7   2   6  241.85   37.23
  -7  -2  -6  222.84   32.98
   7   2   7   45.88   25.85
  -7  -2  -7   41.97   28.75
  -7  -2  -8  224.82   44.48
   7   2   8  178.16   37.12
  -7  -2  -9  -32.79   34.58
  -7  -2 -10   30.31   56.32
   7   1 -12   -0.37   19.45
   7   1 -11   63.40   23.07
   7   1 -10   22.20   20.59
  -7  -1   9   83.60   21.00
   7   1  -9   68.96   22.80
   7   1  -8   -6.03   14.95
  -7  -1   8  -17.26   11.75
   7   1  -7   18.92   10.11
   7   1  -7   -6.05   13.92
  -7  -1   7   -5.63   11.70
  -7  -1   6  133.92   19.49
   7   1  -6  130.73   15.11
   7   1  -6  148.70   25.56
   7   1  -5 1158.59   86.75
   7   1  -5 1171.61   96.23
  -7  -1   5 1189.40   88.89
   7   1  -4   -7.28    6.35
   7   1  -4   -3.97    8.27
  -7  -1   4   -3.56    6.83
   7   1  -3  189.79   22.70
   7   1  -3  200.75   18.92
  -7  -1   3  194.03   18.16
   7   1  -2  108.12   14.86
   7   1  -2   64.36   14.45
  -7  -1   2  102.43   13.61
   7   1  -1  175.01   19.84
  -7  -1   1  164.92   16.16
   7   1  -1  161.49   17.78
   7   1   0  -15.17    7.41
   7   1   0    3.20    8.19
  -7  -1   0    5.45    7.42
  -7  -1  -1   23.03    9.27
   7   1   1   24.01   11.03
   7   1   1   20.92    7.92
   7   1   2    0.08    6.35
   7   1   2   -3.43    9.45
  -7  -1  -2    9.52   10.54
  -7  -1  -3  558.90   49.39
   7   1   3  591.75   50.36
  -7  -1  -4   -4.39   15.12
   7   1   4   25.98   16.64
  -7  -1  -5  -27.40   15.14
   7   1   5  -19.58   17.01
  -7  -1  -6   48.37   22.42
   7   1   6   10.87   16.18
   7   1   7  153.78   32.92
  -7  -1  -7  161.37   35.05
  -7  -1  -8   -0.51   29.08
   7   1   8    8.23   23.83
  -7  -1  -9   22.21   36.61
  -7  -1 -10    7.72   49.55
   7   0 -12   12.68   19.00
   7   0 -11  -22.48   17.40
   7   0 -10  910.77   81.65
   7   0  -9    4.54   17.08
  -7   0   8  290.47   30.18
   7   0  -8  294.49   35.30
   7   0  -7   -0.79   10.32
  -7   0   7  -19.04    9.93
   7   0  -7  -21.54   13.04
   7   0  -6  360.64   38.12
   7   0  -6  404.44   32.23
  -7   0   6  355.04   32.43
   7   0  -5   -6.88    9.97
  -7   0   5    0.52    7.71
   7   0  -5   13.97    9.12
   7   0  -4   -9.65    6.76
   7   0  -4    0.82    8.86
  -7   0   4    4.47    6.04
  -7   0   3    3.32    6.08
   7   0  -3   -2.30    6.05
   7   0  -3   -5.03    8.96
  -7   0   2   80.08   11.76
   7   0  -2   72.28   15.05
   7   0  -2  110.23   14.45
  -7   0   1   -1.57    5.61
   7   0  -1   -8.47    6.49
   7   0  -1  -17.87    7.03
   7   0   0  752.68   58.05
   7   0   0  663.45   59.67
  -7   0   0  785.01   56.60
  -7   0  -1    0.68    7.27
   7   0   1   -6.24    5.95
   7   0   1  -19.57    8.72
  -7   0  -2  295.98   27.12
   7   0   2  265.21   27.25
   7   0   2  243.22   23.47
  -7   0  -3    6.92   13.11
   7   0   3    4.20   11.01
  -7   0  -4  525.67   49.07
   7   0   4  577.72   50.20
   7   0   5   -1.49   16.23
  -7   0  -5  -17.92   14.64
   7   0   6   70.02   23.87
  -7   0  -6   58.19   23.51
   7   0   7  -10.72   19.99
  -7   0  -7    7.36   24.82
  -7   0  -8   70.83   28.50
   7   0   8   42.24   26.30
  -7   0  -9    0.17   29.61
   7   0   9  -18.46   22.57
  -7   0 -10  107.43   49.08
   7  -1 -12    0.77   18.11
   7  -1 -11   29.57   21.64
   7  -1 -10   -2.67   16.08
   7  -1  -9   39.38   18.31
   7  -1  -8  -11.19   13.64
   7  -1  -8  -11.50   14.90
   7  -1  -7   29.21   13.22
   7  -1  -7  -15.68   11.17
  -7   1   7   -8.36    9.99
   7  -1  -6  128.29   23.11
  -7   1   6  135.15   17.89
   7  -1  -6  137.47   16.83
   7  -1  -5 1108.88   85.55
  -7   1   5 1179.06   85.69
   7  -1  -5 1146.26   94.37
   7  -1  -4    1.48    9.58
   7  -1  -4   -6.31    7.02
  -7   1   4    3.53    6.11
   7  -1  -3  153.74   19.35
   7  -1  -3  157.80   16.42
  -7   1   2   72.30   10.83
   7  -1  -2   72.38   15.95
   7  -1  -2  127.79   15.75
   7  -1  -1  146.34   17.34
  -7   1   1  148.48   14.51
   7  -1  -1  184.12   19.47
  -7   1   0   -4.39    7.32
   7  -1   0  -25.56    7.78
   7  -1   0   -7.54    6.70
   7  -1   1   22.58   11.43
  -7   1  -1   32.80   10.65
   7  -1   1   11.18    7.23
   7  -1   2  -11.61    5.53
  -7   1  -2    6.52   11.21
   7  -1   2    0.04   10.76
   7  -1   3  594.30   51.11
  -7   1  -3  581.14   50.14
   7  -1   4   -4.60   14.50
  -7   1  -4   13.12   16.26
   7  -1   5  -12.16   15.20
  -7   1  -5   -1.49   17.07
   7  -1   6    3.40   18.02
  -7   1  -6   45.10   21.24
   7  -1   7  123.51   30.38
  -7   1  -7  119.68   31.70
  -7   1  -8   32.70   31.43
   7  -1   8  -25.47   21.44
  -7   1  -9   -2.60   37.05
   7  -1   9    9.91   26.14
  -7   1 -10   48.17   53.47
   7  -2 -12   23.50   20.76
   7  -2 -11   46.74   22.47
   7  -2 -10  608.29   59.17
   7  -2  -9   26.58   18.44
   7  -2  -8  377.43   35.89
   7  -2  -7  434.47   38.53
   7  -2  -6  664.04   53.39
   7  -2  -5   -0.65    9.54
  -7   2   5   15.66    6.74
  -7   2   4  448.46   34.69
   7  -2  -4  469.03   37.92
   7  -2  -3   66.30   12.51
   7  -2  -2  541.22   43.58
   7  -2  -1    6.79    8.53
   7  -2  -1   18.20    9.21
  -7   2   1    1.09    5.55
  -7   2   0 1125.65   84.63
   7  -2   0 1136.81   89.39
  -7   2  -1  121.80   16.56
   7  -2   1  134.47   19.03
   7  -2   1   73.49   14.23
   7  -2   2  221.71   21.82
   7  -2   2  220.83   24.67
  -7   2  -2  272.86   25.13
   7  -2   3   47.46   16.67
   7  -2   4  349.54   35.99
   7  -2   4  360.13   34.80
   7  -2   5   14.94   15.32
   7  -2   5   27.34   16.54
   7  -2   6  216.28   34.07
   7  -2   6  247.90   36.15
   7  -2   7   17.97   24.31
   7  -2   7   23.11   19.56
   7  -2   8  111.37   30.63
  -7   2  -9  -26.54   27.85
   7  -2   9  -25.99   23.56
  -7   2 -10   91.90   54.55
   7  -3 -12    6.07   19.42
   7  -3 -11   57.99   22.02
   7  -3  -9  263.62   30.70
   7  -3  -8  -11.13   13.76
   7  -3  -7   62.97   18.89
   7  -3  -6  275.43   27.37
   7  -3  -5  646.90   52.06
   7  -3  -4   18.17    9.88
   7  -3  -3   62.63   12.94
   7  -3  -2   53.07   11.54
  -7   3   1 1469.83  113.71
   7  -3  -1 1648.37  115.87
   7  -3   0  156.13   19.18
  -7   3   0  111.71   14.49
   7  -3   1    9.28    8.95
   7  -3   1   16.24    8.80
  -7   3  -1   17.86    9.49
   7  -3   2   -8.01    9.49
   7  -3   2   -7.75    8.34
   7  -3   3  242.54   26.71
   7  -3   3  272.62   28.41
   7  -3   4   12.93   12.52
   7  -3   4   20.21   15.75
   7  -3   5   -2.45   13.09
   7  -3   5  -21.67   14.12
   7  -3   6   18.81   18.82
   7  -3   6   20.57   17.17
   7  -3   7  294.47   37.26
   7  -3   7  330.93   38.64
   7  -3   8    9.05   25.24
   7  -3   8   37.79   24.76
   7  -3   9   -5.95   23.39
   7  -3   9   -4.28   26.04
   7  -3  10   11.92   27.04
   7  -4 -12   78.10   24.03
   7  -4 -10  129.66   27.19
   7  -4  -9    5.74   17.66
   7  -4  -8   34.78   18.27
   7  -4  -7  384.31   37.41
   7  -4  -6  667.14   55.18
   7  -4  -5   -6.09   10.62
   7  -4  -4  359.62   31.99
   7  -4  -3   96.88   16.15
   7  -4  -2  144.76   16.34
  -7   4   1  127.44   14.79
   7  -4  -1  209.19   20.11
   7  -4   0  106.90   16.54
  -7   4   0  118.91   15.03
   7  -4   1  148.30   15.28
   7  -4   1  135.79   17.37
   7  -4   2   81.63   15.32
   7  -4   2  101.70   18.48
   7  -4   3    6.48   11.19
   7  -4   3   13.70   13.72
   7  -4   4  191.03   27.03
   7  -4   4  196.54   28.12
   7  -4   5   61.70   18.63
   7  -4   5   63.95   20.11
   7  -4   6  170.28   30.88
   7  -4   6  163.27   29.88
   7  -4   7   24.79   22.47
   7  -4   7   25.38   22.43
   7  -4   8   63.29   25.61
   7  -4   8  152.70   33.63
   7  -4   9   -7.80   26.31
   7  -4   9   -5.17   24.37
   7  -4  10   47.33   29.94
   7  -4  10   49.54   31.56
   7  -5 -10   32.60   24.57
   7  -5  -9  278.13   32.26
   7  -5  -8    7.31   17.44
   7  -5  -7   -1.72   15.51
   7  -5  -6  215.21   28.79
   7  -5  -5  675.32   55.40
   7  -5  -4   -3.78    9.94
   7  -5  -3   -7.73    8.33
   7  -5  -2  214.88   22.19
   7  -5  -1  150.33   17.19
  -7   5   1  100.36   11.90
   7  -5   0  211.60   21.83
   7  -5   0  207.20   18.50
   7  -5   1  128.68   18.87
   7  -5   1   99.86   13.48
   7  -5   2   -9.89    8.85
   7  -5   2   12.33   11.70
   7  -5   3  516.94   44.98
   7  -5   4   -0.50   12.47
   7  -5   4   -5.35   13.21
   7  -5   5    2.71   15.97
   7  -5   5   -0.21   16.02
   7  -5   6   14.70   18.79
   7  -5   6   18.33   19.60
   7  -5   7  233.08   35.73
   7  -5   7  110.50   28.59
   7  -5   8  -15.63   24.43
   7  -5   8   12.43   24.80
   7  -5   9   12.24   28.01
   7  -5   9    3.86   27.27
   7  -5  10  -40.42   27.72
   7  -5  10   -9.99   27.93
   7  -6 -11  113.89   28.32
   7  -6 -10  -10.34   21.45
   7  -6  -9  -23.64   18.20
   7  -6  -8   48.29   23.39
   7  -6  -7  879.51   72.73
   7  -6  -6  674.24   57.25
   7  -6  -5    7.86   13.79
   7  -6  -4 1058.96   81.93
   7  -6  -3   92.55   17.47
   7  -6  -2   -9.83    7.40
   7  -6  -1   28.57   12.21
   7  -6   0   -8.95    5.01
   7  -6   0  -16.37    8.45
   7  -6   1  302.67   29.46
   7  -6   1  297.93   26.69
   7  -6   2  384.89   32.57
   7  -6   2  328.53   32.93
   7  -6   3   18.61   12.69
   7  -6   3    5.24   12.02
   7  -6   4   58.14   17.92
   7  -6   4   70.72   18.36
   7  -6   5   15.51   15.59
   7  -6   5    4.87   18.01
   7  -6   6  155.43   30.22
   7  -6   6  150.35   29.32
   7  -6   7    7.57   21.89
   7  -6   7    9.41   22.53
   7  -6   8   39.71   26.51
   7  -6   8    8.42   24.68
   7  -6   9  -33.37   24.69
   7  -6   9   -2.56   25.04
   7  -6  10    4.05   30.17
   7  -6  10  -18.01   29.46
   7  -7 -11    2.68   26.69
   7  -7 -10   95.05   29.15
   7  -7  -9  595.39   55.45
   7  -7  -8   81.13   25.14
   7  -7  -7   49.83   21.47
   7  -7  -6  219.13   31.87
   7  -7  -5  520.34   45.47
   7  -7  -4  210.16   23.17
   7  -7  -3   -0.01    8.88
   7  -7  -2  297.30   29.01
   7  -7  -1  473.30   40.42
   7  -7   0  103.69   12.73
   7  -7   0   79.36   15.91
   7  -7   1   80.20   16.03
   7  -7   1   94.15   14.26
   7  -7   2  171.57   24.37
   7  -7   2  158.19   19.22
   7  -7   3  174.79   22.49
   7  -7   3  196.03   22.44
   7  -7   4   -7.30   10.99
   7  -7   4  -13.37   11.79
   7  -7   5   15.51   17.96
   7  -7   5    3.51   15.64
   7  -7   6   40.62   20.80
   7  -7   6    7.87   18.78
   7  -7   7   87.51   26.47
   7  -7   7   59.60   25.58
   7  -7   8    1.21   24.56
   7  -7   8  -16.84   22.60
   7  -7   9  -41.95   25.91
   7  -7   9  -23.09   25.89
   7  -7  10  -13.57   29.47
   7  -8 -11  178.12   36.08
   7  -8 -10   59.40   27.73
   7  -8  -9    3.45   23.23
   7  -8  -8  237.74   37.16
   7  -8  -7  239.92   37.08
   7  -8  -6   59.40   21.70
   7  -8  -5  123.43   24.04
   7  -8  -4  185.08   25.57
   7  -8  -3  717.40   58.69
   7  -8  -2  223.53   24.51
   7  -8  -1    8.10    9.70
   7  -8   0  126.96   19.90
   7  -8   1   84.60   14.64
   7  -8   1   67.51   15.85
   7  -8   2   26.05   13.71
   7  -8   2   27.87   11.89
   7  -8   3   60.48   18.31
   7  -8   3   68.37   16.26
   7  -8   4   -6.67   14.55
   7  -8   4  -24.01   10.74
   7  -8   5  133.38   27.25
   7  -8   5  120.07   25.04
   7  -8   6   -3.89   18.38
   7  -8   6  -20.71   18.67
   7  -8   7   -9.73   17.45
   7  -8   7   -2.05   21.04
   7  -8   8   34.65   25.52
   7  -8   8   29.33   25.80
   7  -8   9   -8.76   27.07
   7  -8   9   19.84   28.41
   7  -8  10    4.18   31.33
   7  -9 -12   21.68   26.99
   7  -9 -11   -2.98   25.18
   7  -9 -10   -7.46   21.79
   7  -9  -9  318.73   38.45
   7  -9  -8   15.04   23.57
   7  -9  -7   60.01   25.70
   7  -9  -6  -18.07   17.44
   7  -9  -5  676.44   57.78
   7  -9  -4  566.55   49.73
   7  -9  -3  139.42   22.91
   7  -9  -2  262.64   27.72
   7  -9  -1  205.05   25.73
   7  -9   0  184.18   25.56
   7  -9   1    5.95    9.55
   7  -9   2   56.70   15.81
   7  -9   2   89.28   19.55
   7  -9   3   90.00   18.65
   7  -9   3   71.36   18.11
   7  -9   4   39.88   16.03
   7  -9   4   69.54   18.52
   7  -9   5    8.55   18.45
   7  -9   5   19.43   16.34
   7  -9   6   25.96   21.28
   7  -9   6    1.50   19.28
   7  -9   7  -20.03   22.30
   7  -9   7   26.55   23.87
   7  -9   8   20.11   25.12
   7  -9   8    6.93   23.57
   7  -9   9   -8.80   27.84
   7 -10 -12  -10.66   28.42
   7 -10 -11   19.35   31.62
   7 -10 -10   13.44   28.33
   7 -10  -9    5.20   21.25
   7 -10  -8  225.60   40.07
   7 -10  -7  -13.21   21.80
   7 -10  -6   20.15   20.61
   7 -10  -5  189.92   30.90
   7 -10  -4  454.38   41.97
   7 -10  -3  275.36   28.75
   7 -10  -2   90.44   19.57
   7 -10  -1   -0.48   11.47
   7 -10   0   32.83   13.47
   7 -10   1   93.79   20.59
   7 -10   2   18.38   12.37
   7 -10   2    8.45   11.55
   7 -10   3  -13.73   12.27
   7 -10   3   -0.56   12.82
   7 -10   4   50.68   17.26
   7 -10   4   52.58   19.97
   7 -10   5   39.20   20.38
   7 -10   5   77.62   21.91
   7 -10   6  -17.11   20.02
   7 -10   6   -6.93   21.35
   7 -10   7  -28.45   20.99
   7 -10   7  -20.60   23.84
   7 -10   8    4.14   23.34
   7 -10   8  -15.17   24.89
   7 -10   9   65.25   32.87
   7 -11 -12   -3.00   25.99
   7 -11 -11  -10.45   27.39
   7 -11 -10   36.82   27.91
   7 -11  -9  157.47   37.23
   7 -11  -8  173.44   36.65
   7 -11  -7  -22.20   19.99
   7 -11  -6   15.64   21.58
   7 -11  -5  386.88   39.78
   7 -11  -4   83.58   22.22
   7 -11  -3   -5.88   14.51
   7 -11  -2   39.13   14.70
   7 -11  -1   64.75   18.11
   7 -11   0  240.48   27.30
   7 -11   1   68.69   17.41
   7 -11   2  132.61   24.51
   7 -11   3    6.04   15.48
   7 -11   3   20.72   15.27
   7 -11   4  103.30   23.71
   7 -11   4   92.86   23.30
   7 -11   5   14.71   20.35
   7 -11   5   -0.01   19.54
   7 -11   6  109.46   29.71
   7 -11   6  109.80   29.28
   7 -11   7   22.29   24.15
   7 -11   7   10.80   24.05
   7 -11   8   51.00   28.20
   7 -11   9    7.91   28.75
   7 -12 -12   11.39   31.85
   7 -12 -11   45.24   33.86
   7 -12 -10    8.07   29.27
   7 -12  -9    9.83   23.24
   7 -12  -8  112.03   35.07
   7 -12  -7   75.63   31.32
   7 -12  -6    1.03   22.43
   7 -12  -5  -14.82   13.64
   7 -12  -4   -0.31   17.66
   7 -12  -3   72.17   20.18
   7 -12  -2  104.05   21.69
   7 -12  -1    3.28   11.07
   7 -12   0   81.98   19.16
   7 -12   1  209.47   28.57
   7 -12   2    2.25   13.59
   7 -12   3  -23.41   14.26
   7 -12   4    1.34   16.82
   7 -12   4    1.44   17.28
   7 -12   5  259.97   36.87
   7 -12   5  180.39   33.01
   7 -12   6  -10.57   23.09
   7 -12   6   10.83   23.51
   7 -12   7   18.18   24.36
   7 -12   7   -6.65   25.93
   7 -12   8    2.36   25.64
   7 -12   9   48.69   32.67
   7 -13 -12    2.54   37.27
   7 -13 -11  -25.99   25.25
   7 -13 -10   46.92   34.23
   7 -13  -9   60.87   32.72
   7 -13  -8  199.89   38.13
   7 -13  -7  -20.68   23.47
   7 -13  -6  208.59   34.98
   7 -13  -5   34.92   19.48
   7 -13  -4  111.58   25.79
   7 -13  -3    2.19   13.21
   7 -13  -2   18.20   13.29
   7 -13  -1   32.59   16.45
   7 -13   0  131.56   22.56
   7 -13   1   18.65   13.66
   7 -13   2  124.40   24.86
   7 -13   3  -11.33   14.65
   7 -13   4  125.43   26.40
   7 -13   5   -0.19   19.25
   7 -13   6  104.23   31.06
   7 -13   6   33.02   24.86
   7 -13   7   21.03   25.49
   7 -13   8  -18.09   26.68
   7 -14 -11   99.19   37.95
   7 -14 -10   15.83   29.12
   7 -14  -9   18.74   31.43
   7 -14  -8  -20.29   29.56
   7 -14  -7  138.57   37.43
   7 -14  -6   -7.07   22.79
   7 -14  -5   -8.55   19.90
   7 -14  -4   61.72   21.02
   7 -14  -3  210.82   30.32
   7 -14  -2   -0.78   14.01
   7 -14  -1    8.80   13.85
   7 -14   0   -8.68   13.76
   7 -14   1  164.73   28.19
   7 -14   2   39.50   18.15
   7 -14   3   -9.51   15.66
   7 -14   4    5.41   18.19
   7 -14   5   49.85   22.28
   7 -14   6   -0.66   25.55
   7 -14   7    4.63   24.46
   7 -14   8   -9.06   31.56
   7 -15 -11    7.49   34.50
   7 -15 -10   -0.91   32.06
   7 -15  -9  -18.60   33.20
   7 -15  -8  162.40   42.92
   7 -15  -7   26.55   27.92
   7 -15  -6   74.93   27.05
   7 -15  -5  -24.86   16.80
   7 -15  -4  211.58   35.59
   7 -15  -3    8.70   17.79
   7 -15  -2   67.67   21.00
   7 -15  -1    0.81   15.63
   7 -15   0   32.65   15.01
   7 -15   1   19.60   17.27
   7 -15   2  122.93   25.81
   7 -15   3  -22.71   16.57
   7 -15   4    7.30   19.18
   7 -15   5   19.23   21.02
   7 -16 -10  -16.23   35.43
   7 -16  -9  -15.28   26.86
   7 -16  -8  -31.60   22.40
   7 -16  -7  235.20   46.73
   7 -16  -6    1.88   25.80
   7 -16  -5  -28.07   22.35
   7 -16  -4    8.95   21.34
   7 -16  -3  183.69   32.47
   7 -16  -2    3.49   16.23
   7 -16  -1    2.19   17.73
   7 -16   0  -13.42   14.05
   7 -16   1  242.43   35.10
   7 -16   2   -7.70   18.07
   7 -16   3  -26.38   19.21
   7 -16   4   -0.37   19.22
   7 -17  -9  -15.82   28.75
   7 -17  -8   46.11   31.38
   7 -17  -7    4.65   31.24
   7 -17  -6   99.04   35.48
   7 -17  -5   -2.04   21.49
   7 -17  -4  109.12   28.08
   7 -17  -3    1.75   19.05
   7 -17  -2   98.82   23.26
   7 -17  -1   -0.85   17.25
   7 -17   0   43.97   19.99
   7 -17   1   14.56   17.15
   7 -17   2   59.00   22.42
   7 -17   3  -12.27   17.43
   7 -17   4   19.68   19.87
   7 -18  -9   -3.69   31.66
   7 -18  -8   19.93   35.38
   7 -18  -7  156.49   44.30
   7 -18  -6  -39.70   27.71
   7 -18  -5   -0.95   26.87
   7 -18  -4   -8.17   24.05
   7 -18  -3  171.40   34.17
   7 -18  -2   -8.85   18.64
   7 -18  -1  -17.76   16.80
   7 -18   0   -0.73   17.39
   7 -18   1  116.10   26.26
   7 -18   2    3.12   17.98
   7 -18   3  -28.04   19.60
   7 -19  -8   22.35   37.29
   7 -19  -7    3.66   36.09
   7 -19  -6  -31.14   27.77
   7 -19  -5    5.48   29.12
   7 -19  -4   95.57   31.72
   7 -19  -3    1.21   21.98
   7 -19  -2   23.89   21.15
   7 -19  -1  -21.49   14.46
   7 -19   0   12.18   17.98
   7 -19   1   -7.60   18.25
   7 -19   2    3.47   19.14
   7 -20  -7   75.40   41.91
   7 -20  -6   15.01   28.88
   7 -20  -5   46.85   34.13
   7 -20  -4    7.40   25.90
   7 -20  -3  159.10   36.09
   7 -20  -2    8.60   21.03
   7 -20  -1    0.67   20.74
   7 -20   0   -8.68   20.59
   7 -20   1   31.21   23.57
   7 -20   2  -22.79   17.63
   7 -21  -6   40.81   32.48
   7 -21  -5  -11.56   30.21
   7 -21  -4   19.45   27.19
   7 -21  -3   -0.45   23.94
   7 -21  -2   -5.62   22.59
   7 -21  -1    8.83   21.11
   7 -21   0   20.34   21.34
   7 -21   1    6.03   21.02
   7 -22  -5   -3.93   31.37
   7 -22  -4    6.33   29.63
   7 -22  -3  120.90   32.27
   7 -22  -2   -1.10   24.53
   7 -22  -1  -22.80   21.79
   7 -22   0   -5.14   20.75
   7 -23  -4  -16.85   27.58
   7 -23  -3  -15.73   24.16
   7 -23  -2   13.31   25.30
   7 -23  -1  -26.53   20.28
   7 -23   0   -6.79   21.91
  -8 -22   3   47.94   28.88
  -8 -22   2   -9.87   27.23
  -8 -22   1   32.04   28.78
  -8 -21   5  -14.92   29.56
  -8 -21   4   21.28   28.92
  -8 -21   3    5.18   24.93
  -8 -21   2   -8.08   21.61
  -8 -21   1   29.58   27.74
  -8 -21   0   29.43   28.94
  -8 -21  -1   14.43   27.72
  -8 -20   7   40.29   33.89
  -8 -20   6  -21.11   31.94
  -8 -20   5  -23.77   22.13
  -8 -20   4   13.31   29.19
  -8 -20   2    2.63   25.86
  -8 -20   1   13.63   26.10
  -8 -20   0   20.28   21.77
  -8 -20  -1   41.00   29.21
  -8 -20  -2   -9.08   27.79
  -8 -20  -3   -9.16   28.07
  -8 -19   8  -27.58   37.22
  -8 -19   7   42.19   28.64
  -8 -19   6  -24.88   28.24
  -8 -19   5  -55.64   25.69
  -8 -19   4   51.53   29.13
  -8 -19   3   10.74   20.79
  -8 -19   2    4.77   25.11
  -8 -19   1    2.35   19.89
  -8 -19   0   62.98   27.27
  -8 -19  -1  -11.93   25.20
  -8 -19  -2   38.99   29.90
  -8 -19  -3  -31.10   27.32
   8  18  -9    6.49   21.17
  -8 -18   9   21.67   36.63
   8  18  -8    4.16   20.94
  -8 -18   8  -38.94   34.02
  -8 -18   7   80.28   37.50
   8  18  -7   48.01   23.81
  -8 -18   6  -45.37   26.67
  -8 -18   5  -33.08   24.31
  -8 -18   4    1.96   24.77
  -8 -18   3  145.45   29.82
  -8 -18   2    3.47   19.34
  -8 -18   1   -2.94   23.05
  -8 -18   0   34.89   25.10
  -8 -18  -1   51.51   27.21
  -8 -18  -2  -45.30   22.69
  -8 -18  -3  -23.72   26.24
  -8 -18  -4  -18.32   25.56
   8  17 -10  -21.50   21.18
   8  17  -9    0.90   21.80
  -8 -17   9  -26.13   34.65
   8  17  -8   94.84   25.61
  -8 -17   8  166.41   44.50
  -8 -17   7  -12.09   30.23
   8  17  -7   -0.99   17.13
  -8 -17   6    2.51   30.22
   8  17  -6   23.06   20.43
   8  17  -5  -12.06   15.01
  -8 -17   5  -19.77   23.90
  -8 -17   4  136.39   30.49
  -8 -17   3  -10.23   22.18
  -8 -17   2   63.89   27.00
  -8 -17   1  -22.60   16.06
  -8 -17   0   62.69   26.77
  -8 -17  -1   -2.77   23.09
  -8 -17  -2   71.98   28.79
  -8 -17  -3   -3.05   24.75
  -8 -17  -4   -2.10   22.26
  -8 -17  -5    7.33   24.22
   8  16 -10    1.21   21.75
  -8 -16  10   11.74   38.64
   8  16  -9   11.34   21.97
  -8 -16   9   15.82   28.25
   8  16  -8    1.76   17.45
  -8 -16   8  -16.02   24.95
  -8 -16   7  186.68   41.59
   8  16  -7  118.57   26.69
   8  16  -6  -19.58   16.10
  -8 -16   6  -46.63   24.43
   8  16  -5    2.05   16.84
  -8 -16   5  -35.42   22.04
   8  16  -4    1.13   16.48
  -8 -16   4    1.88   23.24
  -8 -16   3  283.41   41.56
  -8 -16   2   -1.26   20.87
  -8 -16   1  -32.37   19.41
  -8 -16   0    7.59   16.96
  -8 -16  -1  286.79   36.28
  -8 -16  -2    1.69   19.80
  -8 -16  -3  -21.61   18.75
  -8 -16  -4   11.86   26.71
  -8 -16  -5  111.93   35.11
   8  15 -11  -31.81   21.34
  -8 -15  11  -22.98   34.35
   8  15 -10   -1.59   21.18
  -8 -15  10    1.49   37.31
  -8 -15   9  -42.64   30.12
   8  15  -9   -3.78   19.81
  -8 -15   8  163.24   41.61
   8  15  -8  139.95   28.18
  -8 -15   7    6.90   23.72
   8  15  -7    9.67   15.87
   8  15  -6    8.68   18.13
  -8 -15   6  -16.51   25.33
  -8 -15   5  -27.94   22.75
   8  15  -5  -20.55   14.94
   8  15  -4  115.88   25.67
  -8 -15   4  165.42   33.01
  -8 -15   3  -20.07   16.06
   8  15  -3   -4.29   14.59
  -8 -15   2   76.30   25.92
  -8 -15   1   -7.38   15.89
  -8 -15   0  131.01   26.12
  -8 -15  -1   37.57   23.49
  -8 -15  -2   91.11   25.08
  -8 -15  -3   33.03   25.31
  -8 -15  -4  155.78   33.97
  -8 -15  -5   36.13   26.38
  -8 -15  -6   42.75   31.00
  -8 -14  11   82.17   37.43
   8  14 -11   28.94   24.98
  -8 -14  10  -63.60   30.15
   8  14 -10  -12.27   19.89
   8  14  -9   -9.15   18.39
  -8 -14   9  -17.73   28.62
  -8 -14   8   18.74   25.04
   8  14  -8  -12.99   15.31
  -8 -14   7  155.61   38.38
   8  14  -7  235.17   32.46
  -8 -14   6  -28.43   24.46
   8  14  -6  -20.10   14.66
  -8 -14   5  -49.34   19.69
   8  14  -5   -8.80   14.01
  -8 -14   4   20.34   20.93
   8  14  -4    3.34   15.34
   8  14  -3   97.30   22.26
  -8 -14   3  101.26   23.22
  -8 -14   2  -20.86   14.15
  -8 -14   1   15.74   18.87
  -8 -14   0   17.61   19.92
  -8 -14  -1  417.30   43.42
  -8 -14  -2   20.54   22.78
  -8 -14  -3  -16.64   22.66
  -8 -14  -4    6.71   24.20
  -8 -14  -5   79.90   30.63
  -8 -14  -6  -30.05   24.53
  -8 -13  11   31.23   32.31
   8  13 -11  -10.03   21.48
  -8 -13  10   40.58   33.75
   8  13 -10   37.68   22.70
  -8 -13   9    7.77   28.45
   8  13  -9    2.16   19.08
  -8 -13   8  148.56   37.50
   8  13  -8  156.67   30.00
   8  13  -7   -0.52   17.23
  -8 -13   7   29.02   26.82
  -8 -13   6  131.50   33.13
   8  13  -6  124.94   23.71
   8  13  -5  -24.04   11.70
  -8 -13   5  -17.58   20.70
  -8 -13   4  206.26   34.67
   8  13  -4  214.79   30.84
   8  13  -3  -16.69   12.79
  -8 -13   3  -21.07   15.49
   8  13  -2   24.47   16.25
  -8 -13   2   50.32   20.85
  -8 -13   1    2.36   17.24
  -8 -13   0   44.02   20.55
  -8 -13  -1  -22.20   17.57
  -8 -13  -2   11.47   21.43
  -8 -13  -3   -7.92   17.06
  -8 -13  -4   69.49   27.30
  -8 -13  -5    2.57   19.14
  -8 -13  -6   13.97   26.54
  -8 -13  -7  -38.14   25.75
  -8 -12  12   -6.70   37.85
   8  12 -11   28.33   23.97
  -8 -12  11   72.59   35.87
   8  12 -10   18.65   18.84
  -8 -12  10  -13.74   30.16
  -8 -12   9  -25.27   25.36
   8  12  -9   17.55   18.07
  -8 -12   8   22.40   28.86
   8  12  -8   40.19   20.45
  -8 -12   7  168.91   36.63
   8  12  -7  170.93   29.60
  -8 -12   6    1.81   21.56
   8  12  -6   10.46   14.12
  -8 -12   5   34.90   22.21
   8  12  -5   52.74   17.09
   8  12  -4   19.24   15.06
  -8 -12   4    3.53   20.06
   8  12  -3  263.51   30.12
  -8 -12   3  242.17   30.31
   8  12  -2  140.92   24.61
  -8 -12   2  182.30   28.90
  -8 -12   1  -13.26   14.31
   8  12  -1    1.07   12.42
  -8 -12   0   69.25   21.31
  -8 -12  -1  268.83   35.69
  -8 -12  -2   11.25   16.56
  -8 -12  -3   -1.85   20.81
  -8 -12  -4   95.78   28.06
  -8 -12  -5  149.29   33.39
  -8 -12  -6   17.30   20.85
  -8 -12  -7   -4.73   26.42
  -8 -11  12   54.03   34.60
  -8 -11  11  -17.32   28.62
   8  11 -11  -33.14   17.52
  -8 -11  10   33.25   30.48
   8  11 -10   34.46   22.17
   8  11  -9    5.54   19.94
  -8 -11   9  -18.64   25.53
  -8 -11   8   90.03   29.69
   8  11  -8   79.89   22.82
  -8 -11   7   23.88   23.51
   8  11  -7   13.20   15.53
   8  11  -6  159.49   28.08
  -8 -11   6  192.95   34.55
  -8 -11   5  180.69   32.02
   8  11  -5  165.91   27.53
  -8 -11   4   11.32   17.64
   8  11  -4   16.07   13.82
  -8 -11   3   52.86   21.51
   8  11  -3   52.16   16.27
  -8 -11   2  216.64   30.13
   8  11  -2  166.87   25.36
   8  11  -1   35.54   14.41
  -8 -11   1   -7.31   16.59
  -8 -11   0   46.45   17.95
  -8 -11  -1    8.41   13.91
  -8 -11  -2   47.28   21.10
  -8 -11  -3   62.92   23.85
  -8 -11  -4   70.72   22.67
  -8 -11  -5    6.38   18.42
  -8 -11  -6   68.60   28.81
  -8 -11  -7   40.16   28.10
  -8 -11  -8   -5.01   30.71
  -8 -10  12   -1.00   34.27
   8  10 -11   40.81   24.26
  -8 -10  11   90.94   33.16
   8  10 -10  -24.78   17.32
  -8 -10  10  -15.03   25.02
   8  10  -9   13.11   17.26
  -8 -10   9   38.92   31.40
   8  10  -8   41.53   20.92
  -8 -10   8   37.33   23.23
  -8 -10   7  112.60   28.63
   8  10  -7   70.32   22.07
   8  10  -6   52.93   18.97
  -8 -10   6   59.42   23.35
   8  10  -5  147.66   24.90
  -8 -10   5  117.64   26.57
  -8 -10   4   -8.96   15.88
   8  10  -4  -12.64   12.63
   8  10  -3  482.01   44.07
  -8 -10   3  424.15   42.27
  -8 -10   2   36.73   17.75
   8  10  -2   35.33   14.66
   8  10  -1   72.80   17.24
  -8 -10   1   71.73   19.62
  -8 -10   0   71.25   19.97
   8  10   0  113.60   18.87
  -8 -10  -1   80.84   20.71
  -8 -10  -2   33.13   15.77
  -8 -10  -3   37.90   17.74
  -8 -10  -4   -7.97   18.99
  -8 -10  -5  150.52   31.62
  -8 -10  -6  -18.89   16.60
  -8 -10  -7  -29.77   19.64
  -8 -10  -8   14.99   24.93
  -8  -9  11   -2.46   26.42
   8   9 -11   35.23   22.48
  -8  -9  10   20.68   25.37
   8   9 -10   -2.47   18.98
   8   9  -9   95.00   25.03
  -8  -9   9   60.80   27.83
   8   9  -8  258.58   35.76
  -8  -9   8  278.49   40.01
   8   9  -7    7.42   14.92
  -8  -9   7   10.45   21.83
   8   9  -6   18.94   13.65
  -8  -9   6   18.36   17.95
  -8  -9   5   24.89   18.54
   8   9  -5   49.42   15.43
  -8  -9   4  299.24   33.19
   8   9  -4  323.88   34.34
  -8  -9   3   21.39   16.43
   8   9  -3   12.45   12.29
  -8  -9   2  155.91   23.86
   8   9  -2  123.06   21.03
   8   9  -1    1.67    9.05
   8   9  -1  -10.17   11.29
  -8  -9   1   -6.87   12.80
   8   9   0  140.33   23.01
   8   9   0   94.02   17.87
  -8  -9   0   85.71   18.23
  -8  -9  -1  -28.25   10.08
   8   9   1  -14.25   13.06
  -8  -9  -2   56.34   18.71
  -8  -9  -3   29.44   19.49
  -8  -9  -4  116.43   26.78
  -8  -9  -5   -2.28   20.88
  -8  -9  -6   11.53   22.14
  -8  -9  -7    1.05   25.35
  -8  -9  -8    9.49   29.24
   8   8 -12    9.04   21.23
   8   8 -11   49.06   23.05
  -8  -8  11   63.66   29.52
   8   8 -10   79.68   24.40
  -8  -8  10   48.94   27.04
   8   8  -9   22.46   16.92
  -8  -8   9   10.93   22.26
  -8  -8   8  132.85   29.49
   8   8  -8  160.74   27.16
  -8  -8   7  117.60   25.80
   8   8  -7   79.49   20.45
   8   8  -6   25.93   14.17
  -8  -8   6   22.92   18.06
  -8  -8   5  419.45   40.63
   8   8  -5  416.79   41.28
   8   8  -4   61.60   17.86
  -8  -8   4   47.54   18.03
   8   8  -3  450.80   40.72
  -8  -8   3  389.20   39.61
  -8  -8   2   24.08   14.76
   8   8  -2   29.22   13.58
   8   8  -2   36.82   12.41
   8   8  -1   87.09   17.33
  -8  -8   1   70.02   16.99
   8   8  -1   61.26   15.65
   8   8   0    2.74   13.72
   8   8   0  -11.19    9.37
  -8  -8   0  -13.95   11.73
  -8  -8  -1   49.87   16.98
   8   8   1   19.74   12.64
   8   8   1   39.44   17.76
  -8  -8  -2  301.02   32.65
   8   8   2  312.84   34.06
  -8  -8  -3   69.83   20.22
   8   8   3   46.56   22.16
  -8  -8  -4   38.42   21.46
  -8  -8  -5  215.01   34.65
  -8  -8  -6  -11.43   22.97
  -8  -8  -7  -29.60   22.50
  -8  -8  -8   21.44   28.73
   8   7 -12  -14.54   19.55
   8   7 -11    7.20   20.93
  -8  -7  10   12.26   21.65
   8   7 -10   14.55   19.28
  -8  -7   9  456.35   46.46
   8   7  -9  467.58   48.70
   8   7  -8  -14.76   14.79
  -8  -7   8   -1.78   19.40
  -8  -7   7  251.34   30.09
   8   7  -7  254.82   30.60
  -8  -7   6  102.06   22.45
   8   7  -6  129.79   22.79
  -8  -7   5  112.90   21.99
   8   7  -5  127.69   22.16
   8   7  -4   80.91   19.52
  -8  -7   4   94.30   20.80
  -8  -7   3   -6.57   12.21
   8   7  -3   -1.93    9.19
  -8  -7   2   82.63   17.49
   8   7  -2   99.79   16.96
   8   7  -2   86.82   17.53
  -8  -7   1    6.99   12.27
   8   7  -1    8.82   11.41
   8   7  -1   14.06   11.16
   8   7   0  138.96   20.74
   8   7   0  184.81   24.58
  -8  -7   0  158.66   22.76
   8   7   1   16.80   10.65
  -8  -7  -1   31.51   15.54
   8   7   1   12.72   13.98
  -8  -7  -2  168.55   25.33
   8   7   2  170.67   28.43
  -8  -7  -3   77.35   20.55
   8   7   3   68.16   23.28
  -8  -7  -4   32.08   19.15
   8   7   4    6.41   21.44
  -8  -7  -5  -13.90   19.84
  -8  -7  -6   -9.64   21.82
  -8  -7  -7    5.53   25.26
  -8  -7  -8    7.70   30.03
  -8  -7  -9   10.67   34.90
   8   6 -12   84.19   27.60
   8   6 -11   73.63   24.66
   8   6 -10   36.09   21.80
  -8  -6  10   38.10   24.36
   8   6  -9  -25.29   16.96
  -8  -6   9   22.76   21.86
  -8  -6   8   89.19   23.00
   8   6  -8   90.33   23.72
   8   6  -7  117.10   23.23
  -8  -6   7  123.34   23.35
   8   6  -6  300.35   33.20
  -8  -6   6  302.23   31.96
  -8  -6   5    2.67   12.80
   8   6  -5    4.45   13.30
  -8  -6   4  492.28   42.25
   8   6  -4  434.00   43.23
  -8  -6   3   13.46   12.98
   8   6  -3   21.21   10.26
   8   6  -3   17.53   12.36
   8   6  -2  169.30   20.28
   8   6  -2  104.80   19.32
  -8  -6   2  162.68   21.94
   8   6  -1  -16.38    9.59
  -8  -6   1   -5.74    9.96
   8   6  -1  -11.12    9.47
  -8  -6   0   21.72   13.02
   8   6   0    7.96   10.50
   8   6   0   28.66   13.97
   8   6   1  -10.14   13.92
  -8  -6  -1   -4.64   11.24
   8   6   1   -1.76    8.65
  -8  -6  -2   50.60   17.57
   8   6   2   55.68   19.28
  -8  -6  -3   50.97   18.49
   8   6   3   38.71   18.14
  -8  -6  -4   10.94   18.51
   8   6   4   -1.73   16.64
   8   6   5  -17.80   18.27
  -8  -6  -5  -12.49   18.31
  -8  -6  -6   91.53   28.75
  -8  -6  -7    2.54   25.42
  -8  -6  -8  102.73   35.22
  -8  -6  -9  -25.16   34.76
   8   5 -12   16.58   20.70
   8   5 -11   24.24   21.28
   8   5 -10   -5.05   18.01
   8   5  -9  322.53   39.77
  -8  -5   9  368.04   38.46
   8   5  -8   48.96   18.93
  -8  -5   8   21.80   18.20
  -8  -5   7   11.79   14.45
   8   5  -7  -12.81   11.55
  -8  -5   6   61.77   17.64
   8   5  -6   61.33   17.46
   8   5  -5  572.96   51.53
  -8  -5   5  526.37   46.83
  -8  -5   4   83.78   16.61
   8   5  -4   46.46   16.35
   8   5  -4   80.28   12.87
   8   5  -3   -6.89    7.37
  -8  -5   3  -15.99   11.16
   8   5  -3   -3.88    9.20
   8   5  -2  220.93   22.30
   8   5  -2  234.93   25.23
  -8  -5   2  201.17   22.56
   8   5  -1  168.42   22.62
  -8  -5   1  147.73   18.54
   8   5  -1  165.02   19.25
   8   5   0  201.42   26.49
  -8  -5   0  155.67   21.95
   8   5   0  156.13   21.87
   8   5   1   21.69   10.26
  -8  -5  -1   32.93   13.69
   8   5   1   32.24   15.82
   8   5   2   -4.89   14.81
  -8  -5  -2    1.52   12.44
   8   5   2    8.89    9.20
  -8  -5  -3  254.28   29.40
   8   5   3  268.50   31.42
   8   5   4   15.32   20.18
  -8  -5  -4   23.70   18.50
  -8  -5  -5    5.01   19.17
   8   5   5    2.11   19.52
   8   5   6    3.85   23.11
  -8  -5  -6   -4.51   17.50
  -8  -5  -7  180.50   37.35
  -8  -5  -8    2.43   26.06
  -8  -5  -9  -46.63   24.77
   8   4 -12   36.27   22.41
   8   4 -11  150.46   31.30
   8   4 -10  102.74   27.54
   8   4  -9   -3.84   14.10
   8   4  -8   16.71   16.70
  -8  -4   8   19.06   15.50
   8   4  -7  487.43   48.14
  -8  -4   7  472.47   43.49
  -8  -4   6  642.05   54.73
   8   4  -6  669.60   60.00
   8   4  -5   -0.40   10.62
  -8  -4   5   13.08   11.23
   8   4  -4  137.04   21.71
  -8  -4   4  132.84   19.50
   8   4  -4  110.47   13.92
   8   4  -3   23.98    9.88
  -8  -4   3   12.45   11.59
   8   4  -3   23.54   11.29
  -8  -4   2  214.27   23.13
   8   4  -2  253.04   26.42
   8   4  -2  229.55   22.71
   8   4  -1    0.31   12.29
   8   4  -1    3.01   10.57
  -8  -4   1   28.88   11.44
   8   4   0  220.16   25.55
  -8  -4   0  284.81   24.93
   8   4   0  218.39   24.84
  -8  -4  -1  220.68   24.16
   8   4   1  264.24   27.48
   8   4   1  240.46   24.24
   8   4   2  568.84   50.79
  -8  -4  -2  580.08   49.22
  -8  -4  -3   73.30   20.21
   8   4   3   55.04   20.96
  -8  -4  -4  127.11   25.75
   8   4   4  149.84   30.29
   8   4   5  -16.22   20.32
  -8  -4  -5    1.58   18.29
   8   4   6  169.58   35.59
  -8  -4  -6  167.94   30.89
   8   4   7   58.49   27.44
  -8  -4  -7    2.68   20.69
  -8  -4  -8   41.51   32.21
  -8  -4  -9    3.98   35.62
   8   3 -12   24.81   21.29
   8   3 -11   45.14   23.34
   8   3 -10  -35.13   16.90
   8   3  -9  420.50   45.83
   8   3  -8    0.44   16.04
   8   3  -7   79.55   22.36
  -8  -3   7   51.16   17.72
  -8  -3   6   13.98   12.97
   8   3  -6   26.94   15.04
  -8  -3   5  488.35   40.80
   8   3  -5  490.48   45.96
   8   3  -5  460.11   37.97
   8   3  -4  246.12   22.18
  -8  -3   4  234.14   23.42
   8   3  -4  226.47   27.45
   8   3  -3   55.28   15.35
   8   3  -3   91.38   13.73
  -8  -3   3   50.75   14.53
   8   3  -2  368.07   31.21
  -8  -3   2  323.32   31.41
   8   3  -2  347.00   34.26
   8   3  -1 1320.41  100.82
   8   3  -1 1363.54  106.41
  -8  -3   1 1330.69  100.88
   8   3   0  159.25   21.74
  -8  -3   0  151.93   18.00
   8   3   0  165.20   24.66
  -8  -3  -1  126.00   17.83
   8   3   1  116.71   16.59
   8   3   1   90.67   19.45
   8   3   2  119.78   22.90
   8   3   2   60.56   13.24
  -8  -3  -2   80.39   17.57
  -8  -3  -3 1106.01   88.97
   8   3   3 1117.67   89.62
   8   3   4   85.61   25.97
  -8  -3  -4  138.15   24.99
  -8  -3  -5  -27.38   16.95
   8   3   5  -32.98   18.01
   8   3   6   77.93   28.12
  -8  -3  -6   69.55   21.97
  -8  -3  -7  175.68   35.48
   8   3   7  133.16   31.69
  -8  -3  -8    0.71   23.42
  -8  -3  -9   -7.20   31.86
   8   2 -12  122.34   30.08
   8   2 -11   10.47   19.57
   8   2 -10  520.82   54.86
   8   2  -9   -9.48   18.05
   8   2  -8  265.55   37.73
   8   2  -7  244.55   31.63
  -8  -2   6  456.03   39.38
   8   2  -6  441.02   44.96
   8   2  -5   10.62    8.66
   8   2  -5    2.88   13.33
  -8  -2   5   14.09    9.34
   8   2  -4   61.92   17.89
   8   2  -4   99.06   14.22
  -8  -2   4   79.09   14.00
   8   2  -3   45.87   13.32
   8   2  -3   66.41   12.57
  -8  -2   3   39.53   12.65
   8   2  -2 1177.27   98.73
  -8  -2   2 1199.47   93.26
   8   2  -2 1317.97   92.79
   8   2  -1  125.50   18.66
   8   2  -1   57.58   17.77
   8   2   0  171.33   20.83
  -8  -2   0  178.84   18.71
   8   2   0  217.97   26.83
   8   2   1   50.74   11.94
   8   2   1   75.62   18.47
  -8  -2  -1   46.00   13.78
  -8  -2  -2  265.79   27.47
   8   2   2  254.77   28.23
  -8  -2  -3  129.98   23.53
   8   2   3  120.53   25.06
  -8  -2  -4  452.75   42.81
   8   2   4  426.44   43.99
   8   2   5  -40.84   18.14
  -8  -2  -5    3.09   17.79
   8   2   6  138.63   32.04
  -8  -2  -6  135.56   28.77
  -8  -2  -7   19.84   25.99
   8   2   7   10.64   25.70
   8   2   8   32.78   27.14
  -8  -2  -8  -10.06   29.03
  -8  -2  -9  -31.29   33.19
   8   1 -12   -3.88   20.49
   8   1 -11    3.03   19.06
   8   1 -10    3.31   17.62
   8   1  -9  150.45   30.69
   8   1  -8   11.76   17.57
   8   1  -7   85.00   21.53
   8   1  -6    5.25    9.48
   8   1  -6  -18.07   12.77
  -8  -1   5  687.68   55.37
   8   1  -5  699.15   54.60
   8   1  -5  734.64   63.14
  -8  -1   4  103.37   14.43
   8   1  -4  128.26   16.53
   8   1  -4  103.14   20.39
   8   1  -3  103.24   15.28
  -8  -1   3   85.08   13.56
   8   1  -3   61.14   14.89
  -8  -1   2   14.07   10.58
   8   1  -2    9.55    9.45
   8   1  -2  -20.23   10.43
   8   1  -1 3536.09  253.36
   8   1  -1 3562.19  266.92
  -8  -1   1 3433.52  255.33
  -8  -1   0   12.98    8.35
   8   1   0   -2.17   11.84
   8   1   0   -4.88    9.09
   8   1   1    2.47    8.00
  -8  -1  -1    8.53   10.64
   8   1   1  -18.14   11.39
  -8  -1  -2    7.21   12.22
   8   1   2   -0.58   12.94
  -8  -1  -3  680.55   59.11
   8   1   3  707.33   60.14
   8   1   4   23.48   18.76
  -8  -1  -4   18.48   16.47
  -8  -1  -5   11.06   17.53
   8   1   5   -9.50   15.66
  -8  -1  -6   10.21   20.53
   8   1   6   -5.59   19.98
   8   1   7  214.08   39.72
  -8  -1  -7  173.58   37.17
  -8  -1  -8    6.60   27.10
   8   1   8   -2.20   25.64
  -8  -1  -9    3.80   33.06
   8   0 -12   64.72   25.22
   8   0 -11  -17.13   18.58
   8   0 -10  539.47   55.78
   8   0  -9   -2.20   14.90
   8   0  -8  356.85   39.93
   8   0  -7    2.52   10.70
   8   0  -7   -8.43   13.46
   8   0  -6   93.04   22.03
   8   0  -6  156.57   19.01
   8   0  -5  -19.89   11.96
   8   0  -5    4.78    9.10
  -8   0   4   26.83    8.60
   8   0  -4   35.14   11.17
   8   0  -4   33.28   14.22
   8   0  -3  -12.11    9.25
   8   0  -3   -3.08    7.11
  -8   0   3   -3.18    6.95
   8   0  -2  684.24   60.42
   8   0  -2  737.72   56.10
   8   0  -1  -33.50   11.32
   8   0  -1   26.80   11.92
   8   0   0  303.57   31.14
   8   0   0  345.75   32.01
  -8   0   0  360.47   29.12
   8   0   1   -5.33   10.91
   8   0   1   -2.58    7.06
  -8   0  -1   -2.59    9.26
   8   0   2  354.78   34.02
  -8   0  -2  304.84   30.95
   8   0   3   10.43   15.31
  -8   0  -3   14.71   14.28
  -8   0  -4  449.68   42.75
   8   0   4  429.19   43.54
  -8   0  -5  -11.11   13.30
   8   0   5  -11.89   16.86
   8   0   6   43.22   24.48
  -8   0  -6   10.27   20.57
  -8   0  -7   52.93   24.56
   8   0   7   11.92   24.41
   8   0   8    9.79   26.60
  -8   0  -8    9.64   28.12
  -8   0  -9   -1.42   26.35
   8   0   9    7.09   26.84
   8  -1 -13  134.41   30.20
   8  -1 -12  -11.47   19.89
   8  -1 -11  -24.32   17.43
   8  -1 -10   12.47   17.99
   8  -1  -9  149.61   30.33
   8  -1  -8   -3.10   13.93
   8  -1  -7  107.33   18.78
   8  -1  -7   78.41   21.46
   8  -1  -6    0.27   10.11
   8  -1  -6   10.04   14.52
   8  -1  -5  643.18   59.36
   8  -1  -5  681.70   52.72
   8  -1  -4  112.33   16.31
   8  -1  -4   72.68   18.05
   8  -1  -3   63.37   16.96
   8  -1  -3  106.72   15.65
  -8   1   2    8.43    8.23
   8  -1  -2   11.60    9.71
   8  -1  -2  -28.13    9.88
   8  -1  -1 3314.17  248.03
   8  -1  -1 3153.18  235.08
  -8   1   1 3296.00  236.15
  -8   1   0   18.74    9.31
   8  -1   0  -11.28    8.74
   8  -1   0    5.40   11.16
   8  -1   1  -10.13    7.22
   8  -1   1   -6.75    8.97
  -8   1  -1   -4.38   10.01
   8  -1   2    0.92   12.57
  -8   1  -2   26.58   13.80
  -8   1  -3  563.46   50.84
   8  -1   3  608.51   52.23
  -8   1  -4    2.02   19.57
   8  -1   4    7.14   17.48
  -8   1  -5   11.28   16.86
   8  -1   5   -3.42   17.93
  -8   1  -6   27.62   20.06
   8  -1   6   -5.58   20.11
  -8   1  -7  175.85   33.85
   8  -1   7  153.31   32.67
   8  -1   8   -1.78   25.11
  -8   1  -8  -17.05   23.58
   8  -1   9  -28.88   25.25
  -8   1  -9  -26.09   30.50
   8  -2 -13   17.37   21.60
   8  -2 -12   98.19   28.26
   8  -2 -11  -14.00   16.33
   8  -2 -10  433.10   46.76
   8  -2  -9   15.46   16.14
   8  -2  -8  207.38   33.48
   8  -2  -8  192.01   23.39
   8  -2  -7  223.86   24.23
   8  -2  -6  451.07   38.66
   8  -2  -5   -9.18    9.50
   8  -2  -4   77.77   14.88
   8  -2  -3   56.05   15.49
   8  -2  -3   56.73   12.97
   8  -2  -2 1242.12   93.48
   8  -2  -2 1240.89  100.04
   8  -2  -1  146.38   19.41
   8  -2  -1   58.48   18.11
  -8   2   0  191.70   18.65
   8  -2   0  187.71   21.45
   8  -2   0  185.34   21.30
   8  -2   1   38.33   14.46
  -8   2  -1   52.96   13.07
   8  -2   1   32.76   10.56
   8  -2   2  252.03   27.91
  -8   2  -2  277.97   26.98
  -8   2  -3   99.33   19.68
   8  -2   3  107.25   21.78
   8  -2   4  388.54   39.00
  -8   2  -4  351.77   37.13
   8  -2   5    5.25   15.64
  -8   2  -5  -12.34   17.17
   8  -2   6  159.85   32.01
  -8   2  -6  146.25   28.98
  -8   2  -7   23.92   23.14
   8  -2   7  -15.05   19.25
  -8   2  -8   53.10   29.57
   8  -2   8   29.58   27.94
   8  -2   9  -22.32   26.91
  -8   2  -9  -16.91   29.62
   8  -3 -13   36.59   24.28
   8  -3 -12   18.72   22.08
   8  -3 -11   13.92   17.65
   8  -3 -10   -4.16   18.29
   8  -3  -9  459.10   43.81
   8  -3  -8   -2.40   16.36
   8  -3  -7   74.62   18.84
   8  -3  -6   45.87   15.98
   8  -3  -5  456.80   39.14
   8  -3  -4  198.61   21.17
   8  -3  -3   78.30   14.74
   8  -3  -2  352.99   31.80
   8  -3  -1 1109.99   86.92
  -8   3   1 1207.70   84.54
   8  -3  -1 1114.18   91.92
   8  -3   0  146.07   20.72
   8  -3   0  110.16   18.96
  -8   3   0  126.04   16.44
   8  -3   1   77.35   14.63
   8  -3   1   96.92   18.40
  -8   3  -1   82.27   15.45
   8  -3   2   51.18   15.98
  -8   3  -2   84.19   17.53
  -8   3  -3  926.40   80.08
   8  -3   3 1089.11   82.24
   8  -3   4   86.11   22.26
   8  -3   5    1.44   17.39
   8  -3   6   25.05   19.80
   8  -3   7  129.28   30.66
  -8   3  -8    9.63   23.76
   8  -3   8    7.54   25.09
  -8   3  -9  -35.24   28.40
   8  -3   9  -10.58   27.78
   8  -4 -13   -5.99   21.67
   8  -4 -12   25.75   21.82
   8  -4 -11  100.63   24.60
   8  -4  -9   19.71   19.47
   8  -4  -8   17.69   17.17
   8  -4  -7  535.85   47.47
   8  -4  -6  627.87   52.41
   8  -4  -5  -19.94    9.66
   8  -4  -4  151.95   21.29
   8  -4  -3   16.65   10.20
   8  -4  -2  213.80   22.77
   8  -4  -1    5.64    8.56
   8  -4   0  223.57   23.90
  -8   4   0  212.07   21.07
   8  -4   1  230.35   24.48
  -8   4  -1  240.11   22.93
   8  -4   1  168.33   21.49
   8  -4   2  467.39   42.60
   8  -4   3   82.63   20.40
   8  -4   3   65.00   15.63
   8  -4   4   98.99   20.61
   8  -4   4  150.80   27.33
   8  -4   5  -16.52   14.96
   8  -4   5  -15.84   15.95
   8  -4   6  186.17   33.75
   8  -4   6  182.15   32.30
   8  -4   7    6.33   22.80
   8  -4   7   17.47   23.73
   8  -4   8   -5.11   25.18
   8  -4   8   34.24   28.60
   8  -4   9   -1.02   28.82
   8  -5 -13   52.82   24.23
   8  -5 -12    5.09   17.20
   8  -5 -10  -18.54   22.38
   8  -5  -9  357.35   38.20
   8  -5  -8   57.71   21.76
   8  -5  -7   21.56   16.15
   8  -5  -6   79.68   19.75
   8  -5  -5  478.96   42.06
   8  -5  -4   70.94   16.53
   8  -5  -3  -12.53    9.38
   8  -5  -2  159.26   18.77
   8  -5  -1  184.13   24.31
  -8   5   0  103.97   16.43
   8  -5   0  154.60   21.16
   8  -5   1   22.87   11.41
   8  -5   2   12.08   13.19
   8  -5   2    8.77    9.94
   8  -5   3  211.64   23.80
   8  -5   3  217.62   26.89
   8  -5   4   10.21   13.43
   8  -5   4   16.47   16.94
   8  -5   5  -12.38   15.15
   8  -5   5   10.44   18.11
   8  -5   6    7.59   18.64
   8  -5   6  -13.64   19.33
   8  -5   7  123.44   30.32
   8  -5   7  140.07   31.89
   8  -5   8  -29.63   24.74
   8  -5   8  -24.42   23.72
   8  -5   9  -35.02   26.11
   8  -5   9    0.79   28.30
   8  -6 -13   21.72   21.62
   8  -6 -10   35.10   23.43
   8  -6  -9    6.16   22.80
   8  -6  -8   76.61   24.66
   8  -6  -7  183.83   29.49
   8  -6  -6  266.00   29.47
   8  -6  -5  -13.39   10.59
   8  -6  -4  404.20   36.76
   8  -6  -3    5.68   11.69
   8  -6  -2  126.50   18.91
   8  -6  -1   -1.63    8.99
   8  -6   0   36.99   13.41
   8  -6   1   -8.50    9.89
   8  -6   2   21.06   11.05
   8  -6   2   33.61   15.20
   8  -6   3   12.12   13.71
   8  -6   3   37.35   14.93
   8  -6   4    0.93   14.91
   8  -6   4   20.54   17.29
   8  -6   5   -3.19   17.84
   8  -6   5   -7.87   15.62
   8  -6   6   58.89   23.53
   8  -6   6   95.21   25.25
   8  -6   7  -44.31   20.32
   8  -6   7    6.19   23.54
   8  -6   8   16.46   25.75
   8  -6   8   41.60   29.78
   8  -6   9    0.24   28.34
   8  -6   9   10.51   27.92
   8  -7 -11    7.40   26.96
   8  -7 -10   10.15   24.58
   8  -7  -9  600.95   56.27
   8  -7  -8  -12.42   19.85
   8  -7  -7  275.03   32.18
   8  -7  -6  167.88   27.94
   8  -7  -5  118.31   21.88
   8  -7  -4   89.72   19.40
   8  -7  -3   -4.49   11.18
   8  -7  -2   67.98   15.04
   8  -7  -1   -3.69    9.18
   8  -7   0  111.43   19.70
   8  -7   1    4.07   12.32
   8  -7   2  110.82   21.64
   8  -7   2  125.08   18.57
   8  -7   3   37.30   15.28
   8  -7   3   51.84   16.04
   8  -7   4   40.54   18.47
   8  -7   4   18.01   15.06
   8  -7   5  -24.89   16.33
   8  -7   5    5.81   16.69
   8  -7   6   18.49   21.03
   8  -7   6  -19.58   20.99
   8  -7   7   23.52   25.01
   8  -7   7   42.40   26.04
   8  -7   8  -39.48   24.36
   8  -7   8   20.97   28.06
   8  -7   9   -9.54   28.85
   8  -7   9    7.90   30.84
   8  -8 -11  124.69   35.18
   8  -8 -10   12.75   25.66
   8  -8  -9  -16.84   23.15
   8  -8  -8  167.67   33.88
   8  -8  -7  104.47   25.10
   8  -8  -6   22.93   19.09
   8  -8  -5  365.12   35.63
   8  -8  -4   67.38   18.76
   8  -8  -3  332.35   32.26
   8  -8  -2   17.14   12.95
   8  -8  -1   53.83   16.17
   8  -8   0  -14.90   10.64
   8  -8   1   27.59   14.04
   8  -8   2  240.07   27.64
   8  -8   3   63.33   15.25
   8  -8   3   30.45   15.06
   8  -8   4   38.80   20.00
   8  -8   4   39.01   16.91
   8  -8   5  187.33   31.65
   8  -8   5  187.75   33.17
   8  -8   6  -29.05   19.37
   8  -8   6   17.03   23.22
   8  -8   7  -17.51   21.43
   8  -8   7  -25.96   21.33
   8  -8   8   -8.56   25.62
   8  -8   8  -43.11   24.91
   8  -8   9   24.16   31.45
   8  -8   9   59.79   33.38
   8  -9 -11   -2.04   28.28
   8  -9 -10  -22.36   23.38
   8  -9  -9   67.84   28.83
   8  -9  -8  310.39   44.94
   8  -9  -7    1.25   20.96
   8  -9  -6   23.76   20.00
   8  -9  -5   19.33   17.03
   8  -9  -4  330.43   33.93
   8  -9  -3   20.65   15.74
   8  -9  -2  116.24   20.41
   8  -9  -1   -5.83   12.16
   8  -9   0  108.61   20.94
   8  -9   1    4.74   13.11
   8  -9   2    9.48   14.99
   8  -9   3   17.72   16.04
   8  -9   4   69.03   22.42
   8  -9   5   10.03   17.39
   8  -9   5  -16.18   16.18
   8  -9   6   14.49   21.63
   8  -9   6   -2.28   20.88
   8  -9   7  -23.67   22.55
   8  -9   7  -19.61   24.25
   8  -9   8   25.82   28.16
   8  -9   8   22.07   26.91
   8  -9   9   26.98   31.75
   8 -10 -12  -11.86   28.69
   8 -10 -11   68.29   32.05
   8 -10 -10  -18.47   24.92
   8 -10  -9   24.16   25.96
   8 -10  -8   37.21   28.32
   8 -10  -7   64.75   27.55
   8 -10  -6   84.27   25.67
   8 -10  -5  155.30   26.58
   8 -10  -4  -13.04   11.95
   8 -10  -3  322.73   32.38
   8 -10  -2   46.19   15.34
   8 -10  -1   71.46   18.30
   8 -10   0   75.28   18.34
   8 -10   1   41.31   14.97
   8 -10   2   47.34   16.52
   8 -10   3   27.53   17.59
   8 -10   4   -0.88   16.94
   8 -10   5  140.69   30.85
   8 -10   6    6.41   23.74
   8 -10   6    2.84   19.36
   8 -10   7   -5.48   26.44
   8 -10   7   -7.22   23.38
   8 -10   8   12.86   27.97
   8 -10   8   53.51   29.23
   8 -11 -12   62.93   32.20
   8 -11 -11   19.21   28.49
   8 -11 -10   49.76   31.94
   8 -11  -9  -21.20   26.66
   8 -11  -8   44.28   30.04
   8 -11  -7    7.71   24.26
   8 -11  -6  208.71   35.73
   8 -11  -5  230.06   33.75
   8 -11  -4   40.56   18.87
   8 -11  -3   40.00   15.67
   8 -11  -2  126.74   22.88
   8 -11  -1   18.53   13.75
   8 -11   0   32.84   14.62
   8 -11   1   15.66   14.87
   8 -11   2   38.00   17.84
   8 -11   3   25.32   17.35
   8 -11   4   56.03   23.18
   8 -11   5    8.51   19.91
   8 -11   6    7.60   23.44
   8 -11   7   11.80   24.98
   8 -11   7   -8.38   23.65
   8 -11   8   37.19   31.49
   8 -12 -12   38.90   36.94
   8 -12 -11   59.52   35.97
   8 -12 -10   -3.86   30.22
   8 -12  -9  -19.30   26.39
   8 -12  -8   84.76   31.51
   8 -12  -7  224.77   39.18
   8 -12  -6   44.40   25.45
   8 -12  -5   88.65   25.26
   8 -12  -4    0.34   16.88
   8 -12  -3  244.65   29.19
   8 -12  -2  112.12   23.78
   8 -12  -1   13.84   14.10
   8 -12   0   53.16   16.48
   8 -12   1  117.95   23.60
   8 -12   2   34.38   18.78
   8 -12   3    4.93   14.25
   8 -12   4   -2.42   20.05
   8 -12   5   81.56   27.22
   8 -12   6  -23.03   21.26
   8 -12   7   16.23   26.67
   8 -13 -11  -15.61   30.09
   8 -13 -10   70.45   36.72
   8 -13  -9  -17.98   26.60
   8 -13  -8  211.55   42.87
   8 -13  -7  -17.79   26.08
   8 -13  -6  189.67   36.66
   8 -13  -5  -12.86   18.62
   8 -13  -4  187.39   32.24
   8 -13  -3   -4.43   15.16
   8 -13  -2   20.44   14.29
   8 -13  -1    6.80   12.27
   8 -13   0   24.43   16.71
   8 -13   1    6.98   16.08
   8 -13   2   -9.56   15.15
   8 -13   3  -24.00   16.49
   8 -13   4    3.06   19.99
   8 -13   5   13.04   23.23
   8 -13   6  -19.48   26.13
   8 -14 -11  115.87   43.11
   8 -14 -10  -21.68   31.88
   8 -14  -9    3.34   31.83
   8 -14  -8  -23.21   27.00
   8 -14  -7  298.89   47.76
   8 -14  -6    4.31   21.06
   8 -14  -5  -20.99   19.83
   8 -14  -4    1.76   18.16
   8 -14  -3   88.64   23.27
   8 -14  -2   -2.41   15.77
   8 -14  -1   -2.69   14.38
   8 -14   0   19.48   17.43
   8 -14   1  278.94   32.06
   8 -14   2   26.30   19.69
   8 -14   3  -25.31   17.82
   8 -14   4    8.25   20.55
   8 -14   5   66.39   29.07
   8 -14   6  -18.00   22.48
   8 -15 -10   32.92   38.15
   8 -15  -9  -11.03   26.78
   8 -15  -8  257.11   48.95
   8 -15  -7    8.10   24.44
   8 -15  -6   -2.57   26.59
   8 -15  -5  -23.64   16.22
   8 -15  -4  197.89   34.71
   8 -15  -3    5.23   15.61
   8 -15  -2   66.76   22.62
   8 -15  -1   -8.72   13.54
   8 -15   0   68.50   20.88
   8 -15   1   32.66   18.88
   8 -15   2   38.49   20.54
   8 -15   3  -12.93   16.93
   8 -15   4   71.14   25.90
   8 -15   5   11.44   21.62
   8 -16 -10  -38.77   26.82
   8 -16  -9   30.73   34.86
   8 -16  -8   -9.22   28.50
   8 -16  -7  212.19   44.27
   8 -16  -6  -27.93   25.34
   8 -16  -5  -26.39   22.12
   8 -16  -4    0.84   21.59
   8 -16  -3  253.62   37.75
   8 -16  -2   -5.72   17.33
   8 -16  -1  -23.28   13.48
   8 -16   0    3.21   17.29
   8 -16   2   15.22   18.77
   8 -16   3  -14.96   19.10
   8 -16   4  -10.68   23.12
   8 -16   5   31.83   27.43
   8 -17  -9   18.42   36.80
   8 -17  -8  185.78   45.23
   8 -17  -7   -0.72   31.23
   8 -17  -6   31.03   32.04
   8 -17  -5  -12.87   24.84
   8 -17  -4  151.59   30.89
   8 -17  -3  -37.76   17.96
   8 -17  -2   27.93   21.33
   8 -17  -1  -24.01   15.55
   8 -17   0   43.01   21.82
   8 -17   1   12.26   19.72
   8 -17   2   68.64   24.79
   8 -17   3  -22.47   22.57
   8 -17   4  -20.26   21.62
   8 -18  -8    3.79   37.08
   8 -18  -7   70.32   35.44
   8 -18  -6  -17.86   27.66
   8 -18  -5  -16.24   26.89
   8 -18  -4  -29.25   22.84
   8 -18  -3  281.74   41.13
   8 -18  -2    8.93   20.94
   8 -18  -1   -1.11   17.85
   8 -18   0   14.94   19.98
   8 -18   1   29.22   21.36
   8 -18   2  -15.28   19.44
   8 -18   3   12.57   22.50
   8 -19  -7  -14.51   34.45
   8 -19  -6    5.51   31.53
   8 -19  -5  -16.57   23.80
   8 -19  -4   54.94   29.15
   8 -19  -3    3.17   22.41
   8 -19  -2   18.92   22.20
   8 -19  -1  -18.85   12.96
   8 -19   0   37.19   22.11
   8 -19   1  -12.50   18.90
   8 -19   2   -1.88   19.84
   8 -19   3  -29.63   20.68
   8 -20  -6   -7.98   34.87
   8 -20  -5    2.36   30.47
   8 -20  -4   -5.06   27.21
   8 -20  -3  144.46   33.53
   8 -20  -2   12.50   23.29
   8 -20  -1  -22.94   19.25
   8 -20   0  -16.07   20.45
   8 -20   1   15.14   20.95
   8 -20   2    6.02   20.85
   8 -21  -5  -12.65   32.55
   8 -21  -4    9.71   28.68
   8 -21  -3   18.92   26.35
   8 -21  -2  -16.65   22.08
   8 -21  -1  -13.13   20.32
   8 -21   0   12.43   22.05
   8 -21   1  -13.52   21.51
   8 -22  -4   -0.82   27.13
   8 -22  -3    6.57   24.88
   8 -22  -2   -5.48   23.22
   8 -22  -1  -20.45   19.72
   8 -22   0   23.57   23.88
   8 -22   1  -18.22   21.64
   8 -23  -1   -3.34   23.35
  -9 -21   4  -25.03   27.83
  -9 -21   3   -4.69   27.74
  -9 -21   2  -13.84   27.27
  -9 -21   1    1.99   29.03
  -9 -20   6   -2.52   33.14
  -9 -20   5  -25.63   22.79
  -9 -20   4    6.82   27.99
  -9 -20   3   57.39   30.02
  -9 -20   2   -4.81   20.24
  -9 -20   1    2.32   24.77
  -9 -20   0    8.08   28.06
  -9 -20  -1    0.51   27.38
  -9 -19   7   43.82   36.01
  -9 -19   6   29.23   27.91
  -9 -19   5  -26.39   25.93
  -9 -19   4   84.93   31.73
  -9 -19   3   11.58   21.09
  -9 -19   2  -12.02   25.34
  -9 -19   1  -32.39   24.75
  -9 -19   0   13.59   22.21
  -9 -19  -1  -60.05   22.86
  -9 -19  -2    5.98   28.44
   9  18  -8    7.87   22.03
  -9 -18   8  -50.04   32.17
  -9 -18   7   41.12   34.64
   9  18  -7   84.49   27.09
   9  18  -6  -13.79   17.13
  -9 -18   6   -7.47   29.47
  -9 -18   5   -6.05   27.90
  -9 -18   4   -3.91   26.39
  -9 -18   3  118.11   27.90
  -9 -18   2    6.33   25.32
  -9 -18   1   20.25   24.08
  -9 -18   0    0.57   23.35
  -9 -18  -2  -20.99   26.19
  -9 -18  -3   16.02   23.55
   9  17  -9  -29.08   19.90
  -9 -17   9  -39.39   33.52
   9  17  -8   47.53   24.06
  -9 -17   8   42.02   35.96
   9  17  -7  -21.70   18.83
  -9 -17   7  -12.57   30.56
  -9 -17   6  -18.35   27.32
   9  17  -6    9.28   20.12
  -9 -17   5  -36.93   22.71
   9  17  -5  -15.63   16.19
  -9 -17   4   77.14   26.15
  -9 -17   3   36.27   22.84
  -9 -17   2   -5.32   22.35
  -9 -17   1    5.16   23.56
  -9 -17   0   57.51   27.11
  -9 -17  -1   31.16   27.22
  -9 -17  -2  131.54   35.16
  -9 -17  -3  -15.44   26.87
  -9 -17  -4   62.86   34.01
  -9 -16  10   10.71   40.88
   9  16 -10    5.02   22.85
   9  16  -9   -7.98   20.61
  -9 -16   9   -1.31   35.15
   9  16  -8  -18.89   17.42
  -9 -16   8  -12.42   32.64
   9  16  -7  136.67   27.92
  -9 -16   7  105.39   37.52
  -9 -16   6  -22.46   25.16
   9  16  -6  -17.83   18.04
   9  16  -5   -7.03   16.65
  -9 -16   5  -52.31   22.68
  -9 -16   4    4.72   24.56
   9  16  -4    7.01   18.22
  -9 -16   3   74.79   23.86
  -9 -16   2   -2.88   21.19
  -9 -16   1  -16.91   16.86
  -9 -16   0    5.95   22.81
  -9 -16  -1  253.51   40.37
  -9 -16  -2   14.70   26.76
  -9 -16  -3  -13.37   26.55
  -9 -16  -4   11.21   28.30
  -9 -16  -5   53.85   33.62
   9  15 -10   20.07   23.57
  -9 -15  10   19.37   35.05
   9  15  -9   -4.78   20.30
  -9 -15   9   -6.50   30.14
   9  15  -8  188.04   31.81
  -9 -15   8  118.54   37.61
   9  15  -7   -5.57   17.26
  -9 -15   7    9.56   30.17
  -9 -15   6   -8.33   20.68
   9  15  -6   -3.48   17.57
  -9 -15   5  -27.70   22.49
   9  15  -5  -10.73   16.28
  -9 -15   4  220.93   38.48
   9  15  -4  174.04   29.93
  -9 -15   3   10.79   18.94
   9  15  -3    2.50   16.94
  -9 -15   2   17.42   24.33
  -9 -15   1   -1.45   21.63
  -9 -15   0  148.91   28.39
  -9 -15  -1   29.53   24.34
  -9 -15  -2   22.07   24.91
  -9 -15  -3    8.32   25.31
  -9 -15  -4   56.39   26.00
  -9 -15  -5   -8.37   26.00
  -9 -14  11  107.21   41.82
   9  14 -11   28.33   26.29
   9  14 -10   -8.04   20.38
  -9 -14  10   16.93   34.98
  -9 -14   9  -25.04   31.51
   9  14  -9  -13.66   19.98
  -9 -14   8  -17.02   29.38
   9  14  -8  -23.03   14.65
   9  14  -7  143.27   28.39
  -9 -14   7  180.37   39.08
  -9 -14   6  -14.36   19.94
   9  14  -6   14.46   18.79
  -9 -14   5  -38.82   17.90
   9  14  -5   -9.13   15.34
   9  14  -4   -7.72   13.11
  -9 -14   4   17.91   19.76
   9  14  -3  207.98   30.95
  -9 -14   3  210.29   31.99
  -9 -14   2   26.46   21.66
   9  14  -2   -2.33   16.77
  -9 -14   1    2.80   16.00
  -9 -14   0   26.32   21.42
  -9 -14  -1  345.09   39.80
  -9 -14  -2   -2.05   22.42
  -9 -14  -3    4.51   20.24
  -9 -14  -4   19.01   27.86
  -9 -14  -6  -13.57   29.78
  -9 -13  11  -24.06   30.17
   9  13 -11  -13.34   22.79
   9  13 -10   35.53   24.77
  -9 -13  10   99.54   41.94
  -9 -13   9  -20.43   27.82
   9  13  -9   -3.61   20.86
  -9 -13   8  106.70   34.61
   9  13  -8   92.17   26.77
  -9 -13   7   27.28   28.40
   9  13  -7   10.88   16.53
  -9 -13   6   18.57   24.52
   9  13  -6   52.03   20.35
   9  13  -5   50.95   20.42
  -9 -13   5   31.69   25.34
   9  13  -4  195.80   29.25
  -9 -13   4  189.03   34.90
  -9 -13   3   27.38   20.65
   9  13  -3   22.49   15.66
   9  13  -2   33.92   18.01
  -9 -13   2   41.81   21.43
  -9 -13   1  -10.37   17.93
  -9 -13   0  297.92   34.42
  -9 -13  -1   30.50   22.76
  -9 -13  -2   94.57   24.90
  -9 -13  -3  -15.17   22.60
  -9 -13  -4   85.31   30.10
  -9 -13  -5   29.32   28.43
  -9 -13  -6    1.22   22.40
   9  12 -11   58.82   27.00
  -9 -12  11   50.10   33.39
  -9 -12  10  -34.32   26.95
   9  12 -10   -8.45   17.60
  -9 -12   9  -40.51   26.76
   9  12  -9  -12.02   16.88
  -9 -12   8   -1.26   24.42
   9  12  -8    2.53   19.45
   9  12  -7  244.70   36.92
  -9 -12   7  244.62   44.91
   9  12  -6   40.65   17.57
  -9 -12   6    6.84   23.82
   9  12  -5    6.32   14.62
  -9 -12   5   -9.45   21.22
  -9 -12   4   47.41   22.46
   9  12  -4   95.10   22.22
  -9 -12   3  344.16   36.84
   9  12  -3  298.68   34.37
  -9 -12   2    8.73   18.18
   9  12  -2    2.64   14.16
   9  12  -1    1.24   12.43
  -9 -12   1  -11.03   16.29
  -9 -12   0    8.05   18.03
  -9 -12  -1  238.86   35.32
  -9 -12  -2  119.65   29.45
  -9 -12  -3  -14.13   23.10
  -9 -12  -4   31.74   25.78
  -9 -12  -5   90.26   26.70
  -9 -12  -6  -23.62   27.11
  -9 -12  -7  -19.92   29.11
   9  11 -12   48.25   26.31
   9  11 -11    5.82   22.42
  -9 -11  10  -17.06   28.66
   9  11 -10   -2.00   21.90
   9  11  -9  -11.70   19.92
  -9 -11   9    9.62   29.77
   9  11  -8  110.30   28.22
  -9 -11   8  170.68   35.43
  -9 -11   7    2.41   23.55
   9  11  -7   10.98   18.17
  -9 -11   6  171.89   33.47
   9  11  -6  209.82   31.94
  -9 -11   5  -15.12   18.66
   9  11  -5    2.56   15.44
  -9 -11   4  181.60   32.69
   9  11  -4  238.53   32.58
  -9 -11   3  188.03   30.58
   9  11  -3  162.17   27.77
  -9 -11   2   41.55   20.01
   9  11  -2   26.69   16.03
   9  11  -1   75.27   17.32
  -9 -11   1   62.33   20.15
  -9 -11   0   92.03   23.59
  -9 -11  -1   -3.80   16.84
  -9 -11  -2   -1.93   19.53
  -9 -11  -3   12.72   18.97
  -9 -11  -4  176.86   34.86
  -9 -11  -5   18.29   26.08
  -9 -11  -6   19.78   25.93
  -9 -11  -7  -19.90   28.80
   9  10 -12  -20.99   22.33
   9  10 -11   50.54   23.82
   9  10 -10   -6.11   19.77
  -9 -10  10   25.03   30.36
   9  10  -9  -24.85   17.87
  -9 -10   9   -4.06   25.53
   9  10  -8  -15.04   15.20
  -9 -10   8  -11.40   22.38
  -9 -10   7  213.47   36.31
   9  10  -7  210.97   32.46
  -9 -10   6   43.37   22.59
   9  10  -6   32.57   19.44
   9  10  -5   -0.75   15.18
  -9 -10   5   -7.50   18.00
  -9 -10   4   -6.24   16.68
   9  10  -4  -12.47   11.83
  -9 -10   3  194.27   29.05
   9  10  -3  152.76   25.50
   9  10  -2   85.95   19.67
  -9 -10   2   92.56   21.88
   9  10  -1   24.93   12.73
  -9 -10   1   22.34   18.20
  -9 -10   0   18.88   16.96
   9  10   0   29.25   14.68
  -9 -10  -1   48.35   20.05
  -9 -10  -2    5.13   17.72
  -9 -10  -3   -1.19   20.51
  -9 -10  -4    9.52   23.23
  -9 -10  -5   69.58   27.77
  -9 -10  -6  -39.63   23.27
  -9 -10  -7   -3.31   23.23
   9   9 -12   12.61   23.90
   9   9 -11    1.51   22.02
   9   9 -10    5.27   20.59
  -9  -9   9   45.84   25.77
   9   9  -9   50.09   20.96
  -9  -9   8  151.92   32.46
   9   9  -8  128.75   28.31
  -9  -9   7  291.70   39.04
   9   9  -7  248.36   33.28
   9   9  -6   97.76   22.72
  -9  -9   6   95.46   24.93
  -9  -9   5  -15.33   17.23
   9   9  -5  -11.38   14.21
  -9  -9   4  -20.39   15.00
   9   9  -4  -21.85   13.58
  -9  -9   3  195.97   28.84
   9   9  -3  203.22   29.40
  -9  -9   2   38.60   17.65
   9   9  -2   37.90   15.40
   9   9  -1   16.49   15.45
  -9  -9   1   35.86   16.75
   9   9  -1   31.81   14.61
  -9  -9   0  140.58   24.99
   9   9   0  176.63   28.31
   9   9   0  120.39   21.59
  -9  -9  -1    9.27   15.81
   9   9   1   48.38   20.34
   9   9   2  -16.43   17.21
  -9  -9  -2  -11.65   16.81
  -9  -9  -3    8.05   18.85
  -9  -9  -4  172.41   32.01
  -9  -9  -5  -13.14   22.23
  -9  -9  -6   44.71   23.45
  -9  -9  -7    8.66   27.40
   9   8 -12    2.03   22.61
   9   8 -11  143.24   33.17
   9   8 -10   61.80   22.99
  -9  -8   9    2.64   21.95
   9   8  -9    5.42   18.99
  -9  -8   8   -6.37   20.46
   9   8  -8   15.06   17.01
  -9  -8   7   65.63   24.44
   9   8  -7   93.36   22.95
  -9  -8   6  277.88   32.08
   9   8  -6  249.30   30.94
  -9  -8   5    8.65   16.26
   9   8  -5  -12.65   12.06
   9   8  -4   43.49   17.85
  -9  -8   4   51.53   18.67
   9   8  -3   89.37   19.28
  -9  -8   3   96.00   21.54
  -9  -8   2   34.04   15.15
   9   8  -2   38.55   14.07
  -9  -8   1    2.41   14.21
   9   8  -1   18.29   12.08
   9   8  -1   13.31   14.73
  -9  -8   0   32.15   15.38
   9   8   0   34.50   17.78
   9   8   0   25.95   12.51
   9   8   1   36.53   19.25
  -9  -8  -1   50.47   18.44
   9   8   1   35.34   13.62
   9   8   2   38.09   22.04
  -9  -8  -2   20.56   17.66
   9   8   3   36.79   22.51
  -9  -8  -3   22.67   18.86
  -9  -8  -4   15.53   20.19
  -9  -8  -5  132.86   31.14
  -9  -8  -6    4.85   25.07
  -9  -8  -7   11.50   22.55
  -9  -8  -8    6.50   26.95
   9   7 -12   17.33   23.96
   9   7 -11   41.39   25.70
   9   7 -10    1.62   20.60
   9   7  -9  197.52   34.45
  -9  -7   8    6.52   21.13
   9   7  -8   12.35   19.06
   9   7  -7   18.60   16.02
  -9  -7   7   21.44   19.76
  -9  -7   6   42.78   17.97
   9   7  -6   33.41   17.15
  -9  -7   5  317.41   32.44
   9   7  -5  298.29   34.08
   9   7  -4  198.50   28.71
  -9  -7   4  152.10   27.11
  -9  -7   3   86.27   19.44
   9   7  -3   87.73   18.33
   9   7  -2   30.43   13.81
   9   7  -2   39.34   14.84
  -9  -7   2   47.25   17.85
  -9  -7   1    2.53   12.65
   9   7  -1   12.32   12.92
   9   7  -1    9.45   12.11
   9   7   0   75.09   19.82
  -9  -7   0   55.36   18.84
   9   7   0   27.70   13.34
   9   7   1   11.27   16.02
  -9  -7  -1    7.00   15.08
   9   7   1    9.76   12.28
   9   7   2    5.61   18.32
  -9  -7  -2  -11.82   12.31
   9   7   3  184.10   35.09
  -9  -7  -3  206.28   30.40
   9   7   4   83.40   28.85
  -9  -7  -4   51.49   22.82
   9   7   5   -4.29   21.08
  -9  -7  -5  -37.84   18.27
  -9  -7  -6   -0.69   23.96
  -9  -7  -7   38.58   29.94
  -9  -7  -8   -9.28   30.43
   9   6 -12   22.29   23.71
   9   6 -11   84.98   25.29
   9   6 -10  181.54   33.02
   9   6  -9   63.87   23.97
   9   6  -8  133.08   28.64
   9   6  -7    0.51   15.60
  -9  -6   7   -4.63   15.05
  -9  -6   6   17.05   16.06
   9   6  -6    3.48   15.80
  -9  -6   5  283.76   29.17
   9   6  -5  230.12   30.05
   9   6  -4   51.23   18.06
  -9  -6   4   73.08   18.88
   9   6  -3   -3.35   10.07
  -9  -6   3   -0.75   14.43
   9   6  -3    2.93   10.18
   9   6  -2  239.61   26.39
   9   6  -2  220.88   23.79
  -9  -6   2  206.03   27.88
   9   6  -1  115.13   20.92
  -9  -6   1  144.18   21.79
   9   6  -1  153.22   23.42
  -9  -6   0  189.59   22.32
   9   6   0  200.60   24.22
   9   6   0  187.82   22.98
   9   6   1    2.58   10.61
   9   6   1   -6.74   15.10
  -9  -6  -1   -0.88   13.70
   9   6   2   14.15   18.98
  -9  -6  -2   -0.62   14.23
   9   6   3  -11.10   16.28
  -9  -6  -3   -2.07   16.51
  -9  -6  -4   35.36   20.06
   9   6   4   10.25   21.93
   9   6   5   -7.23   25.40
  -9  -6  -5    8.16   21.80
  -9  -6  -6   64.31   26.51
  -9  -6  -7  -16.36   20.99
  -9  -6  -8  -13.92   27.79
   9   5 -13   37.37   25.44
   9   5 -12   32.72   24.30
   9   5 -11  101.12   28.91
   9   5 -10   13.82   19.59
   9   5  -9  316.89   38.12
   9   5  -8   -9.41   13.23
   9   5  -7  -10.47   14.68
   9   5  -6  -10.47   13.38
  -9  -5   6    3.70   13.75
   9   5  -5  257.17   31.79
  -9  -5   5  305.17   29.33
   9   5  -4   24.91   15.58
  -9  -5   4   27.22   15.22
   9   5  -3    0.11   11.83
   9   5  -3   -0.30   10.29
  -9  -5   3  -10.70   11.85
   9   5  -2   -4.99    8.74
   9   5  -2   -8.96   10.94
  -9  -5   2   -7.13   12.78
   9   5  -1  196.28   23.56
  -9  -5   1  183.88   21.38
   9   5  -1  202.31   22.99
  -9  -5   0  -15.65   11.91
   9   5   0   -3.58   11.39
   9   5   0  -12.64   12.19
  -9  -5  -1  -11.36   11.81
   9   5   1   -3.78    9.67
   9   5   1   10.35   15.68
   9   5   2  146.61   26.88
  -9  -5  -2  162.52   24.88
  -9  -5  -3  -15.52   15.22
   9   5   3  -13.54   20.14
  -9  -5  -4  -20.27   16.46
   9   5   4  -16.40   17.85
   9   5   5   36.50   28.72
  -9  -5  -5    6.17   21.61
  -9  -5  -6   -8.70   22.85
   9   5   6  -31.55   24.72
  -9  -5  -7  132.38   34.82
  -9  -5  -8    4.06   29.82
   9   4 -13  -14.20   21.62
   9   4 -12   19.55   23.79
   9   4 -11   98.91   28.88
   9   4 -10  243.06   38.88
   9   4  -9  120.11   28.62
   9   4  -8   35.92   19.19
   9   4  -7   88.65   22.89
   9   4  -6  780.87   70.16
  -9  -4   5   56.69   15.79
   9   4  -5   70.91   18.97
   9   4  -4  310.97   27.59
   9   4  -4  304.10   32.92
  -9  -4   4  301.50   29.73
  -9  -4   3   -9.67   11.53
   9   4  -3  -10.58    9.21
   9   4  -3   -8.87   11.15
   9   4  -2  181.92   20.70
  -9  -4   2  179.26   23.91
   9   4  -2  182.13   25.74
   9   4  -1  177.89   21.81
  -9  -4   1  185.91   20.05
   9   4  -1  161.70   24.03
   9   4   0   89.97   18.08
   9   4   0  110.00   21.58
  -9  -4   0  123.20   18.53
   9   4   1    9.81   15.14
   9   4   1    3.28    9.70
  -9  -4  -1  -18.42   11.16
  -9  -4  -2   99.99   21.49
   9   4   2  175.46   28.79
  -9  -4  -3   14.40   17.58
   9   4   3   25.67   20.88
  -9  -4  -4   -8.59   14.67
   9   4   4  -37.11   16.23
   9   4   5  -13.77   22.81
  -9  -4  -5  -27.89   19.74
   9   4   6   79.12   32.26
  -9  -4  -6   76.17   27.55
  -9  -4  -7  -10.48   24.71
   9   4   7   12.01   29.50
  -9  -4  -8  -11.76   28.43
   9   3 -13   69.54   28.53
   9   3 -12   51.81   26.20
   9   3 -11    9.81   19.52
   9   3 -10  -26.14   18.45
   9   3  -9  304.43   41.84
   9   3  -8   -1.24   17.46
   9   3  -7   36.30   18.28
   9   3  -6   62.05   21.69
   9   3  -5 1087.74   92.02
   9   3  -4   -2.89    8.34
  -9  -3   4    6.91   11.77
   9   3  -4   -9.35    9.61
   9   3  -3   15.88   12.47
   9   3  -3   33.77   12.02
  -9  -3   3    7.89   12.00
   9   3  -2    5.79   11.34
   9   3  -2   27.21   13.59
  -9  -3   2    9.92   12.51
   9   3  -1  764.62   60.35
   9   3  -1  721.68   62.75
  -9  -3   1  723.30   58.55
   9   3   0  -19.97   12.73
   9   3   0  -23.58    9.65
  -9  -3   0    3.34    9.62
  -9  -3  -1   10.27   11.57
   9   3   1    0.76    9.28
   9   3   1   22.05   16.89
   9   3   2   15.81   18.02
  -9  -3  -2   32.47   17.97
   9   3   3  527.23   49.61
  -9  -3  -3  526.34   48.30
  -9  -3  -4   22.95   17.88
   9   3   4   34.49   20.34
   9   3   5   -0.04   18.31
  -9  -3  -5   18.18   21.06
   9   3   6   -6.99   25.02
  -9  -3  -6    3.99   21.32
  -9  -3  -7  107.25   30.51
   9   3   7   61.81   32.80
   9   3   8    7.59   24.17
  -9  -3  -8   11.69   27.74
  -9  -3  -9  -25.12   29.52
   9   2 -13  -28.82   21.74
   9   2 -12   56.82   27.36
   9   2 -11   -5.29   21.33
   9   2 -10  223.73   38.19
   9   2  -9  168.33   33.91
   9   2  -8   97.76   24.75
   9   2  -7   -5.58   14.08
   9   2  -6  830.83   74.40
   9   2  -5   -3.76   16.24
   9   2  -5   67.21   13.42
   9   2  -4   55.11   17.66
   9   2  -4   58.32   13.54
   9   2  -3   24.66   12.40
   9   2  -3   21.81   10.37
  -9  -2   3    0.18   12.01
   9   2  -2  765.69   68.36
   9   2  -2  845.93   63.94
   9   2  -1  183.09   24.43
  -9  -2   1  170.25   18.30
   9   2  -1   80.44   21.00
   9   2   0  401.55   38.16
  -9  -2   0  409.95   35.32
   9   2   0  418.72   38.83
   9   2   1    0.08    9.35
   9   2   1   -9.78   14.32
  -9  -2  -1   -7.09   11.63
  -9  -2  -2  806.77   67.07
   9   2   2  834.00   69.23
  -9  -2  -3   45.00   20.62
   9   2   3   50.74   21.82
   9   2   4  308.91   37.94
  -9  -2  -4  395.66   38.27
   9   2   5   -5.47   22.66
  -9  -2  -5   -0.62   18.77
   9   2   6   75.20   29.98
  -9  -2  -6  104.27   27.62
   9   2   7   -3.30   26.61
  -9  -2  -7   16.18   25.43
   9   2   8   32.84   27.21
  -9  -2  -8   24.77   29.44
  -9  -2  -9   13.25   31.23
   9   1 -13  120.92   33.00
   9   1 -12   -9.92   21.36
   9   1 -11   -9.83   20.62
   9   1 -10    6.86   17.65
   9   1  -9   95.94   25.11
   9   1  -8   -5.69   14.10
   9   1  -7  -11.24   12.65
   9   1  -6   26.25   11.14
   9   1  -6    8.27   17.68
   9   1  -5  860.27   74.97
   9   1  -5  855.07   66.06
   9   1  -4    4.01   10.97
   9   1  -4   19.92    9.93
   9   1  -3   33.87   11.86
   9   1  -3   26.97   14.08
   9   1  -2   28.89   12.11
  -9  -1   2   29.29   13.53
   9   1  -2    3.45   13.72
   9   1  -1 2118.20  180.03
   9   1  -1 2550.70  172.45
  -9  -1   0   28.78   11.00
   9   1   0  -21.83    9.78
   9   1   0  -11.45   12.61
   9   1   1   44.71   12.26
   9   1   1   66.11   20.32
  -9  -1  -1   55.86   13.90
   9   1   2   15.92   16.59
  -9  -1  -2   44.62   18.32
  -9  -1  -3  577.31   51.29
   9   1   3  561.90   52.88
   9   1   4   41.90   21.55
  -9  -1  -4   22.60   18.53
  -9  -1  -5  -32.29   17.44
   9   1   5  -24.02   18.97
   9   1   6  -15.05   19.20
  -9  -1  -6   19.82   23.00
   9   1   7   80.00   28.42
  -9  -1  -7   56.07   27.18
  -9  -1  -8    8.96   23.35
   9   1   8  -41.27   22.00
  -9  -1  -9    2.91   33.24
   9   0 -13   14.87   24.75
   9   0 -12   19.56   22.71
   9   0 -11  -18.54   20.43
   9   0 -10  203.13   37.20
   9   0  -9  -23.83   18.16
   9   0  -8   36.68   21.33
   9   0  -7  -10.99   12.74
   9   0  -6 1084.41   93.05
   9   0  -6 1080.17   82.15
   9   0  -5   11.60   10.98
   9   0  -5  -12.52   12.12
   9   0  -4  183.58   22.52
   9   0  -4  166.12   26.95
   9   0  -3   -3.81    9.70
   9   0  -3   -9.15   10.30
   9   0  -2 1983.32  137.00
   9   0  -2 1710.21  145.02
   9   0  -1  -17.04   15.00
  -9   0   0  270.36   23.68
   9   0   0  214.12   25.86
   9   0   0  270.69   27.95
   9   0   1   -5.91   12.58
  -9   0  -1   -8.75   10.38
   9   0   1   -3.39    9.54
   9   0   2  257.15   30.32
  -9   0  -2  238.15   26.81
  -9   0  -3   24.82   17.08
   9   0   3  -13.45   17.14
   9   0   4  262.22   37.95
  -9   0  -4  235.34   33.94
  -9   0  -5   -8.25   16.86
   9   0   5  -19.68   18.28
   9   0   6  241.95   42.02
  -9   0  -6  213.90   35.66
  -9   0  -7    0.10   25.13
   9   0   7   39.12   24.46
   9   0   8    2.61   27.24
  -9   0  -8   18.98   26.56
  -9   0  -9  -35.09   28.57
   9  -1 -13  162.90   34.02
   9  -1 -12   16.02   22.75
   9  -1 -11   -2.55   21.47
   9  -1 -10   -1.33   21.58
   9  -1  -9   75.58   23.53
   9  -1  -8    1.07   15.86
   9  -1  -7   -4.98   11.80
   9  -1  -7   -9.59   16.61
   9  -1  -6   28.50   13.15
   9  -1  -6  -22.47   16.59
   9  -1  -5  797.49   73.24
   9  -1  -5  879.30   65.39
   9  -1  -4   -3.19    9.57
   9  -1  -4   14.53   12.43
   9  -1  -3   42.56   12.44
   9  -1  -3   27.11   12.84
   9  -1  -2   50.35   12.85
   9  -1  -2   -2.71   12.70
   9  -1  -1 2492.63  176.31
   9  -1  -1 2303.56  185.19
   9  -1   0   -0.11   11.80
   9  -1   0  -15.39   11.07
  -9   1   0   14.73   10.23
  -9   1  -1   45.11   13.44
   9  -1   1   30.25   14.23
  -9   1  -2   18.34   14.28
   9  -1   2   30.82   17.20
   9  -1   3  428.47   44.86
  -9   1  -3  535.09   45.57
   9  -1   4    6.03   15.84
  -9   1  -4   32.63   18.85
  -9   1  -5  -30.14   16.60
   9  -1   5  -13.14   19.42
  -9   1  -6   63.02   22.77
   9  -1   6   30.42   25.46
   9  -1   7   82.86   31.71
  -9   1  -7   61.51   25.04
  -9   1  -8    7.16   26.40
   9  -1   8    6.49   27.33
  -9   1  -9  -23.91   24.23
   9  -2 -13   13.19   22.62
   9  -2 -12   57.21   25.95
   9  -2 -11  -18.31   21.00
   9  -2 -10  149.52   33.16
   9  -2  -9  161.30   31.14
   9  -2  -8  114.42   27.23
   9  -2  -7    9.88   12.56
   9  -2  -7   -4.39   14.44
   9  -2  -6  775.27   59.74
   9  -2  -6  703.41   67.72
   9  -2  -5   40.67   18.78
   9  -2  -5   37.22   13.41
   9  -2  -4   62.94   17.94
   9  -2  -4   55.01   14.56
   9  -2  -3   25.41   11.91
   9  -2  -3   11.89   13.15
   9  -2  -2  729.46   60.05
   9  -2  -2  777.38   65.43
   9  -2  -1   78.75   21.20
   9  -2   0  423.17   36.79
   9  -2   0  362.81   36.35
  -9   2   0  380.61   32.75
   9  -2   1  -13.62   11.52
  -9   2  -1   -6.47   11.47
   9  -2   2  800.85   68.96
  -9   2  -2  864.45   68.02
  -9   2  -3   60.84   21.80
   9  -2   3   17.39   16.47
   9  -2   4  360.97   39.42
  -9   2  -4  360.12   38.45
  -9   2  -5   -2.73   19.12
   9  -2   5   -5.73   18.25
   9  -2   6  110.58   30.15
  -9   2  -6   79.52   25.40
  -9   2  -7   29.49   23.60
   9  -2   7   -7.18   21.54
   9  -2   8   53.66   32.48
  -9   2  -8   47.32   24.74
  -9   2  -9    5.05   28.48
   9  -2   9    5.12   30.19
   9  -3 -13   55.65   26.87
   9  -3 -12   27.69   24.06
   9  -3 -11    5.28   20.82
   9  -3 -10    1.82   19.60
   9  -3  -9  301.22   42.65
   9  -3  -8   -0.99   16.85
   9  -3  -7   35.49   15.71
   9  -3  -6   64.33   17.20
   9  -3  -5  920.48   72.03
   9  -3  -4   -2.40    9.69
   9  -3  -3   25.84   12.75
   9  -3  -2   21.05   11.80
   9  -3  -2   -4.72   12.57
   9  -3  -1  578.18   48.60
   9  -3  -1  585.67   52.03
   9  -3   0   11.88   12.59
   9  -3   0   -8.54   10.61
   9  -3   1   23.54   13.17
  -9   3  -1   23.47   11.95
   9  -3   2   54.46   17.14
  -9   3  -2   69.08   17.89
   9  -3   3  576.21   51.58
  -9   3  -3  521.53   48.54
  -9   3  -4  115.43   25.13
   9  -3   4   52.18   20.10
   9  -3   5   -2.35   19.63
  -9   3  -5    6.18   19.94
  -9   3  -6   38.58   20.50
   9  -3   6   -4.19   21.06
  -9   3  -7   45.76   24.27
   9  -3   7   48.75   25.92
  -9   3  -8   -3.15   23.24
   9  -3   8   11.77   28.10
  -9   3  -9   -6.86   26.49
   9  -4 -13   18.46   23.65
   9  -4 -12   37.03   20.67
   9  -4 -11   59.02   24.19
   9  -4  -9  107.25   25.75
   9  -4  -8   48.46   20.99
   9  -4  -7  101.76   22.39
   9  -4  -6  757.03   61.63
   9  -4  -5   67.37   17.26
   9  -4  -4  268.90   26.94
   9  -4  -3   -6.93    9.66
   9  -4  -2  205.23   26.16
   9  -4  -1  168.04   20.11
   9  -4  -1  120.38   22.25
   9  -4   0  116.44   20.20
   9  -4   0   75.42   16.96
   9  -4   1    9.73   11.35
  -9   4  -2  160.21   22.60
   9  -4   2   87.84   22.27
  -9   4  -3   31.61   19.14
   9  -4   3   42.96   17.08
   9  -4   4   -0.99   18.44
  -9   4  -4  -23.30   15.04
   9  -4   5   13.77   17.53
  -9   4  -5   10.41   16.24
   9  -4   6   83.76   28.32
  -9   4  -6   63.68   21.78
  -9   4  -7   15.22   20.30
   9  -4   7   11.90   26.52
  -9   4  -8    3.03   23.20
   9  -4   8    1.40   28.13
  -9   4  -9  -13.13   24.59
   9  -5 -13   12.28   23.32
   9  -5 -12   18.84   22.49
   9  -5  -9  364.22   38.50
   9  -5  -8   -9.74   19.52
   9  -5  -7   17.55   19.01
   9  -5  -6    1.37   13.83
   9  -5  -5  248.29   27.03
   9  -5  -4   28.29   14.45
   9  -5  -3   -7.08   10.40
   9  -5  -2    1.25    9.67
   9  -5  -1  215.00   24.27
   9  -5   0  -12.23   11.47
   9  -5   1   -8.95   11.70
   9  -5   2   98.28   20.42
   9  -5   3  -14.09   12.52
   9  -5   4  -18.53   16.33
   9  -5   4  -18.53   12.19
   9  -5   5    3.68   16.93
   9  -5   5    8.74   18.31
   9  -5   6  -17.27   18.32
   9  -5   6   -2.78   21.82
   9  -5   7  119.98   34.04
   9  -5   8  -45.95   27.02
  -9   5  -9   16.54   26.10
   9  -6 -13  -12.90   19.71
   9  -6 -10  172.29   34.37
   9  -6  -9   99.45   28.26
   9  -6  -8  185.49   33.27
   9  -6  -7   18.56   18.03
   9  -6  -6    4.59   15.56
   9  -6  -5  281.16   29.52
   9  -6  -4   82.33   19.25
   9  -6  -3   -0.10   11.43
   9  -6  -2  157.65   19.78
   9  -6  -1  112.88   20.30
   9  -6   0  130.59   21.16
   9  -6   1   -2.58   12.27
   9  -6   2    7.58   15.07
   9  -6   3   -8.16   15.23
   9  -6   4   33.30   20.90
   9  -6   5    3.47   17.29
   9  -6   5   24.25   21.41
   9  -6   6   52.01   28.17
   9  -6   6   55.67   24.71
   9  -6   7    2.06   26.35
   9  -6   7    4.16   23.27
   9  -6   8  -21.13   29.07
   9  -6   8   25.62   26.58
   9  -7 -10   17.13   24.06
   9  -7  -9  212.84   37.76
   9  -7  -8    3.10   22.06
   9  -7  -7   44.51   21.49
   9  -7  -6   44.43   20.31
   9  -7  -5  325.57   33.32
   9  -7  -4  150.87   23.80
   9  -7  -3   71.47   16.79
   9  -7  -2   13.03   11.85
   9  -7  -1   12.71   13.43
   9  -7   0    9.20   11.43
   9  -7   1    8.92   13.74
   9  -7   2  -14.04   13.32
   9  -7   3   71.73   19.75
   9  -7   4   59.85   23.53
   9  -7   5    7.59   21.68
   9  -7   6  -50.05   20.11
   9  -7   6    5.76   18.83
   9  -7   7   28.26   24.60
   9  -7   7   29.57   27.64
   9  -7   8    2.56   30.11
   9  -7   8  -27.23   25.96
   9  -8 -11  150.64   34.99
   9  -8 -10   83.07   30.74
   9  -8  -9   24.84   24.12
   9  -8  -8  -19.19   19.86
   9  -8  -7  128.34   29.31
   9  -8  -6  257.36   30.76
   9  -8  -5   21.82   17.12
   9  -8  -4   62.91   19.15
   9  -8  -3  100.99   21.21
   9  -8  -2   18.32   14.19
   9  -8  -1   -3.34   12.40
   9  -8   0   25.79   14.52
   9  -8   1   34.20   17.12
   9  -8   2   10.65   13.78
   9  -8   3   12.72   15.15
   9  -8   4    1.69   16.07
   9  -8   5   90.65   28.58
   9  -8   6   17.58   24.77
   9  -8   7  -33.98   24.29
   9  -8   8    2.26   28.05
   9  -8   8   25.13   28.61
   9  -9 -11   -2.91   26.49
   9  -9 -10    8.80   28.57
   9  -9  -9   69.38   28.82
   9  -9  -8  146.40   33.59
   9  -9  -7  275.35   40.09
   9  -9  -6  122.80   27.24
   9  -9  -5  -24.50   15.82
   9  -9  -4  -16.70   14.23
   9  -9  -3  196.46   29.03
   9  -9  -2   28.49   13.04
   9  -9  -1   21.00   15.19
   9  -9   0  124.82   23.50
   9  -9   1   16.27   13.64
   9  -9   2   -4.69   13.93
   9  -9   3   -5.68   17.16
   9  -9   4  168.36   32.94
   9  -9   5   -7.82   19.39
   9  -9   6   31.68   23.02
   9  -9   7   25.62   28.54
   9  -9   8   -0.43   33.03
   9 -10 -11   64.20   31.35
   9 -10 -10   21.02   29.29
   9 -10  -9  -21.60   26.89
   9 -10  -8  -23.47   24.71
   9 -10  -7  153.21   34.20
   9 -10  -6   69.21   25.38
   9 -10  -5    4.10   15.24
   9 -10  -4    8.70   16.02
   9 -10  -3  176.66   28.04
   9 -10  -2  100.15   20.05
   9 -10  -1   10.68   12.95
   9 -10   0    4.48   13.19
   9 -10   1   71.97   19.25
   9 -10   2  -18.61   14.24
   9 -10   3   -8.69   13.79
   9 -10   4   15.80   18.77
   9 -10   5   46.86   26.79
   9 -10   6  -23.80   22.80
   9 -10   7    5.44   28.05
   9 -10   8   14.81   33.58
   9 -11 -12   26.10   32.32
   9 -11 -11  -16.43   33.50
   9 -11 -10   10.21   30.74
   9 -11  -9    4.39   27.06
   9 -11  -8  171.95   38.39
   9 -11  -7   -3.31   25.91
   9 -11  -6  258.42   37.32
   9 -11  -5   -2.40   18.15
   9 -11  -4  175.43   29.83
   9 -11  -3  125.53   25.54
   9 -11  -2   32.57   14.46
   9 -11  -1   38.92   15.95
   9 -11   0   57.76   17.73
   9 -11   1    1.00   13.63
   9 -11   2  -19.81   15.81
   9 -11   3   -8.18   18.84
   9 -11   4   86.78   26.88
   9 -11   5   16.69   24.42
   9 -11   6   -1.64   26.89
   9 -11   7  -15.48   25.54
   9 -12 -12  -35.64   34.31
   9 -12 -11   64.49   37.08
   9 -12 -10   -0.77   26.45
   9 -12  -9  -24.21   25.57
   9 -12  -8    2.42   27.41
   9 -12  -7  231.31   42.35
   9 -12  -6   47.14   22.29
   9 -12  -5   -0.13   17.13
   9 -12  -4   90.63   24.97
   9 -12  -3  359.15   37.69
   9 -12  -2    7.50   15.19
   9 -12  -1   -0.30   12.62
   9 -12   0    8.90   12.84
   9 -12   1  111.18   24.72
   9 -12   2   44.76   20.79
   9 -12   3  -27.73   16.68
   9 -12   4    7.32   20.96
   9 -12   5   96.68   30.84
   9 -12   6  -14.92   26.08
   9 -12   7  -13.83   25.87
   9 -13 -11    7.03   31.86
   9 -13 -10   68.14   37.83
   9 -13  -9  -14.67   24.11
   9 -13  -8  135.66   38.26
   9 -13  -7    6.05   28.02
   9 -13  -6   17.37   22.19
   9 -13  -5   61.68   23.03
   9 -13  -4  215.91   34.82
   9 -13  -3   18.57   18.89
   9 -13  -2   65.56   21.06
   9 -13  -1   13.01   17.04
   9 -13   0  241.79   34.46
   9 -13   1   11.12   17.27
   9 -13   2   58.25   23.45
   9 -13   3    3.63   20.05
   9 -13   4   31.54   24.36
   9 -13   5   -5.64   23.92
   9 -13   6    5.73   27.49
   9 -13   7   25.23   29.52
   9 -14 -11   56.35   37.99
   9 -14 -10  -42.70   31.08
   9 -14  -9  -30.98   30.97
   9 -14  -8    5.02   27.12
   9 -14  -7  229.63   43.30
   9 -14  -6  -10.49   20.70
   9 -14  -5   -6.86   18.89
   9 -14  -4   -5.22   19.23
   9 -14  -3  214.95   32.99
   9 -14  -2   24.82   18.39
   9 -14  -1    5.66   16.91
   9 -14   0   25.57   19.20
   9 -14   2  -15.18   17.34
   9 -14   3  -18.20   18.19
   9 -14   4   21.37   23.38
   9 -14   5   74.76   29.76
   9 -14   6   15.28   29.96
   9 -15 -10   19.00   29.88
   9 -15  -9   -6.29   30.11
   9 -15  -8  201.48   45.38
   9 -15  -7  -17.85   23.93
   9 -15  -6  -16.75   25.92
   9 -15  -5  -18.54   18.54
   9 -15  -4  264.78   40.40
   9 -15  -3   23.88   18.20
   9 -15  -2   24.56   17.79
   9 -15  -1   -2.12   17.25
   9 -15   0  133.47   26.36
   9 -15   1   13.62   19.73
   9 -15   2   22.39   21.29
   9 -15   3  -10.75   20.55
   9 -15   4   13.71   23.92
   9 -15   5  -16.97   24.77
   9 -16  -9  -16.17   34.07
   9 -16  -8   -6.35   33.19
   9 -16  -7  157.48   41.86
   9 -16  -6  -18.84   26.72
   9 -16  -5  -18.48   24.56
   9 -16  -4    4.27   21.52
   9 -16  -3   44.56   23.04
   9 -16  -2  -26.62   17.07
   9 -16  -1   -3.75   14.64
   9 -16   0   -5.39   17.99
   9 -16   1  141.53   29.31
   9 -16   2  -16.92   18.01
   9 -16   3  -38.07   18.39
   9 -16   4   13.27   22.68
   9 -16   5   13.40   25.50
   9 -17  -9  -30.24   28.09
   9 -17  -8   52.85   38.70
   9 -17  -7   22.80   31.13
   9 -17  -6  -26.22   24.34
   9 -17  -5  -29.69   26.17
   9 -17  -4   66.54   29.29
   9 -17  -3   25.00   20.22
   9 -17  -2   -2.95   19.19
   9 -17  -1  -14.40   18.03
   9 -17   0   47.44   23.47
   9 -17   1   -6.25   18.39
   9 -17   2   28.12   22.31
   9 -17   3  -39.14   19.62
   9 -17   4   17.82   27.07
   9 -18  -8  -47.93   32.14
   9 -18  -7  107.85   41.54
   9 -18  -6   -9.42   32.02
   9 -18  -5   -3.33   25.92
   9 -18  -4    5.96   23.43
   9 -18  -3   76.87   25.37
   9 -18  -2   -2.35   20.37
   9 -18  -1    8.22   20.76
   9 -18   0  -15.76   18.45
   9 -18   1   33.16   22.60
   9 -18   2   -8.76   19.63
   9 -18   3  -19.55   21.34
   9 -18   4    0.63   23.34
   9 -19  -7   16.47   30.10
   9 -19  -6  -13.74   27.20
   9 -19  -5   -6.79   29.37
   9 -19  -4   48.84   30.14
   9 -19  -3   15.91   26.40
   9 -19  -2    4.87   20.54
   9 -19  -1  -42.63   17.95
   9 -19   0   11.24   20.70
   9 -19   1  -22.07   19.34
   9 -19   2   -5.54   19.57
   9 -19   3  -20.27   25.77
   9 -20  -5  -14.75   28.78
   9 -20  -4  -14.99   26.40
   9 -20  -3   45.76   27.56
   9 -20  -2  -10.28   21.21
   9 -20  -1  -30.12   17.84
   9 -20   0   -6.09   20.11
   9 -20   1   -3.00   20.34
   9 -20   2  -11.10   19.30
   9 -21  -3   -9.26   25.33
   9 -21  -2   20.96   24.95
   9 -21  -1   -0.52   21.35
   9 -21   0  -10.70   21.56
   9 -21   1  -25.88   20.58
 -10 -20   5   14.96   28.80
 -10 -20   4   34.28   30.04
 -10 -20   3   49.81   30.72
 -10 -20   2  -13.67   26.68
 -10 -20   1   -1.10   21.91
 -10 -19   7  -26.24   33.36
 -10 -19   6  -38.25   27.12
 -10 -19   5   -1.48   28.80
 -10 -19   4   15.61   27.76
 -10 -19   3   18.66   28.45
 -10 -19   2    3.74   25.64
 -10 -19   1  -20.09   26.70
 -10 -19   0   53.21   30.04
 -10 -19  -1   -7.96   28.47
 -10 -18   8  -23.82   34.42
  10  18  -7   28.63   24.57
 -10 -18   7   25.25   34.47
  10  18  -6  -21.86   17.23
 -10 -18   6  -40.92   28.45
 -10 -18   5  -12.19   26.84
 -10 -18   4   -5.86   23.78
 -10 -18   3   57.79   29.89
 -10 -18   2   -2.59   23.69
 -10 -18   1    7.60   20.54
 -10 -18   0   31.71   25.73
 -10 -18  -1   63.14   30.27
 -10 -18  -2   14.81   25.20
 -10 -17   9   46.52   39.58
  10  17  -8   18.75   21.47
 -10 -17   8  -23.69   34.53
  10  17  -7   12.54   19.36
 -10 -17   7  -17.50   30.80
  10  17  -6   -6.26   21.27
 -10 -17   6   -6.68   28.52
 -10 -17   5  -30.72   25.16
  10  17  -5  -23.23   18.70
 -10 -17   4  104.51   32.02
 -10 -17   3  -17.33   23.80
 -10 -17   2  -12.67   23.98
 -10 -17   1    3.75   24.66
 -10 -17   0   96.59   30.29
 -10 -17  -1   -6.54   20.12
 -10 -17  -2   22.10   23.91
 -10 -17  -3  -17.46   30.85
 -10 -16   9   -0.47   36.20
  10  16  -9   -5.52   22.01
  10  16  -8    3.87   19.68
 -10 -16   8  -33.57   31.15
 -10 -16   7   38.07   32.22
  10  16  -7   34.37   23.13
 -10 -16   6  -35.59   25.95
  10  16  -6  -37.89   17.26
  10  16  -5    9.25   20.06
 -10 -16   5  -21.04   23.79
 -10 -16   4   26.65   27.17
  10  16  -4   -3.81   16.08
 -10 -16   3  142.57   32.27
 -10 -16   2   -9.24   22.98
 -10 -16   1   -1.85   18.80
 -10 -16   0    9.37   22.69
 -10 -16  -1   86.28   29.34
 -10 -16  -2    4.68   20.84
 -10 -16  -3   -6.43   27.65
 -10 -16  -4   -3.93   29.04
 -10 -15  10   24.62   35.92
  10  15 -10   -1.46   23.05
 -10 -15   9  -47.88   29.07
  10  15  -9    6.29   22.54
  10  15  -8   52.17   24.83
 -10 -15   8   91.56   37.13
  10  15  -7   -3.97   20.64
 -10 -15   7  -43.94   28.74
  10  15  -6  -18.21   14.51
 -10 -15   6  -35.87   25.25
  10  15  -5   -3.41   18.45
 -10 -15   5  -28.20   24.47
 -10 -15   4  243.37   39.75
  10  15  -4  214.72   34.27
 -10 -15   3   24.71   23.62
  10  15  -3   -3.00   15.07
 -10 -15   2   -7.75   22.50
 -10 -15   1  -42.51   19.19
 -10 -15   0   34.16   23.78
 -10 -15  -1  -22.76   22.49
 -10 -15  -2   28.51   23.49
 -10 -15  -3  -20.39   24.78
 -10 -15  -4  -18.85   22.94
  10  14 -10  -32.31   22.06
  10  14  -9    6.86   22.61
 -10 -14   9   15.63   33.61
  10  14  -8    8.80   21.15
 -10 -14   8    7.96   29.81
  10  14  -7  142.41   30.18
 -10 -14   7  123.50   36.91
  10  14  -6   33.07   18.54
 -10 -14   6  -19.25   25.88
  10  14  -5   -3.43   14.94
 -10 -14   5  -38.50   21.46
 -10 -14   4   -7.59   22.21
  10  14  -4    5.70   18.21
 -10 -14   3  276.49   39.80
  10  14  -3  208.07   34.22
  10  14  -2    8.16   15.45
 -10 -14   2  -10.26   17.14
 -10 -14   1  -10.13   15.93
 -10 -14   0    3.26   22.42
 -10 -14  -1  215.80   37.13
 -10 -14  -2   18.19   25.23
 -10 -14  -3   -9.20   21.40
 -10 -14  -4   -0.21   27.32
 -10 -14  -5  -16.38   22.78
  10  13 -11   -8.34   24.06
  10  13 -10    0.45   23.97
 -10 -13   9  -39.64   28.73
  10  13  -9  -15.93   21.39
  10  13  -8  104.83   28.52
 -10 -13   8   84.05   38.64
  10  13  -7   29.57   22.33
 -10 -13   7   27.30   28.20
 -10 -13   6   28.94   25.67
  10  13  -6   14.93   16.95
  10  13  -5   -4.44   15.42
 -10 -13   5  -32.37   22.75
 -10 -13   4  320.34   38.76
  10  13  -4  352.83   39.02
 -10 -13   3  -11.45   20.88
  10  13  -3   24.22   18.75
  10  13  -2  154.87   27.07
 -10 -13   2  169.37   31.37
 -10 -13   1   -0.78   20.51
 -10 -13   0   69.72   26.01
 -10 -13  -1   39.24   25.09
 -10 -13  -2   48.07   26.46
 -10 -13  -3   27.82   27.43
 -10 -13  -4   51.36   30.77
 -10 -13  -5  -13.00   28.12
  10  12 -11   50.16   27.75
  10  12 -10  -21.55   20.60
  10  12  -9    8.82   22.32
 -10 -12   9    3.57   28.25
  10  12  -8  -10.35   17.96
 -10 -12   8    3.21   26.45
 -10 -12   7   81.43   31.10
  10  12  -7   59.51   22.05
 -10 -12   6  -26.74   21.56
  10  12  -6   26.50   19.30
 -10 -12   5  -26.80   20.49
  10  12  -5   -3.80   14.47
  10  12  -4    2.74   16.90
 -10 -12   4   -2.80   20.41
 -10 -12   3  301.74   39.20
  10  12  -3  232.01   35.35
 -10 -12   2   13.88   20.31
  10  12  -2   38.35   18.43
  10  12  -1   -7.22   14.21
 -10 -12   1   -8.83   17.60
 -10 -12   0   -0.56   19.82
 -10 -12  -1  270.29   34.19
 -10 -12  -2   78.03   28.84
 -10 -12  -3    4.85   25.06
 -10 -12  -4  -14.47   25.29
 -10 -12  -5  114.68   34.02
 -10 -12  -6  -24.35   27.14
  10  11 -11   -2.76   24.33
  10  11 -10   17.09   23.55
  10  11  -9    6.95   22.34
  10  11  -8  177.43   34.06
 -10 -11   8  262.74   44.41
 -10 -11   7   43.30   26.84
  10  11  -7   22.13   18.30
  10  11  -6   24.96   18.97
 -10 -11   6   -2.73   21.51
  10  11  -5    0.21   16.52
 -10 -11   5    7.07   21.09
  10  11  -4  139.12   26.94
 -10 -11   4  177.58   31.06
 -10 -11   3   76.16   25.12
  10  11  -3   35.90   18.87
  10  11  -2   48.33   18.36
 -10 -11   2   77.10   22.76
 -10 -11   1   -9.46   17.82
  10  11  -1   -6.12   13.40
 -10 -11   0  114.00   24.72
 -10 -11  -1   26.58   20.54
 -10 -11  -2   68.45   26.48
 -10 -11  -3   -0.57   23.55
 -10 -11  -4   58.50   28.75
 -10 -11  -5   -6.37   20.84
 -10 -11  -6    3.80   26.77
  10  10 -12    5.05   25.13
  10  10 -11   50.15   27.07
  10  10 -10   13.03   21.94
  10  10  -9   -3.38   19.74
  10  10  -8  -17.66   17.86
  10  10  -7  141.98   29.09
 -10 -10   7  149.56   32.22
  10  10  -6  -10.15   14.15
 -10 -10   6    1.77   20.45
 -10 -10   5   -2.70   21.48
  10  10  -5   17.22   17.94
  10  10  -4   -2.07   14.26
 -10 -10   4  -15.22   17.63
  10  10  -3   94.72   21.49
 -10 -10   3  107.94   23.98
  10  10  -2   31.30   15.24
 -10 -10   2   43.25   19.15
  10  10  -1   13.94   14.38
 -10 -10   1    3.35   17.86
  10  10   0   12.46   14.18
 -10 -10   0  -16.06   15.33
  10  10   0    3.51   19.71
 -10 -10  -1   73.00   21.92
 -10 -10  -2   76.17   24.24
 -10 -10  -3    4.48   22.20
 -10 -10  -4  -13.39   24.58
 -10 -10  -5   42.24   27.09
 -10 -10  -6  -11.86   26.87
  10   9 -12    6.25   24.17
  10   9 -11    6.28   22.53
  10   9 -10   -3.63   18.57
  10   9  -9  124.85   28.59
  10   9  -8  119.00   29.25
 -10  -9   7   25.76   24.87
  10   9  -7   23.28   19.05
  10   9  -6  220.18   30.13
 -10  -9   6  263.44   36.49
 -10  -9   5   75.47   23.83
  10   9  -5   89.19   21.11
 -10  -9   4    2.69   17.65
  10   9  -4   10.51   17.21
 -10  -9   3   49.63   20.47
  10   9  -3   53.80   19.21
  10   9  -2  -12.36   12.03
 -10  -9   2   -7.77   16.88
 -10  -9   1   -1.27   15.39
  10   9  -1   14.14   14.23
  10   9   0  186.77   30.42
  10   9   0  145.52   24.20
 -10  -9   0  167.47   26.48
  10   9   1  -18.19   18.47
 -10  -9  -1  -20.78   16.19
 -10  -9  -2   11.60   19.51
  10   9   2   40.07   24.12
 -10  -9  -3  -27.87   20.31
 -10  -9  -4   80.14   24.11
 -10  -9  -5  -13.13   23.16
 -10  -9  -6    7.11   25.44
 -10  -9  -7   13.99   29.90
  10   8 -12   -3.62   23.30
  10   8 -11   94.97   29.97
  10   8 -10   69.93   24.48
  10   8  -9   -0.46   20.10
  10   8  -8  -17.50   14.35
  10   8  -7   56.66   20.99
 -10  -8   6  190.52   31.27
  10   8  -6  211.24   32.49
 -10  -8   5    0.04   18.13
  10   8  -5  -18.16   14.75
  10   8  -4   81.56   20.46
 -10  -8   4   65.47   21.18
 -10  -8   3   73.91   22.42
  10   8  -3   88.59   21.25
  10   8  -2   16.81   14.49
 -10  -8   2   -4.76   17.66
  10   8  -1    2.30   12.78
  10   8  -1    3.71   15.34
 -10  -8   1   -0.16   15.11
  10   8   0   31.90   19.44
  10   8   0   25.83   14.01
 -10  -8   0   20.35   18.84
  10   8   1  -13.65   21.35
  10   8   1    2.25   13.87
 -10  -8  -1   -2.44   16.03
  10   8   2   31.94   24.23
 -10  -8  -2    9.73   18.71
  10   8   3  -18.24   22.23
 -10  -8  -3   10.91   19.62
  10   8   4   -3.23   26.66
 -10  -8  -4   -9.03   21.19
 -10  -8  -5   87.28   28.12
 -10  -8  -6   63.71   30.33
 -10  -8  -7  -21.84   26.42
  10   7 -12    3.80   24.58
  10   7 -11   72.94   28.49
  10   7 -10   -0.56   21.87
  10   7  -9  388.01   45.57
  10   7  -8   16.70   20.13
  10   7  -7  169.13   31.33
  10   7  -6   14.30   14.51
 -10  -7   5  451.97   43.95
  10   7  -5  473.17   47.36
  10   7  -4  -14.14   12.82
 -10  -7   4    0.26   15.76
 -10  -7   3  -11.56   14.46
  10   7  -3  -17.41   12.28
  10   7  -2   -2.86   13.08
  10   7  -2   -6.77   12.20
 -10  -7   2  -17.89   14.12
  10   7  -1  169.12   25.82
  10   7  -1  119.42   22.35
 -10  -7   1  134.64   24.95
  10   7   0  237.44   33.12
 -10  -7   0  211.22   30.34
  10   7   0  209.69   25.96
  10   7   1  -17.10   15.82
  10   7   1  -11.98   11.75
 -10  -7  -1  -12.74   15.35
 -10  -7  -2   -7.57   15.93
  10   7   2   -1.44   19.47
  10   7   3   12.93   25.36
 -10  -7  -3   30.02   19.75
  10   7   4   18.58   27.32
 -10  -7  -4   25.26   21.31
 -10  -7  -5    1.92   23.08
  10   7   5   33.29   30.06
 -10  -7  -6   -4.23   25.49
 -10  -7  -7   31.49   29.23
  10   6 -13   48.35   28.09
  10   6 -12   10.00   24.09
  10   6 -11   32.49   21.13
  10   6 -10  211.86   39.07
  10   6  -9   60.47   23.82
  10   6  -8   -4.30   18.48
  10   6  -7   79.59   22.47
  10   6  -6  261.95   32.33
  10   6  -5  313.72   35.75
 -10  -6   4  114.31   22.25
  10   6  -4   95.16   23.14
 -10  -6   3   84.92   19.32
  10   6  -3  124.09   22.40
  10   6  -2  164.13   24.21
 -10  -6   2  168.23   25.35
  10   6  -2  144.66   23.52
 -10  -6   1   -8.24   14.67
  10   6  -1   13.30   12.10
  10   6  -1   -0.37   13.33
  10   6   0   57.38   21.43
 -10  -6   0   51.04   17.40
  10   6   0   31.74   14.41
  10   6   1    0.08   17.27
 -10  -6  -1    8.93   15.44
  10   6   1    1.04   11.99
 -10  -6  -2  107.25   23.17
  10   6   2  129.86   29.44
 -10  -6  -3   29.47   19.44
  10   6   3   12.34   23.18
  10   6   4  -27.38   25.48
 -10  -6  -4  -31.18   18.41
  10   6   5   26.51   30.90
 -10  -6  -5   38.54   25.16
  10   6   6   60.92   34.32
 -10  -6  -6   36.51   26.46
 -10  -6  -7  -18.91   27.23
  10   5 -13    2.22   25.31
  10   5 -12  -12.06   22.76
  10   5 -11  150.07   31.37
  10   5 -10    3.98   18.77
  10   5  -9  372.44   44.21
  10   5  -8   12.73   16.88
  10   5  -7   13.32   17.30
  10   5  -6  100.57   25.46
  10   5  -5  213.34   32.01
  10   5  -4  236.46   33.22
  10   5  -3   27.45   13.69
 -10  -5   3   22.68   15.94
  10   5  -3   20.17   14.38
 -10  -5   2   16.61   14.30
  10   5  -2   16.46   11.60
  10   5  -2   20.65   14.75
 -10  -5   1  102.22   18.78
  10   5  -1   80.86   18.67
  10   5  -1  112.68   22.99
  10   5   0  221.41   30.97
  10   5   0  200.72   26.50
 -10  -5   0  170.96   25.44
 -10  -5  -1    2.08   14.74
  10   5   1   19.33   18.51
 -10  -5  -2   -8.21   15.55
  10   5   2    1.52   20.01
 -10  -5  -3  100.13   25.44
  10   5   3   73.22   27.95
  10   5   4  115.96   32.81
 -10  -5  -4  102.17   26.24
  10   5   5   26.38   27.32
 -10  -5  -5    2.96   21.62
 -10  -5  -6   40.59   26.06
  10   5   6    8.20   32.61
 -10  -5  -7   12.75   25.78
 -10  -5  -8  -11.67   29.39
  10   4 -13  -20.90   22.56
  10   4 -12    5.48   20.77
  10   4 -11    2.73   21.34
  10   4 -10  272.07   41.67
  10   4  -9   32.91   22.90
  10   4  -8   66.40   23.09
  10   4  -7   49.11   20.93
  10   4  -6  217.28   34.32
  10   4  -5  318.70   36.80
  10   4  -4    4.80   14.80
  10   4  -3  -16.46   11.68
  10   4  -3   -1.52   12.78
 -10  -4   2  190.35   24.03
  10   4  -2  238.73   25.86
  10   4  -2  232.55   27.09
  10   4  -1   70.32   17.87
 -10  -4   1  103.32   17.51
  10   4  -1  113.58   22.19
 -10  -4   0   20.31   14.79
  10   4   0   45.46   18.53
  10   4   0   10.93   11.69
  10   4   1  158.08   28.30
 -10  -4  -1  114.73   21.91
 -10  -4  -2   -2.53   15.46
  10   4   2   38.69   21.03
  10   4   3    8.62   19.31
 -10  -4  -3    9.86   17.27
 -10  -4  -4   -2.54   19.69
  10   4   4  -13.52   23.34
  10   4   5   -7.00   25.21
 -10  -4  -5   -0.72   21.28
  10   4   6   52.76   33.69
 -10  -4  -6   40.90   28.14
  10   4   7   -6.19   31.44
 -10  -4  -7   -6.06   25.42
 -10  -4  -8   -4.94   28.23
  10   3 -13   67.56   29.42
  10   3 -12  -30.95   17.95
  10   3 -11    3.67   22.31
  10   3 -10    7.07   22.46
  10   3  -9  160.67   32.44
  10   3  -8   56.15   20.96
  10   3  -7   -8.23   14.32
  10   3  -6  148.86   27.89
  10   3  -5  555.55   53.88
  10   3  -4   22.59   12.90
  10   3  -4   33.21   17.33
  10   3  -3   14.88   13.28
  10   3  -3   18.81   14.13
  10   3  -2   -3.21   13.06
  10   3  -2   -1.65   11.74
  10   3  -1  214.69   26.44
 -10  -3   1  231.15   24.10
  10   3  -1  242.82   27.19
  10   3   0   32.86   18.74
  10   3   0   20.57   12.20
 -10  -3   0   12.78   12.89
 -10  -3  -1   44.33   17.66
  10   3   1   69.21   22.20
  10   3   2    9.95   17.46
 -10  -3  -2   -9.35   16.29
  10   3   3  154.55   30.86
 -10  -3  -3  172.76   29.11
 -10  -3  -4   11.48   19.26
  10   3   4    9.90   20.87
 -10  -3  -5   -6.20   19.54
  10   3   5    1.71   24.67
  10   3   6   -3.75   28.40
 -10  -3  -6   -2.45   23.16
  10   3   7   27.88   32.05
 -10  -3  -7   88.46   31.03
 -10  -3  -8   10.41   28.16
  10   2 -13   -2.07   24.46
  10   2 -12   46.39   25.90
  10   2 -11   -3.26   22.50
  10   2 -10  176.71   37.59
  10   2  -9   -5.36   20.79
  10   2  -8  248.42   38.93
  10   2  -7   -9.21   16.38
  10   2  -6  605.97   58.18
  10   2  -5    2.89   16.25
  10   2  -5   49.61   14.01
  10   2  -4  331.51   30.11
  10   2  -4  306.52   35.66
  10   2  -3   -0.07   11.67
  10   2  -3    0.35   11.59
  10   2  -2  205.03   25.72
  10   2  -2  204.30   23.58
 -10  -2   1  167.87   22.45
  10   2  -1  210.91   27.59
  10   2  -1  120.74   23.48
  10   2   0   79.60   21.43
 -10  -2   0   35.46   14.06
  10   2   0   61.28   15.99
  10   2   1    9.69   16.96
 -10  -2  -1  -15.55   12.80
  10   2   2  328.29   35.75
 -10  -2  -2  274.59   31.99
 -10  -2  -3   45.57   21.35
  10   2   3   33.09   20.87
  10   2   4  140.39   34.15
 -10  -2  -4  184.19   30.43
 -10  -2  -5    1.62   19.40
  10   2   5   22.44   27.50
 -10  -2  -6   55.58   26.43
  10   2   6   61.94   30.77
  10   2   7   -5.54   27.27
 -10  -2  -7   30.94   26.54
 -10  -2  -8   11.15   30.85
  10   1 -13  133.54   33.04
  10   1 -12  -16.73   21.49
  10   1 -11    4.50   22.45
  10   1 -10  -18.30   20.57
  10   1  -9   21.55   21.84
  10   1  -8   12.15   16.93
  10   1  -7    9.94   16.14
[truncated: 91,699 more chars]
