# Supplementary material for: Crystal structure of tetra­kis­[μ-2-(meth­oxy­carbon­yl)benzoato-κ2 O 1:O 1′]bis­[(N,N-di­methyl­formamide-κO)copper(II)](Cu—Cu) di­methyl­formamide disolvate
Source: Acta Crystallogr E Crystallogr Commun. 2018 Apr 24;74(Pt 5):691–4. doi: 10.1107/S2056989018005893 (PMC5947489; doi:10.1107/S2056989018005893)
Supplement: Supplementary file 2 [file e-74-00691-Isup2.hkl]

data_I                                                                          
_shelx_title ' 090118e in P2(1)/c'                                              
_shelx_refln_list_code          4                                               
_shelx_F_calc_maximum      203.80                                               
_exptl_crystal_F_000      1180.00                                               
_reflns_d_resolution_high  0.8393                                               
                                                                                
loop_                                                                           
 _space_group_symop_operation_xyz                                               
 'x, y, z'                                                                      
 '-x, y+1/2, -z+1/2'                                                            
 '-x, -y, -z'                                                                   
 'x, -y-1/2, z-1/2'                                                             
                                                                                
_cell_length_a    12.7775                                                       
_cell_length_b    19.7458                                                       
_cell_length_c    10.7957                                                       
_cell_angle_alpha  90.000                                                       
_cell_angle_beta  106.870                                                       
_cell_angle_gamma  90.000                                                       
                                                                                
_shelx_F_squared_multiplier     1.000                                           
                                                                                
loop_                                                                           
 _refln_index_h                                                                 
 _refln_index_k                                                                 
 _refln_index_l                                                                 
 _refln_F_squared_calc                                                          
 _refln_F_squared_meas                                                          
 _refln_F_squared_sigma                                                         
 _refln_observed_status                                                         
   1   0   0      41476.12      47258.57      3338.67 o                         
   2   0   0       3326.99       4132.19       175.86 o                         
   3   0   0      41459.59      45167.46      1878.11 o                         
   4   0   0       1511.96       2006.02        91.80 o                         
   5   0   0        672.85        531.81        33.85 o                         
   6   0   0       4526.60       4794.93       211.69 o                         
   7   0   0       3421.28       3601.27       163.29 o                         
   8   0   0       1479.13       1652.56        86.28 o                         
   9   0   0       1246.51       1240.96        82.82 o                         
  10   0   0        588.14        747.11       195.60 o                         
  11   0   0        640.68        572.98       128.54 o                         
  12   0   0        425.28        390.48       120.45 o                         
  13   0   0         74.20        -19.39       104.33 o                         
  14   0   0         57.07       -127.56        99.56 o                         
   1   1   0       1197.63       1314.91        73.17 o                         
   2   1   0       4767.50       5411.17       176.29 o                         
   3   1   0       1665.92       1941.53        75.26 o                         
   4   1   0        885.28        891.63        43.04 o                         
   5   1   0         76.58         40.68        11.16 o                         
   6   1   0         14.96        -18.09        13.27 o                         
   7   1   0         11.65        -28.61        19.07 o                         
   8   1   0         35.61         15.88        20.13 o                         
   9   1   0         15.98         -4.32        33.42 o                         
  10   1   0         55.03         19.92        26.39 o                         
  11   1   0          0.24        -83.07        55.38 o                         
  12   1   0         15.38         34.05        94.34 o                         
  13   1   0         94.54        -47.03        78.47 o                         
  14   1   0          6.24       -106.52        82.65 o                         
   0   2   0      30051.46      25059.69      1261.83 o                         
   1   2   0      16923.06      15384.17       586.09 o                         
   2   2   0      30415.22      31847.88      1019.09 o                         
   3   2   0       7356.30       7809.54       254.99 o                         
   4   2   0        107.59         57.70        10.48 o                         
   5   2   0        104.29        126.10        14.87 o                         
   6   2   0       3400.77       3279.91       128.44 o                         
   7   2   0       4596.81       5433.39       186.55 o                         
   8   2   0        918.38        913.12        41.46 o                         
   9   2   0       1956.50       1945.71        71.97 o                         
  10   2   0        266.79        278.43        36.49 o                         
  11   2   0         37.37        -16.65        56.28 o                         
  12   2   0        245.75        384.27        88.50 o                         
  13   2   0        108.83         57.25        77.69 o                         
  14   2   0         81.81          0.73        86.98 o                         
   1   3   0       6611.90       6278.24       311.48 o                         
   2   3   0       1948.36       1708.33        75.19 o                         
   3   3   0        265.82        268.03        16.85 o                         
   4   3   0       1623.27       1887.00        74.26 o                         
   5   3   0         48.57         13.80        11.15 o                         
   6   3   0         77.20         88.49        17.80 o                         
   7   3   0        853.27        668.25        36.08 o                         
   8   3   0        655.32        693.75        38.92 o                         
   9   3   0         22.26        -37.35        29.05 o                         
  10   3   0        150.18        127.24        31.42 o                         
  11   3   0        373.08        580.87       184.11 o                         
  12   3   0         75.18          9.26        59.01 o                         
  13   3   0        112.51        104.15        97.78 o                         
  14   3   0        166.26        146.20        95.90 o                         
   0   4   0      12971.48      12843.73       931.26 o                         
   1   4   0       4963.68       4653.89       206.52 o                         
   2   4   0       7772.12       7968.34       407.66 o                         
   3   4   0      41534.87      46954.12      1955.59 o                         
   4   4   0       3430.43       3025.16       104.07 o                         
   5   4   0       4024.16       4031.71       156.07 o                         
   6   4   0       6873.45       6995.07       424.73 o                         
   7   4   0        597.28        639.56        44.82 o                         
   8   4   0       1170.19       1136.19        53.79 o                         
   9   4   0        447.84        508.27        41.10 o                         
  10   4   0        155.33        114.75        34.32 o                         
  11   4   0        456.53        465.94        62.25 o                         
  12   4   0         50.79         24.16        67.99 o                         
  13   4   0          6.74        -46.56        75.61 o                         
  14   4   0         61.43        147.28        95.94 o                         
   1   5   0       4654.96       4305.46       184.60 o                         
   2   5   0       1398.98       1244.20        69.52 o                         
   3   5   0        303.39        308.64        26.12 o                         
   4   5   0        127.25        129.57        16.50 o                         
   5   5   0         81.85         60.56        16.10 o                         
   6   5   0        122.53        162.40        37.31 o                         
   7   5   0       1358.97       1165.64        75.11 o                         
   8   5   0        658.58        737.76        53.30 o                         
   9   5   0          7.59        -42.84        28.56 o                         
  10   5   0        797.32        905.30        71.14 o                         
  11   5   0        225.55        230.32        44.97 o                         
  12   5   0        161.11        119.78        91.32 o                         
  13   5   0        377.59        344.27       137.98 o                         
  14   5   0         80.37         74.00        91.46 o                         
   0   6   0      23738.13      22060.20      1245.44 o                         
   1   6   0         30.41         -0.54        11.81 o                         
   2   6   0        626.82        767.13        42.26 o                         
   3   6   0       2646.26       2394.29       117.71 o                         
   4   6   0      16467.55      17549.77       814.33 o                         
   5   6   0      11084.22      12552.82       604.41 o                         
   6   6   0       3264.50       3140.67       272.60 o                         
   7   6   0          7.31        -24.42        16.28 o                         
   8   6   0        129.17        110.76        30.41 o                         
   9   6   0       1052.34        873.39        62.42 o                         
  10   6   0        208.80        212.84        41.70 o                         
  11   6   0        553.86        606.78        65.79 o                         
  12   6   0        135.09        246.55        77.90 o                         
  13   6   0         27.85         47.53       101.55 o                         
  14   6   0          3.44          4.02        88.79 o                         
   1   7   0       1286.63       1041.74        54.32 o                         
   2   7   0        211.03        253.29        27.26 o                         
   3   7   0       5043.61       5093.34       364.74 o                         
   4   7   0       3217.05       3157.96       362.05 o                         
   5   7   0        901.30        902.39        74.87 o                         
   6   7   0        488.61        500.90        37.43 o                         
   7   7   0        581.90        575.01        56.26 o                         
   8   7   0        587.99        725.25        65.44 o                         
   9   7   0        208.50        184.96        65.77 o                         
  10   7   0        961.99        988.93        70.39 o                         
  11   7   0        333.13        397.54        69.52 o                         
  12   7   0        362.57        260.17       134.48 o                         
  13   7   0        304.31        213.03       198.70 o                         
   0   8   0       1785.03       2297.23       203.69 o                         
   1   8   0         41.77         16.11        20.19 o                         
   2   8   0       1068.42        799.41        46.50 o                         
   3   8   0       9690.24       9661.06       409.38 o                         
   4   8   0      11254.07      11933.51       881.53 o                         
   5   8   0       1103.68        839.30        58.95 o                         
   6   8   0       1316.78       1183.39       107.98 o                         
   7   8   0        757.85        781.61        91.12 o                         
   8   8   0          5.82        -40.34        26.89 o                         
   9   8   0        180.81        142.14        35.79 o                         
  10   8   0        180.31        109.38        39.73 o                         
  11   8   0        266.69        223.45        48.64 o                         
  12   8   0         33.56         65.53        58.39 o                         
  13   8   0         73.17        112.27       113.44 o                         
   1   9   0       1543.13       1405.89        82.05 o                         
   2   9   0       1135.40       1101.85       124.85 o                         
   3   9   0       1184.58       1057.36       107.62 o                         
   4   9   0       1919.00       1494.87        78.44 o                         
   5   9   0        810.10        727.11        88.82 o                         
   6   9   0       1272.42       1064.47        55.88 o                         
   7   9   0        913.58        913.41        65.33 o                         
   8   9   0        526.12        520.79        48.66 o                         
   9   9   0        587.13        680.35        59.04 o                         
  10   9   0        636.73        770.70        64.00 o                         
  11   9   0        238.19        203.44        47.55 o                         
  12   9   0        612.91        463.39       172.30 o                         
  13   9   0        397.81        302.12       128.15 o                         
   0  10   0          7.58        -19.92        23.53 o                         
   1  10   0       1230.45       1495.35        66.93 o                         
   2  10   0       2555.57       2336.66       169.89 o                         
   3  10   0        770.04        732.73        48.51 o                         
   4  10   0        345.83        363.82        40.38 o                         
   5  10   0       2208.70       2108.13       197.68 o                         
   6  10   0        764.61        651.12        55.45 o                         
   7  10   0        233.05        220.06        41.96 o                         
   8  10   0        408.42        444.33        66.93 o                         
   9  10   0        105.53         82.71        41.36 o                         
  10  10   0         65.91        -20.26        35.03 o                         
  11  10   0         14.79         84.16        52.25 o                         
  12  10   0        225.77        294.19       146.90 o                         
  13  10   0         21.29       -115.77        84.55 o                         
   1  11   0         32.31         14.48        19.33 o                         
   2  11   0        238.92        420.94        53.72 o                         
   3  11   0          9.12        -29.16        22.68 o                         
   4  11   0       2981.01       2744.95       210.08 o                         
   5  11   0       1543.65       1314.21       136.16 o                         
   6  11   0       1682.31       1403.31       136.92 o                         
   7  11   0       1348.73       1309.10       142.93 o                         
   8  11   0        193.76        189.71        55.21 o                         
   9  11   0        275.13        360.39        83.46 o                         
  10  11   0        347.36        462.35       102.67 o                         
  11  11   0        645.02        691.08       196.89 o                         
  12  11   0        326.90        266.34        85.00 o                         
   0  12   0       1758.14       2246.82       136.26 o                         
   1  12   0        333.84        346.35        37.04 o                         
   2  12   0        651.59        757.35        78.18 o                         
   3  12   0        197.48        159.61        33.58 o                         
   4  12   0         17.29         -8.74        31.46 o                         
   5  12   0          3.22        -39.50        26.34 o                         
   6  12   0        512.38        472.83        72.50 o                         
   7  12   0        416.56        428.59        71.18 o                         
   8  12   0        245.54        293.24        63.50 o                         
   9  12   0         18.48         41.63        50.94 o                         
  10  12   0         29.76        -40.71        61.94 o                         
  11  12   0         22.39         18.73        68.88 o                         
  12  12   0         13.33         15.88        78.63 o                         
   1  13   0         32.02         17.61        28.09 o                         
   2  13   0          2.06        -28.30        29.02 o                         
   3  13   0        129.78         76.85        32.25 o                         
   4  13   0        478.50        451.08        51.79 o                         
   5  13   0        173.11        120.14        37.84 o                         
   6  13   0        677.08        701.74        86.40 o                         
   7  13   0        616.48        820.43       196.97 o                         
   8  13   0        152.40        161.78        63.15 o                         
   9  13   0       1223.89       1328.73       136.69 o                         
  10  13   0        316.65        274.26        73.59 o                         
  11  13   0        204.12        226.66        80.24 o                         
  12  13   0        388.13        389.80        91.46 o                         
   0  14   0        460.21        682.72        76.65 o                         
   1  14   0        498.41        463.74        46.52 o                         
   2  14   0         20.02        -38.86        25.91 o                         
   3  14   0         45.28         14.14        33.38 o                         
   4  14   0         28.56          9.49        35.30 o                         
   5  14   0         15.73        -45.51        30.34 o                         
   6  14   0          1.90        -53.56        41.91 o                         
   7  14   0          1.56        -51.27        52.55 o                         
   8  14   0         66.08         90.63        63.89 o                         
   9  14   0        112.29        126.27        69.64 o                         
  10  14   0         18.48         51.55        69.05 o                         
  11  14   0         71.34         67.77        74.75 o                         
   1  15   0         17.89         30.93        32.31 o                         
   2  15   0          0.46        -43.53        29.02 o                         
   3  15   0        123.99         51.02        36.76 o                         
   4  15   0         78.15        -20.54        33.81 o                         
   5  15   0          8.09        -46.86        43.24 o                         
   6  15   0        240.16        276.62        67.45 o                         
   7  15   0        346.44        264.41       125.08 o                         
   8  15   0        536.73        501.09       152.23 o                         
   9  15   0        744.00        686.95        94.09 o                         
  10  15   0        197.29        165.07        79.17 o                         
  11  15   0        137.94        164.36        82.18 o                         
   0  16   0        295.31        203.37        55.00 o                         
   1  16   0        137.60        162.29        38.83 o                         
   2  16   0        225.53        241.16        42.83 o                         
   3  16   0        303.58        251.20        44.07 o                         
   4  16   0         17.21        -50.73        33.82 o                         
   5  16   0          0.64        -47.67        50.02 o                         
   6  16   0          4.55        -18.27        56.38 o                         
   7  16   0          0.96        -80.48        54.45 o                         
   8  16   0          3.70         26.40        58.97 o                         
   9  16   0          0.12         -1.90        68.80 o                         
  10  16   0          6.02        -33.55        73.01 o                         
   1  17   0        219.12         81.79        40.62 o                         
   2  17   0         47.57         42.14        43.67 o                         
   3  17   0          9.11        -57.85        38.57 o                         
   4  17   0         41.52        -38.69        36.54 o                         
   5  17   0         48.15        -41.47        57.17 o                         
   6  17   0         25.91         49.23        59.57 o                         
   7  17   0        239.84        227.45        74.28 o                         
   8  17   0        301.10        252.53        82.38 o                         
   9  17   0        353.30        253.82        86.43 o                         
  10  17   0        503.98        406.73        96.13 o                         
   0  18   0        484.80        519.22        86.45 o                         
   1  18   0          8.35        -52.79        35.19 o                         
   2  18   0        134.88        105.89        51.78 o                         
   3  18   0         15.89        -43.93        43.15 o                         
   4  18   0         63.34         23.76        52.79 o                         
   5  18   0         43.55         -2.07        60.00 o                         
   6  18   0         36.93        -18.19        58.47 o                         
   7  18   0          7.12        -26.18        58.96 o                         
   8  18   0         76.70        115.83        76.14 o                         
   9  18   0          0.78        -41.65        70.51 o                         
   1  19   0        290.41        282.15        61.08 o                         
   2  19   0          3.34        -66.65        44.43 o                         
   3  19   0         84.53          5.85        47.49 o                         
   4  19   0         76.54         39.26        64.52 o                         
   5  19   0          6.60        -34.27        54.41 o                         
   6  19   0        188.57        147.92       139.96 o                         
   7  19   0        119.47         64.00        70.04 o                         
   8  19   0        249.25        237.38        83.65 o                         
   0  20   0        112.10        173.64       105.50 o                         
   1  20   0         88.62         81.91       109.32 o                         
   2  20   0        325.96        333.29        77.99 o                         
   3  20   0         20.45        -20.23        52.17 o                         
   4  20   0         26.75        -82.61        67.07 o                         
   5  20   0         30.25        -68.23        66.98 o                         
   6  20   0         33.20         60.55        73.18 o                         
   7  20   0         50.36        -30.75        78.04 o                         
   1  21   0         41.95         65.15        72.27 o                         
   2  21   0         31.87         21.88        67.74 o                         
   3  21   0         90.25         86.69        65.68 o                         
   4  21   0        203.00        173.01        72.42 o                         
   5  21   0        165.20        254.98        84.53 o                         
   6  21   0         98.42        139.16        94.17 o                         
   0  22   0         52.44         64.10       101.46 o                         
   1  22   0          1.54        -59.81        73.41 o                         
   2  22   0          5.14        -19.50        72.28 o                         
   3  22   0        173.64        289.46       141.88 o                         
   4  22   0         75.23        153.77       129.36 o                         
   5  22   0         72.36         36.00        89.23 o                         
   1  23   0          0.15          5.31        78.13 o                         
   2  23   0         17.27       -116.85       116.21 o                         
   3  23   0          9.45       -170.30       113.53 o                         
 -14   1   1        325.97        437.30       101.12 o                         
 -13   1   1        516.76        359.34        89.24 o                         
 -12   1   1        484.59        448.05       104.50 o                         
 -11   1   1       2416.17       2172.52       103.95 o                         
 -10   1   1       3190.92       3750.49       157.14 o                         
  -9   1   1      11306.48      11615.38       436.97 o                         
  -8   1   1      14771.63      16448.93       493.94 o                         
  -7   1   1        808.00        790.47        34.23 o                         
  -6   1   1       7598.77       7812.61       237.50 o                         
  -5   1   1       2752.03       2510.79        87.38 o                         
  -4   1   1       3955.18       4518.91       149.64 o                         
  -3   1   1       5696.01       6265.59       228.96 o                         
  -2   1   1        427.11        447.47        20.32 o                         
  -1   1   1      13125.41      14996.56       630.17 o                         
   0   1   1      22594.39      24890.23      1028.38 o                         
   1   1   1      15593.38      17644.59       629.14 o                         
   2   1   1       5008.20       5714.18       187.18 o                         
   3   1   1          9.32         -0.18         6.25 o                         
   4   1   1          7.37         17.81         8.06 o                         
   5   1   1       1872.06       1835.56        68.04 o                         
   6   1   1        933.70        698.36        31.33 o                         
   7   1   1        124.08        105.29        18.23 o                         
   8   1   1          5.48        -22.81        17.93 o                         
   9   1   1        252.88        232.70        30.98 o                         
  10   1   1        365.85        349.63        68.49 o                         
  11   1   1        517.33        576.06        95.49 o                         
  12   1   1        155.61        203.78        84.24 o                         
  13   1   1          2.67        -42.09        84.60 o                         
  14   1   1          9.17        -82.26        91.77 o                         
 -14   2   1         89.16         29.03        81.67 o                         
 -13   2   1         51.94        -33.43        70.34 o                         
 -12   2   1         14.30        130.17        53.00 o                         
 -11   2   1          0.40         -0.12        34.53 o                         
 -10   2   1        699.60        768.46        86.44 o                         
  -9   2   1        491.40        710.96       136.49 o                         
  -8   2   1        424.83        540.06       109.54 o                         
  -7   2   1         34.81         42.97        16.82 o                         
  -6   2   1         34.40         70.02        17.38 o                         
  -5   2   1       5064.48       5173.23       171.77 o                         
  -4   2   1       1324.37       1407.05        58.05 o                         
  -3   2   1        322.33        373.89        20.57 o                         
  -2   2   1       9441.09      10628.77       396.70 o                         
  -1   2   1        424.70        454.04        34.73 o                         
   0   2   1         28.31         45.39         5.68 o                         
   1   2   1       5359.85       5159.02       259.20 o                         
   2   2   1       5808.27       6277.01       275.45 o                         
   3   2   1        283.91        364.48        20.02 o                         
   4   2   1         24.05         32.40        11.25 o                         
   5   2   1       1973.72       1957.42        66.13 o                         
   6   2   1          0.69        -18.05        12.03 o                         
   7   2   1        568.28        545.82        55.03 o                         
   8   2   1        237.09        238.77        26.10 o                         
   9   2   1          0.53        -33.79        24.71 o                         
  10   2   1         55.33        -37.45        40.08 o                         
  11   2   1          1.72        -80.88        53.92 o                         
  12   2   1         99.79         39.17        69.75 o                         
  13   2   1         52.20        -48.94        83.18 o                         
  14   2   1          0.14       -134.24        89.49 o                         
 -14   3   1         26.57         31.87        73.17 o                         
 -13   3   1        122.47         70.30       110.25 o                         
 -12   3   1       1518.62       1414.53       103.63 o                         
 -11   3   1       1578.08       1438.66       112.27 o                         
 -10   3   1       1086.51       1040.84        54.99 o                         
  -9   3   1       3505.01       3262.68       183.08 o                         
  -8   3   1       5767.45       6016.24       211.57 o                         
  -7   3   1       7159.90       7716.99       269.34 o                         
  -6   3   1       7477.23       8598.15       283.63 o                         
  -5   3   1       1140.08       1028.71        43.38 o                         
  -4   3   1        131.19        226.73        28.89 o                         
  -3   3   1      17792.35      19668.54       864.31 o                         
  -2   3   1      39779.21      42839.03      1781.03 o                         
  -1   3   1       2223.22       2284.74        86.55 o                         
   0   3   1        152.64        122.82        11.01 o                         
   1   3   1       3158.82       3083.65       132.46 o                         
   2   3   1       4630.73       4725.73       173.61 o                         
   3   3   1       1047.43        925.59        37.27 o                         
   4   3   1        161.84        104.69        13.93 o                         
   5   3   1        720.54        774.63        36.20 o                         
   6   3   1        271.17        352.58        34.92 o                         
   7   3   1         87.36         63.32        18.11 o                         
   8   3   1        520.62        487.01        34.66 o                         
   9   3   1        102.19         71.07        25.90 o                         
  10   3   1        220.54        256.10        53.57 o                         
  11   3   1          4.62        -63.89        42.59 o                         
  12   3   1         19.39       -101.14        67.43 o                         
  13   3   1        475.13        756.11       114.97 o                         
  14   3   1        199.15        160.77       102.88 o                         
 -14   4   1          7.16         41.76        81.69 o                         
 -13   4   1         52.21         32.19        69.66 o                         
 -12   4   1        119.90         84.48        48.69 o                         
 -11   4   1          2.27        -20.11        34.02 o                         
 -10   4   1        466.12        405.77        57.83 o                         
  -9   4   1        824.43        814.57        46.84 o                         
  -8   4   1         95.08         44.75        26.92 o                         
  -7   4   1        729.79        894.36        60.70 o                         
  -6   4   1        312.72        356.89        41.82 o                         
  -5   4   1       3363.78       3242.27       232.98 o                         
  -4   4   1       1000.19        987.82        50.07 o                         
  -3   4   1       6595.32       6879.66       225.19 o                         
  -2   4   1        590.02        555.59        31.37 o                         
  -1   4   1       2259.23       2214.20       106.29 o                         
   0   4   1       3900.78       3363.40       190.09 o                         
   1   4   1        467.54        466.59        26.69 o                         
   2   4   1      21911.13      23979.12       992.73 o                         
   3   4   1       7765.75       6228.70       324.55 o                         
   4   4   1       1751.68       1681.48        76.99 o                         
   5   4   1       4704.53       4721.31       291.82 o                         
   6   4   1         19.61        -11.17        13.91 o                         
   7   4   1        935.69        786.56        46.79 o                         
   8   4   1       1216.88       1109.87        47.59 o                         
   9   4   1         25.42          2.71        28.21 o                         
  10   4   1        554.69        608.01        74.52 o                         
  11   4   1          3.20        -71.01        47.34 o                         
  12   4   1         36.78       -102.53        68.93 o                         
  13   4   1         10.16        -18.83        75.95 o                         
 -14   5   1        275.12         96.73       104.67 o                         
 -13   5   1        117.37        114.43        73.38 o                         
 -12   5   1        551.99        619.49        87.89 o                         
 -11   5   1        588.64        754.10        64.39 o                         
 -10   5   1        466.94        458.56        42.76 o                         
  -9   5   1        943.86        969.46        55.95 o                         
  -8   5   1        726.61        802.60        50.63 o                         
  -7   5   1        754.20        632.22        38.87 o                         
  -6   5   1       7227.37       7644.94       527.55 o                         
  -5   5   1      22171.37      24944.94       805.01 o                         
  -4   5   1      15555.01      17285.76       626.68 o                         
  -3   5   1       6763.27       6632.23       245.87 o                         
  -2   5   1       5218.04       4633.94       173.83 o                         
  -1   5   1        260.28        217.11        14.82 o                         
   0   5   1      27343.44      25456.43      1745.86 o                         
   1   5   1       2485.11       2099.77       154.65 o                         
   2   5   1      10527.81      10027.12       511.02 o                         
   3   5   1       4200.51       3389.77       276.43 o                         
   4   5   1       1057.15        843.61        37.12 o                         
   5   5   1        959.56       1029.41        83.07 o                         
   6   5   1         44.34          1.49        24.89 o                         
   7   5   1        619.97        608.58        45.55 o                         
   8   5   1        175.75        129.76        29.91 o                         
   9   5   1         26.48        -21.05        28.49 o                         
  10   5   1         84.04         39.92        44.31 o                         
  11   5   1        362.65        455.81       135.93 o                         
  12   5   1         85.94         48.47        79.27 o                         
  13   5   1        235.78        229.06        92.56 o                         
 -14   6   1          3.75         15.63       112.85 o                         
 -13   6   1        120.09         52.75        84.36 o                         
 -12   6   1        272.58        383.01        91.26 o                         
 -11   6   1        287.77        303.29        49.50 o                         
 -10   6   1         40.86         -1.55        32.20 o                         
  -9   6   1        647.52        642.71        52.40 o                         
  -8   6   1          1.70        -34.64        23.09 o                         
  -7   6   1        200.29        218.39        31.20 o                         
  -6   6   1         18.74          2.42        14.04 o                         
  -5   6   1       2522.61       2514.21       122.19 o                         
  -4   6   1       1431.86       1450.77        97.07 o                         
  -3   6   1        339.81        304.26        23.26 o                         
  -2   6   1       1130.21        975.47        70.32 o                         
  -1   6   1      12145.23      10768.74       577.43 o                         
   0   6   1       9585.25       9927.79       725.77 o                         
   1   6   1       3613.03       3189.72       243.97 o                         
   2   6   1       6236.37       5776.56       247.36 o                         
   3   6   1       2621.23       2237.56       306.82 o                         
   4   6   1       9802.11      10476.02       383.04 o                         
   5   6   1       2093.56       1920.73       125.30 o                         
   6   6   1       1564.93       1392.62        63.73 o                         
   7   6   1       1725.32       1597.78        78.41 o                         
   8   6   1         40.09        -28.44        25.44 o                         
   9   6   1         37.33         -7.39        30.66 o                         
  10   6   1         22.65         11.84        35.33 o                         
  11   6   1          2.13        -80.85        58.08 o                         
  12   6   1         54.50         -6.41        76.11 o                         
  13   6   1         89.48         52.03        92.60 o                         
 -14   7   1        132.23         14.37       109.88 o                         
 -13   7   1        126.37        148.21       114.85 o                         
 -12   7   1        301.44        240.55       153.28 o                         
 -11   7   1         84.75         90.23        40.76 o                         
 -10   7   1        638.17        676.84        58.53 o                         
  -9   7   1         46.52         44.75        31.05 o                         
  -8   7   1         38.46         29.15        26.33 o                         
  -7   7   1       2743.63       2713.34       141.65 o                         
  -6   7   1       2454.96       2504.02       101.34 o                         
  -5   7   1       8516.33       8657.56       668.91 o                         
  -4   7   1      22790.80      24418.72       886.63 o                         
  -3   7   1       7988.32       7782.57       318.77 o                         
  -2   7   1       4751.25       3934.30       150.93 o                         
  -1   7   1         26.66         41.03        13.09 o                         
   0   7   1        765.41        773.09        42.52 o                         
   1   7   1       1055.03       1025.89       155.95 o                         
   2   7   1        543.11        525.30        35.17 o                         
   3   7   1       8445.82       7342.86       422.74 o                         
   4   7   1       2694.06       2640.12       123.49 o                         
   5   7   1        783.25        788.69        59.08 o                         
   6   7   1         92.99         41.23        21.20 o                         
   7   7   1        455.16        531.34        46.47 o                         
   8   7   1        155.05         75.90        31.01 o                         
   9   7   1         86.23         44.96        34.25 o                         
  10   7   1          4.76        -43.18        34.34 o                         
  11   7   1         69.41         61.17        54.34 o                         
  12   7   1         52.17        -84.47        56.31 o                         
  13   7   1        130.03         64.17        89.28 o                         
 -13   8   1        251.95        260.24       108.86 o                         
 -12   8   1         92.88        125.69        65.45 o                         
 -11   8   1         48.79        -48.11        40.72 o                         
 -10   8   1         49.08         27.92        34.24 o                         
  -9   8   1        102.23         37.42        32.17 o                         
  -8   8   1        346.64        338.21        40.17 o                         
  -7   8   1         31.93         21.75        24.22 o                         
  -6   8   1        151.09        134.66        24.00 o                         
  -5   8   1        585.01        564.66        51.03 o                         
  -4   8   1         19.91         19.08        17.85 o                         
  -3   8   1        112.11        136.02        22.55 o                         
  -2   8   1        759.20        678.09        42.51 o                         
  -1   8   1        511.49        530.81        32.22 o                         
   0   8   1          9.61         34.50        16.56 o                         
   1   8   1        988.42        928.65       135.69 o                         
   2   8   1       4837.31       4492.60       348.71 o                         
   3   8   1       3464.64       3459.54       349.09 o                         
   4   8   1       5577.85       4865.64       419.85 o                         
   5   8   1       4592.05       3462.28       314.92 o                         
   6   8   1       1906.90       1535.06       179.88 o                         
   7   8   1        548.22        463.84        57.04 o                         
   8   8   1        152.48        159.30        36.33 o                         
   9   8   1        194.20        188.82        40.53 o                         
  10   8   1         40.44        -10.64        38.98 o                         
  11   8   1        346.47        479.71        70.68 o                         
  12   8   1        220.37        211.38        69.56 o                         
  13   8   1        204.96        167.50       211.56 o                         
 -13   9   1        283.24         62.68       113.92 o                         
 -12   9   1        215.18        254.11        74.79 o                         
 -11   9   1          8.81         14.07        44.90 o                         
 -10   9   1         69.44         16.10        41.57 o                         
  -9   9   1        125.46        127.42        37.61 o                         
  -8   9   1         18.60        -23.48        26.84 o                         
  -7   9   1        974.91        974.26        66.27 o                         
  -6   9   1       2856.40       2775.29       115.14 o                         
  -5   9   1        938.38        647.98        38.95 o                         
  -4   9   1       3705.28       3743.38       259.70 o                         
  -3   9   1       3811.69       2872.80       220.86 o                         
  -2   9   1        412.74        299.50        34.12 o                         
  -1   9   1       1515.79       1386.44        61.65 o                         
   0   9   1        588.77        652.62        49.16 o                         
   1   9   1       1410.61       1193.65       110.74 o                         
   2   9   1       1290.31       1203.66        64.96 o                         
   3   9   1       3307.19       2869.37       133.56 o                         
   4   9   1       1042.50        953.93        57.43 o                         
   5   9   1        964.73        910.34        58.49 o                         
   6   9   1         50.14         -1.20        27.50 o                         
   7   9   1         23.78        -16.64        53.14 o                         
   8   9   1          0.38        -57.22        38.14 o                         
   9   9   1        129.35        109.03        51.92 o                         
  10   9   1          0.44        -62.07        41.38 o                         
  11   9   1         86.06         39.78        88.88 o                         
  12   9   1        107.32         66.04        62.90 o                         
  13   9   1         60.70        -54.11        98.68 o                         
 -13  10   1        221.70        134.62       121.38 o                         
 -12  10   1        245.66        226.50        61.01 o                         
 -11  10   1        133.16         77.20        47.11 o                         
 -10  10   1         87.58         37.51        44.77 o                         
  -9  10   1        131.36         92.70        39.57 o                         
  -8  10   1        369.55        350.91        51.49 o                         
  -7  10   1         72.63         14.18        33.48 o                         
  -6  10   1        166.54        135.04        36.52 o                         
  -5  10   1        105.04         76.25        32.87 o                         
  -4  10   1        893.08        673.35        50.54 o                         
  -3  10   1       1755.03       1832.55        92.62 o                         
  -2  10   1       6290.13       6214.42       257.35 o                         
  -1  10   1       1134.54       1039.12        50.71 o                         
   0  10   1        887.23        760.86        47.07 o                         
   1  10   1       4020.50       4070.82       486.75 o                         
   2  10   1        830.86        741.47        48.61 o                         
   3  10   1       1585.36       1460.32        77.77 o                         
   4  10   1       1717.82       1496.98        98.03 o                         
   5  10   1       1288.98       1203.54        71.04 o                         
   6  10   1        873.26        885.05        64.56 o                         
   7  10   1        643.01        620.52       155.69 o                         
   8  10   1        289.09        294.52        96.27 o                         
   9  10   1        266.76        300.48        67.63 o                         
  10  10   1        266.94        331.73        74.69 o                         
  11  10   1        449.43        477.60       152.88 o                         
  12  10   1        271.52        183.37        82.70 o                         
 -13  11   1         33.36         -2.12        74.45 o                         
 -12  11   1         94.40          7.96        54.20 o                         
 -11  11   1        115.09         46.49        47.21 o                         
 -10  11   1         10.52         -9.70        41.55 o                         
  -9  11   1        244.17        294.08        49.38 o                         
  -8  11   1         96.94         81.18        51.33 o                         
  -7  11   1        371.61        336.81        48.81 o                         
  -6  11   1        500.03        511.47        55.73 o                         
  -5  11   1        258.65        211.48        36.15 o                         
  -4  11   1        457.31        494.11        77.96 o                         
  -3  11   1        791.82        722.00        91.95 o                         
  -2  11   1         86.40         36.15        21.12 o                         
  -1  11   1        872.77        759.37        43.09 o                         
   0  11   1         73.06         20.95        20.82 o                         
   1  11   1        742.72        640.44        46.33 o                         
   2  11   1         41.87         16.27        25.43 o                         
   3  11   1          2.37        -28.52        22.14 o                         
   4  11   1        202.69        245.72        38.66 o                         
   5  11   1         43.26         30.18        29.50 o                         
   6  11   1        319.83        269.14        43.25 o                         
   7  11   1        367.18        399.21        68.65 o                         
   8  11   1         66.14         58.03        49.48 o                         
   9  11   1          6.37         -5.59        51.60 o                         
  10  11   1        100.59         88.34        66.63 o                         
  11  11   1          3.92         -3.00        68.91 o                         
  12  11   1          0.98         -2.19        75.85 o                         
 -12  12   1        155.50         94.31        61.97 o                         
 -11  12   1         50.42         30.40        50.42 o                         
 -10  12   1         13.30        -20.43        43.98 o                         
  -9  12   1         22.46        -13.24        37.90 o                         
  -8  12   1         32.54          3.10        38.04 o                         
  -7  12   1         35.79         19.22        31.87 o                         
  -6  12   1          6.26          3.50        40.59 o                         
  -5  12   1          6.95        -36.48        24.32 o                         
  -4  12   1        346.45        225.78        38.33 o                         
  -3  12   1         49.96          9.93        27.03 o                         
  -2  12   1        468.12        498.87        41.31 o                         
  -1  12   1        432.93        412.31        37.90 o                         
   0  12   1       1180.32        923.88        68.26 o                         
   1  12   1       2295.65       2063.98       103.98 o                         
   2  12   1         69.52        113.33        32.69 o                         
   3  12   1        855.89        888.34        64.86 o                         
   4  12   1       1738.63       1634.14        90.27 o                         
   5  12   1        814.22        873.11        67.81 o                         
   6  12   1       1742.82       1547.01       124.30 o                         
   7  12   1       1299.43       1085.87        98.10 o                         
   8  12   1        758.40        941.30       367.44 o                         
   9  12   1        855.93        860.39       310.94 o                         
  10  12   1       1300.14       1240.35       120.40 o                         
  11  12   1        483.02        453.89       219.59 o                         
  12  12   1        370.13        330.67        94.68 o                         
 -12  13   1          0.24         -8.55        69.26 o                         
 -11  13   1         45.95        -74.02        64.99 o                         
 -10  13   1         47.97        -29.32        64.75 o                         
  -9  13   1         54.38          7.88        60.16 o                         
  -8  13   1         76.22         24.13        48.69 o                         
  -7  13   1        213.50         97.52        62.61 o                         
  -6  13   1          3.06        -28.53        44.95 o                         
  -5  13   1         67.63         13.04        32.90 o                         
  -4  13   1        142.79         87.32        33.47 o                         
  -3  13   1         24.44         14.86        32.94 o                         
  -2  13   1        490.33        608.45        49.40 o                         
  -1  13   1       1658.96       1764.62        81.60 o                         
   0  13   1        874.78        767.26        48.24 o                         
   1  13   1        135.90        140.97        32.21 o                         
   2  13   1        102.14         94.05        33.83 o                         
   3  13   1        176.45        245.64        41.16 o                         
   4  13   1         30.14         64.84        32.17 o                         
   5  13   1          3.16        -35.99        30.89 o                         
   6  13   1        186.92        176.85        54.81 o                         
   7  13   1         65.58         77.84        53.91 o                         
   8  13   1          2.78        -33.92        71.06 o                         
   9  13   1         45.50         94.88        67.01 o                         
  10  13   1         48.06        117.34        74.09 o                         
  11  13   1         39.90        104.79        83.36 o                         
 -11  14   1          1.56        -99.53        66.36 o                         
 -10  14   1         19.15        -48.97        58.05 o                         
  -9  14   1         82.92         20.41        56.61 o                         
  -8  14   1        104.99         25.72        55.71 o                         
  -7  14   1         52.41          4.17        47.65 o                         
  -6  14   1         52.25        -20.97        44.61 o                         
  -5  14   1        136.88        136.12        52.66 o                         
  -4  14   1         69.74         29.98        37.59 o                         
  -3  14   1        230.63        186.19        34.05 o                         
  -2  14   1       1474.36       1323.98        68.41 o                         
  -1  14   1       1022.12       1061.07        59.53 o                         
   0  14   1       1630.98       1567.45        76.69 o                         
   1  14   1       1707.18       1630.11       173.44 o                         
   2  14   1        842.22        874.85        68.03 o                         
   3  14   1       1715.43       1524.70        89.84 o                         
   4  14   1        465.22        548.31        60.68 o                         
   5  14   1         55.62         71.99        35.69 o                         
   6  14   1       1077.57       1282.38       140.66 o                         
   7  14   1        987.55       1086.79       290.02 o                         
   8  14   1       1745.29       1661.34       336.95 o                         
   9  14   1       1517.09       1680.80       193.85 o                         
  10  14   1        765.02        795.84       257.49 o                         
  11  14   1        282.83        223.24        82.21 o                         
 -11  15   1          2.96        -74.65        65.05 o                         
 -10  15   1          1.44        -92.09       114.75 o                         
  -9  15   1        174.87         -8.88        65.69 o                         
  -8  15   1          1.42        -39.47        50.20 o                         
  -7  15   1         54.54        -22.53        57.22 o                         
  -6  15   1         38.17        -50.94        48.10 o                         
  -5  15   1          0.07        -67.17        44.78 o                         
  -4  15   1         37.09        -43.94        35.68 o                         
  -3  15   1          3.67        -51.95        34.63 o                         
  -2  15   1        173.68        162.55        37.28 o                         
  -1  15   1        123.69        132.33        37.54 o                         
   0  15   1        598.19        754.36        74.41 o                         
   1  15   1          3.04        -23.71        28.35 o                         
   2  15   1        197.90        121.54        42.63 o                         
   3  15   1        378.38        402.37        52.85 o                         
   4  15   1        138.02         56.96        37.61 o                         
   5  15   1          6.89        -29.54        37.09 o                         
   6  15   1          9.91         -7.55        54.91 o                         
   7  15   1         66.93         91.42        59.85 o                         
   8  15   1         30.80        169.73        71.68 o                         
   9  15   1         59.24        101.03        74.65 o                         
  10  15   1          1.85        -51.19        68.47 o                         
 -10  16   1         49.68        -32.65        65.11 o                         
  -9  16   1         77.71        -48.05        53.84 o                         
  -8  16   1         43.32        -80.89        53.93 o                         
  -7  16   1         34.02        -31.99        63.06 o                         
  -6  16   1         11.99        -55.13        55.72 o                         
  -5  16   1          3.25        -28.58        44.11 o                         
  -4  16   1         68.57         -4.48        36.50 o                         
  -3  16   1         26.39        -48.34        39.09 o                         
  -2  16   1        187.91        174.48        50.01 o                         
  -1  16   1        355.11        401.19        49.73 o                         
   0  16   1        463.34        621.94        57.17 o                         
   1  16   1       1182.89       1097.49       116.70 o                         
   2  16   1       1223.49       1202.47        69.36 o                         
   3  16   1        358.49        361.00        53.75 o                         
   4  16   1        581.05        639.11        79.19 o                         
   5  16   1        399.68        360.05        73.64 o                         
   6  16   1        713.60        986.33       256.10 o                         
   7  16   1       1423.40       1302.55       118.75 o                         
   8  16   1       1280.66       1396.85       176.71 o                         
   9  16   1        867.05        954.22       272.71 o                         
  10  16   1        491.22        369.99        92.47 o                         
 -10  17   1          4.27        -44.57        75.68 o                         
  -9  17   1         21.04        -28.84        69.74 o                         
  -8  17   1          0.49        -81.62        54.41 o                         
  -7  17   1         64.81        -67.66        60.23 o                         
  -6  17   1          0.08        -59.15        52.24 o                         
  -5  17   1         70.09         60.30        61.82 o                         
  -4  17   1        129.95        146.29        63.92 o                         
  -3  17   1        219.99        234.38        73.44 o                         
  -2  17   1        131.94         87.89        45.90 o                         
  -1  17   1        602.29        631.90        72.60 o                         
   0  17   1         63.55         20.28        36.56 o                         
   1  17   1          0.30         19.47        39.06 o                         
   2  17   1          3.73         52.61        40.13 o                         
   3  17   1         69.96         49.89        42.18 o                         
   4  17   1          0.32        -45.02        39.80 o                         
   5  17   1         64.84         -6.16        57.19 o                         
   6  17   1        114.33        195.51        69.87 o                         
   7  17   1          5.19          4.57        66.17 o                         
   8  17   1         19.55         25.99        73.04 o                         
   9  17   1         27.40         43.03        91.10 o                         
  -9  18   1         76.89         67.16        76.58 o                         
  -8  18   1          4.07         -9.30        68.74 o                         
  -7  18   1         11.10        -83.72        65.34 o                         
  -6  18   1          2.36         -8.58        66.27 o                         
  -5  18   1        126.79         26.33        56.64 o                         
  -4  18   1         20.29         21.07        55.03 o                         
  -3  18   1        112.57         76.50        67.33 o                         
  -2  18   1        117.01         99.29        50.06 o                         
  -1  18   1         76.87        125.04        56.11 o                         
   0  18   1        814.20       1197.16        98.57 o                         
   1  18   1       1434.31       1475.37        83.43 o                         
   2  18   1        448.85        623.80        90.26 o                         
   3  18   1        260.92        290.26        70.23 o                         
   4  18   1        648.41        734.07        80.14 o                         
   5  18   1        414.69        527.98        86.12 o                         
   6  18   1        451.38        573.82        91.71 o                         
   7  18   1        599.69        638.71        93.70 o                         
   8  18   1        239.57        190.06        81.83 o                         
  -8  19   1         10.95        -51.07        52.89 o                         
  -7  19   1         41.89        -59.33        54.31 o                         
  -6  19   1         16.82        -29.63        61.24 o                         
  -5  19   1         19.80          1.90        65.88 o                         
  -4  19   1         18.47        -35.79        59.21 o                         
  -3  19   1        106.38        142.95        57.61 o                         
  -2  19   1         21.36        -48.34        51.95 o                         
  -1  19   1         21.59         10.24        51.50 o                         
   0  19   1        152.88        193.52        60.27 o                         
   1  19   1        148.55        132.97        58.79 o                         
   2  19   1         22.95         -4.82        52.68 o                         
   3  19   1          0.32        -48.00        43.57 o                         
   4  19   1          2.09          8.74        56.76 o                         
   5  19   1          0.87        -80.33        57.36 o                         
   6  19   1          3.34        -29.05        64.79 o                         
   7  19   1         37.55         16.53        65.48 o                         
   8  19   1          1.60        -59.69        73.64 o                         
  -7  20   1          0.79         18.96        77.95 o                         
  -6  20   1         17.23        -35.51        69.83 o                         
  -5  20   1         48.02        -50.65        58.37 o                         
  -4  20   1         16.49        -19.64        61.80 o                         
  -3  20   1         73.36          4.91        64.77 o                         
  -2  20   1        166.19        152.28        60.21 o                         
  -1  20   1        131.07         92.90        57.18 o                         
   0  20   1        142.18        192.47        61.92 o                         
   1  20   1        119.63        173.15        69.56 o                         
   2  20   1        243.15        227.00        79.22 o                         
   3  20   1        353.58        488.25        87.78 o                         
   4  20   1        450.15        535.50        91.85 o                         
   5  20   1        439.90        710.59       124.74 o                         
   6  20   1        136.37         72.84       102.84 o                         
   7  20   1        284.39        262.75       115.77 o                         
  -6  21   1         89.99         79.84        71.20 o                         
  -5  21   1         17.31         27.58        98.12 o                         
  -4  21   1         85.32         20.18        74.14 o                         
  -3  21   1        157.42        156.57        79.13 o                         
  -2  21   1        228.87        142.57        58.81 o                         
  -1  21   1         51.13         72.67        58.97 o                         
   0  21   1          4.42         -9.36        69.05 o                         
   1  21   1         52.45         27.94        73.62 o                         
   2  21   1         77.72         24.51        65.86 o                         
   3  21   1         12.66        -14.59        71.90 o                         
   4  21   1         17.01          8.57        96.34 o                         
   5  21   1          6.21         69.80       127.22 o                         
   6  21   1         24.26         65.68       136.69 o                         
  -5  22   1         42.21          7.18        70.94 o                         
  -4  22   1         27.27        -41.75        95.00 o                         
  -3  22   1         38.92          2.91        72.09 o                         
  -2  22   1        247.96        320.15        91.57 o                         
  -1  22   1        204.93        252.37        86.85 o                         
   0  22   1         20.33          0.65        77.66 o                         
   1  22   1         32.90        -44.33        80.97 o                         
   2  22   1        111.21        189.33        87.92 o                         
   3  22   1        268.52        426.08       153.57 o                         
   4  22   1        387.25        528.12       140.03 o                         
  -3  23   1         87.64        155.03       133.50 o                         
  -2  23   1         33.85         51.87       118.84 o                         
  -1  23   1        127.40        200.94        91.52 o                         
   0  23   1         75.07         13.02        81.21 o                         
   1  23   1          0.46       -108.26        78.46 o                         
   2  23   1         22.09        -16.81        83.91 o                         
 -15   0   2        244.79        346.93       154.59 o                         
 -14   0   2        795.38        900.53       171.20 o                         
 -13   0   2        215.83        273.98        71.75 o                         
 -12   0   2        602.81        620.21       141.20 o                         
 -11   0   2        684.16        750.13       113.29 o                         
 -10   0   2       2240.48       1975.15       132.49 o                         
  -9   0   2       8263.42       9081.51       665.11 o                         
  -8   0   2       3840.80       3477.42       200.24 o                         
  -7   0   2        242.74        435.90        54.38 o                         
  -6   0   2        335.90        368.26        32.54 o                         
  -5   0   2       1130.93       1383.02        67.40 o                         
  -4   0   2        651.24        764.73        39.76 o                         
  -3   0   2       6186.65       8372.11       426.63 o                         
  -2   0   2       4981.45       6119.28       313.57 o                         
  -1   0   2       1104.31       1209.72        97.36 o                         
   0   0   2      28493.84      29642.26      2137.91 o                         
   1   0   2       6251.55       7099.61       412.96 o                         
   2   0   2      24003.46      23787.20      1973.02 o                         
   3   0   2       2521.76       2928.98       271.71 o                         
   4   0   2        378.62        428.77        41.47 o                         
   5   0   2       5531.25       6151.83       328.11 o                         
   6   0   2       1952.89       2178.36       135.49 o                         
   7   0   2       1145.46       1302.58        72.43 o                         
   8   0   2       1567.91       1604.10       121.62 o                         
   9   0   2       1240.76       1202.30        97.82 o                         
  10   0   2       1784.51       2130.62       145.82 o                         
  11   0   2       2217.91       2195.19       221.42 o                         
  12   0   2        237.23        146.70       121.77 o                         
  13   0   2          8.47         -9.74       109.74 o                         
 -15   1   2         37.55         87.93        87.70 o                         
 -14   1   2          9.82        -74.28        71.26 o                         
 -13   1   2         12.53        -36.31        50.06 o                         
 -12   1   2        218.60        232.84        57.06 o                         
 -11   1   2          3.09        -50.44        33.63 o                         
 -10   1   2        108.75         52.89        32.26 o                         
  -9   1   2         84.17        115.37        40.96 o                         
  -8   1   2          1.63         -1.78        33.67 o                         
  -7   1   2        356.10        458.40        46.94 o                         
  -6   1   2          1.41         -6.32        11.69 o                         
  -5   1   2        623.16        676.10        29.15 o                         
  -4   1   2        412.90        383.74        18.50 o                         
  -3   1   2        878.04        899.45        33.56 o                         
  -2   1   2       4805.92       5488.14       180.39 o                         
  -1   1   2        618.60        751.67        37.99 o                         
   0   1   2       4117.44       4797.26       178.48 o                         
   1   1   2      18250.67      18166.64       651.73 o                         
   2   1   2        343.97        342.39        29.24 o                         
   3   1   2       4183.12       3859.92       245.84 o                         
   4   1   2         16.72        -12.17         8.11 o                         
   5   1   2        977.31       1000.78        39.26 o                         
   6   1   2         34.66         18.08        14.33 o                         
   7   1   2          4.61         -6.49        15.86 o                         
   8   1   2          8.69         39.83        31.28 o                         
   9   1   2         18.36        129.69        39.91 o                         
  10   1   2        464.95        653.94        61.06 o                         
  11   1   2         72.94        266.58        85.11 o                         
  12   1   2         34.79        -83.18        67.11 o                         
  13   1   2         63.70        -31.65        89.76 o                         
 -15   2   2        378.41        417.20       104.86 o                         
 -14   2   2        173.02        181.06        83.13 o                         
 -13   2   2        291.81        323.42        62.66 o                         
 -12   2   2       1317.95       1367.71        78.97 o                         
 -11   2   2       1244.52       1281.08       101.64 o                         
 -10   2   2       1036.75        964.64        59.32 o                         
  -9   2   2       3481.31       3802.94       156.43 o                         
  -8   2   2       5722.08       6033.69       208.05 o                         
  -7   2   2       2415.71       2574.03       105.76 o                         
  -6   2   2       3763.72       4118.61       158.48 o                         
  -5   2   2       1895.89       1947.11        79.53 o                         
  -4   2   2       2224.81       3028.97       115.89 o                         
  -3   2   2       1916.78       1814.48        70.92 o                         
  -2   2   2      39082.29      46306.59      1670.38 o                         
  -1   2   2          2.94         -2.87         8.27 o                         
   0   2   2        308.12        215.70        13.74 o                         
   1   2   2       3595.49       3731.57       140.24 o                         
   2   2   2       2650.37       2180.50        85.75 o                         
   3   2   2       6048.21       6174.26       241.71 o                         
   4   2   2       3439.78       2841.68       100.08 o                         
   5   2   2        815.87        778.73        53.92 o                         
   6   2   2        410.48        454.89        27.25 o                         
   7   2   2       1285.62       1226.71        49.04 o                         
   8   2   2       1344.72       1282.81        67.30 o                         
   9   2   2       3712.59       4029.26       166.34 o                         
  10   2   2       1223.93       1426.16        94.18 o                         
  11   2   2        182.47        306.21        84.24 o                         
  12   2   2        311.03        548.53       106.50 o                         
  13   2   2         93.53        232.65        99.49 o                         
 -14   3   2         27.98         38.70        74.29 o                         
 -13   3   2         20.92        -34.21        50.37 o                         
 -12   3   2        267.41        313.44        50.55 o                         
 -11   3   2        542.33        687.96        71.65 o                         
 -10   3   2         10.44        -17.72        29.76 o                         
  -9   3   2        121.77         56.55        26.77 o                         
  -8   3   2       1644.86       1698.37        78.18 o                         
  -7   3   2        234.94        283.24        30.38 o                         
  -6   3   2       3401.32       3883.70       150.69 o                         
  -5   3   2        924.47       1188.02        52.90 o                         
  -4   3   2         18.55         40.96        11.94 o                         
  -3   3   2      10098.89      13213.46       479.33 o                         
  -2   3   2       1173.16       1333.89        54.94 o                         
  -1   3   2        412.46        453.34        26.31 o                         
   0   3   2       6295.22       6955.51       254.97 o                         
   1   3   2       5835.22       6045.07       256.26 o                         
   2   3   2       3929.87       3725.16       199.72 o                         
   3   3   2        941.96        782.51        39.44 o                         
   4   3   2        117.02         68.53        19.39 o                         
   5   3   2        874.69        628.68        50.93 o                         
   6   3   2          7.24        -14.82        13.30 o                         
   7   3   2          0.87        -27.95        18.63 o                         
   8   3   2        383.20        381.62        45.91 o                         
   9   3   2        120.33        219.18        52.91 o                         
  10   3   2         43.02         26.19        48.46 o                         
  11   3   2        661.24        843.60        88.95 o                         
  12   3   2         11.26        -81.11        79.72 o                         
  13   3   2          3.95         -6.69        90.66 o                         
 -14   4   2        607.45        373.67       125.95 o                         
 -13   4   2        519.06        602.35        75.29 o                         
 -12   4   2        822.57       1002.64       132.83 o                         
 -11   4   2       2565.75       2582.47       129.14 o                         
 -10   4   2        980.16       1017.21        56.95 o                         
  -9   4   2        741.84        909.12        57.99 o                         
  -8   4   2       1182.55       1105.73        57.52 o                         
  -7   4   2        868.60        855.51        45.85 o                         
  -6   4   2       2668.46       2972.88       119.02 o                         
  -5   4   2         43.38         28.12        14.79 o                         
  -4   4   2       1275.52       1426.84        60.56 o                         
  -3   4   2       2293.58       2108.90        73.80 o                         
  -2   4   2      11854.39      13539.54       491.73 o                         
  -1   4   2       5703.97       6538.89       240.28 o                         
   0   4   2       5896.34       6470.00       238.22 o                         
   1   4   2       1639.11       1643.83       128.71 o                         
   2   4   2       3166.28       2899.67       129.65 o                         
   3   4   2       2777.79       2607.05       103.24 o                         
   4   4   2         14.16        -21.91        14.61 o                         
   5   4   2       2496.78       2652.05       160.45 o                         
   6   4   2         96.21         77.53        23.23 o                         
   7   4   2        469.49        525.47        48.88 o                         
   8   4   2       2321.02       2611.51       166.87 o                         
   9   4   2        523.51        660.39       103.93 o                         
  10   4   2         46.84         56.65        54.82 o                         
  11   4   2        488.77        674.84       115.58 o                         
  12   4   2        369.11        491.28       106.17 o                         
  13   4   2        380.06        584.80       125.78 o                         
 -14   5   2        389.33        225.80       113.39 o                         
 -13   5   2        120.84        168.05        68.58 o                         
 -12   5   2          2.28        -30.88        37.34 o                         
 -11   5   2        383.23        433.61        73.22 o                         
 -10   5   2         61.16         86.89        33.00 o                         
  -9   5   2          7.61        -22.86        24.90 o                         
  -8   5   2        963.69        986.55        67.09 o                         
  -7   5   2       1318.93       1193.49        60.92 o                         
  -6   5   2       1956.99       1962.46        84.08 o                         
  -5   5   2       4791.39       5549.03       332.33 o                         
  -4   5   2       9488.04      10158.12       332.56 o                         
  -3   5   2         85.69         77.65        13.51 o                         
  -2   5   2         63.39         89.92        14.18 o                         
  -1   5   2       3643.65       3552.17       133.74 o                         
   0   5   2        647.58        677.38        35.07 o                         
   1   5   2         74.53         62.62        14.87 o                         
   2   5   2         98.31         57.31        16.13 o                         
   3   5   2        333.52        369.34        46.86 o                         
   4   5   2        797.70        629.44        38.28 o                         
   5   5   2        131.86         58.23        21.84 o                         
   6   5   2         37.96         -4.93        22.43 o                         
   7   5   2         76.20         40.31        30.90 o                         
   8   5   2         57.99         28.75        24.76 o                         
   9   5   2        559.97        663.97        85.56 o                         
  10   5   2          0.68        -40.52        43.90 o                         
  11   5   2         14.09        -17.35        54.00 o                         
  12   5   2          8.89        -94.06        78.90 o                         
  13   5   2         16.88         71.73        96.05 o                         
 -14   6   2        272.25         16.80        91.52 o                         
 -13   6   2        760.83        836.92       126.93 o                         
 -12   6   2        642.66        802.20        79.97 o                         
 -11   6   2        721.18        771.71        97.20 o                         
 -10   6   2        696.49        815.49        60.99 o                         
  -9   6   2       1088.94        996.04        70.21 o                         
  -8   6   2        599.20        699.72        70.78 o                         
  -7   6   2          7.57        -11.17        19.55 o                         
  -6   6   2       2065.52       2050.98        87.41 o                         
  -5   6   2      11225.31      11385.12       662.19 o                         
  -4   6   2       3974.95       4406.26       249.93 o                         
  -3   6   2       1558.32       1354.86        59.17 o                         
  -2   6   2         33.69         19.43         9.85 o                         
  -1   6   2        705.56        606.77        30.25 o                         
   0   6   2       9795.20       8811.72       458.58 o                         
   1   6   2         51.38         -4.37        12.93 o                         
   2   6   2         83.16         50.74        17.02 o                         
   3   6   2        591.21        554.12        40.79 o                         
   4   6   2          4.74        -25.60        17.97 o                         
   5   6   2        566.11        588.55        49.23 o                         
   6   6   2       1752.81       1566.94       104.91 o                         
   7   6   2       2284.85       2048.36       200.92 o                         
   8   6   2        211.79        181.63        36.28 o                         
   9   6   2         90.43         31.00        44.25 o                         
  10   6   2        441.02        526.08        67.90 o                         
  11   6   2        311.24        316.96        67.60 o                         
  12   6   2        230.50        359.12       103.08 o                         
  13   6   2        527.60        791.43       327.43 o                         
 -14   7   2         33.53        -97.32       104.47 o                         
 -13   7   2        115.90        107.67        69.64 o                         
 -12   7   2          2.60         -2.55        43.05 o                         
 -11   7   2        103.33         54.18        42.58 o                         
 -10   7   2         19.52        -40.60        32.06 o                         
  -9   7   2        186.16        149.51        34.40 o                         
  -8   7   2        390.40        413.56        40.56 o                         
  -7   7   2       1736.25       1616.96        75.76 o                         
  -6   7   2       4866.96       4800.11       317.61 o                         
  -5   7   2       6607.52       6380.61       295.39 o                         
  -4   7   2       4843.23       4738.17       261.26 o                         
  -3   7   2         81.82         96.51        17.84 o                         
  -2   7   2        141.66        134.26        21.50 o                         
  -1   7   2        210.50        321.53        25.25 o                         
   0   7   2        112.90         97.05        20.50 o                         
   1   7   2        213.64        174.15        22.51 o                         
   2   7   2       1486.86        951.76        81.37 o                         
   3   7   2       2462.30       2133.34       113.74 o                         
   4   7   2        751.76        659.95        69.66 o                         
   5   7   2       2039.79       1797.08       287.98 o                         
   6   7   2       1135.01        937.14        71.15 o                         
   7   7   2        899.87        875.26        86.10 o                         
   8   7   2        640.33        689.42        72.64 o                         
   9   7   2          3.11        -39.45        39.49 o                         
  10   7   2         83.20        -38.05        46.71 o                         
  11   7   2         79.13          5.97        56.67 o                         
  12   7   2         57.91         56.88        72.70 o                         
  13   7   2         74.94        137.72       133.07 o                         
 -14   8   2        375.40        218.25       112.61 o                         
 -13   8   2        351.51        320.00        80.52 o                         
 -12   8   2        382.31        413.94       115.26 o                         
 -11   8   2        477.55        469.45        61.06 o                         
 -10   8   2         88.41         46.13        41.55 o                         
  -9   8   2        195.39        147.32        40.62 o                         
  -8   8   2        130.24        131.43        32.49 o                         
  -7   8   2       1025.02       1008.53        55.15 o                         
  -6   8   2       3089.79       3058.19       147.38 o                         
  -5   8   2        152.87         66.36        28.06 o                         
  -4   8   2        181.35        184.03        32.80 o                         
  -3   8   2       5218.86       5388.16       205.24 o                         
  -2   8   2       2384.94       2397.27        86.35 o                         
  -1   8   2          9.76        -12.06        14.99 o                         
   0   8   2       2047.16       1686.82        81.56 o                         
   1   8   2       2293.90       1903.86       110.78 o                         
   2   8   2         95.28        120.55        33.20 o                         
   3   8   2          2.98        -28.41        18.94 o                         
   4   8   2        307.27        296.51        37.56 o                         
   5   8   2        656.30        642.39        62.23 o                         
   6   8   2        669.59        719.87        89.68 o                         
   7   8   2        195.48        158.58        34.41 o                         
   8   8   2       1304.63       1376.39       104.70 o                         
   9   8   2        140.76        102.27        47.46 o                         
  10   8   2        111.34        129.66        56.89 o                         
  11   8   2        279.87        290.88       101.60 o                         
  12   8   2        312.45        298.74        77.00 o                         
 -13   9   2          1.98         14.15        82.73 o                         
 -12   9   2         95.81         40.28        70.72 o                         
 -11   9   2         44.24         26.29        44.46 o                         
 -10   9   2          1.00        -40.49        39.79 o                         
  -9   9   2        182.42        167.84        42.22 o                         
  -8   9   2        598.37        640.95        60.80 o                         
  -7   9   2       1400.72       1299.90        78.82 o                         
  -6   9   2        777.74        782.22        63.35 o                         
  -5   9   2       1550.24       1374.16        83.35 o                         
  -4   9   2        734.80        747.80        43.35 o                         
  -3   9   2       2722.84       2424.95       104.14 o                         
  -2   9   2       7152.21       7307.99       609.88 o                         
  -1   9   2        462.78        264.10        33.37 o                         
   0   9   2         10.71         -0.12        17.63 o                         
   1   9   2       3929.72       3614.02       398.85 o                         
   2   9   2       5676.10       5452.19       445.32 o                         
   3   9   2       2691.28       2133.75       105.09 o                         
   4   9   2       5231.20       5032.29       224.97 o                         
   5   9   2       3493.01       3592.89       294.75 o                         
   6   9   2        932.06        872.84        81.66 o                         
   7   9   2        404.04        384.75        51.76 o                         
   8   9   2        149.17        147.91       114.12 o                         
   9   9   2          1.83        -51.04        44.34 o                         
  10   9   2         69.90         73.97        51.93 o                         
  11   9   2         30.99        -51.99        60.61 o                         
  12   9   2         76.17         91.30        70.24 o                         
 -13  10   2        204.00        167.89        76.34 o                         
 -12  10   2        274.15        253.33       107.32 o                         
 -11  10   2          4.01        -64.41        42.94 o                         
 -10  10   2        183.65        163.87        48.95 o                         
  -9  10   2        440.54        453.92        57.56 o                         
  -8  10   2        295.24        192.32        44.32 o                         
  -7  10   2        542.59        529.92        58.02 o                         
  -6  10   2        620.92        499.57        53.01 o                         
  -5  10   2        690.18        706.30        54.57 o                         
  -4  10   2        496.92        523.90        41.34 o                         
  -3  10   2        555.65        576.27        45.50 o                         
  -2  10   2        823.25        771.22        66.09 o                         
  -1  10   2        857.68        877.70        46.89 o                         
   0  10   2       4485.56       3915.05       174.39 o                         
   1  10   2        859.18        822.58        55.29 o                         
   2  10   2        252.86        224.86        32.97 o                         
   3  10   2        771.95        814.11        90.76 o                         
   4  10   2        390.13        529.20        60.32 o                         
   5  10   2        771.52        805.89        64.37 o                         
   6  10   2        271.94        299.81        45.72 o                         
   7  10   2         96.66         47.05        36.22 o                         
   8  10   2        224.20        195.17        55.56 o                         
   9  10   2         41.17        -39.12        57.81 o                         
  10  10   2        345.87        244.32       117.75 o                         
  11  10   2        400.82        518.51       120.99 o                         
  12  10   2        166.27         91.24        84.63 o                         
 -13  11   2          0.04        -98.11        65.41 o                         
 -12  11   2          1.47        -76.30        52.08 o                         
 -11  11   2         10.80        -24.06        48.78 o                         
 -10  11   2        342.63        262.90        56.43 o                         
  -9  11   2        159.26        160.84        46.08 o                         
  -8  11   2        796.52        826.98       106.56 o                         
  -7  11   2        241.95        245.28        57.04 o                         
  -6  11   2         51.58         59.12        33.78 o                         
  -5  11   2       2298.36       2277.22        99.51 o                         
  -4  11   2        591.01        780.40        93.67 o                         
  -3  11   2       3016.78       2710.34       110.45 o                         
  -2  11   2       4799.33       4198.95       215.30 o                         
  -1  11   2       4483.71       3775.43       159.85 o                         
   0  11   2       8753.53       9750.26       416.85 o                         
   1  11   2       3324.61       2795.53       386.83 o                         
   2  11   2       2043.17       1763.33        92.24 o                         
   3  11   2       2817.81       2729.37       132.08 o                         
   4  11   2       2911.90       2785.59       317.29 o                         
   5  11   2       2162.24       2146.14       169.05 o                         
   6  11   2       1423.90       1273.05       117.62 o                         
   7  11   2        712.38        807.56       152.18 o                         
   8  11   2        156.38        205.79        66.35 o                         
   9  11   2         33.25        -57.53        59.85 o                         
  10  11   2        118.66        215.03       103.50 o                         
  11  11   2         11.45        -46.38        69.05 o                         
 -13  12   2          0.61        -56.63        66.97 o                         
 -12  12   2         28.94         13.95        52.14 o                         
 -11  12   2        152.04        155.61        57.27 o                         
 -10  12   2         66.25         93.21        51.69 o                         
  -9  12   2         30.13         29.52        43.83 o                         
  -8  12   2        543.31        711.29        86.44 o                         
  -7  12   2        462.56        524.23        61.76 o                         
  -6  12   2        158.34        173.59        42.53 o                         
  -5  12   2        319.84        337.74        39.58 o                         
  -4  12   2          4.89          5.92        27.99 o                         
  -3  12   2        726.61        786.88        71.75 o                         
  -2  12   2        995.93       1037.37        55.40 o                         
  -1  12   2       1190.72       1291.70        64.45 o                         
   0  12   2       1976.14       1866.63       228.37 o                         
   1  12   2        186.43        145.47        34.46 o                         
   2  12   2          0.49        -29.15        25.42 o                         
   3  12   2         10.61         12.36        28.97 o                         
   4  12   2       1424.66       1496.50       116.20 o                         
   5  12   2        740.09        874.32        72.12 o                         
   6  12   2         79.26        107.51        41.12 o                         
   7  12   2          5.71         19.03        53.31 o                         
   8  12   2        163.80        107.58        60.50 o                         
   9  12   2        373.30        396.29       182.38 o                         
  10  12   2        324.76        213.86       141.61 o                         
  11  12   2        300.20        197.05        79.94 o                         
 -12  13   2          0.17          5.18        58.76 o                         
 -11  13   2         42.71        -83.83        59.79 o                         
 -10  13   2        784.36        787.44        80.66 o                         
  -9  13   2        260.42        227.18        56.18 o                         
  -8  13   2        188.30        145.18        46.47 o                         
  -7  13   2        176.54        117.27        41.60 o                         
  -6  13   2          6.45        -51.66        46.30 o                         
  -5  13   2        739.40        770.12        89.08 o                         
  -4  13   2       2126.63       1930.67       103.23 o                         
  -3  13   2       2267.95       2358.73       121.13 o                         
  -2  13   2       4844.78       4696.22       578.26 o                         
  -1  13   2       5560.89       5937.47       490.54 o                         
   0  13   2       3969.60       4196.64       171.61 o                         
   1  13   2       4537.37       4313.63       350.64 o                         
   2  13   2       1455.30       1197.71       112.01 o                         
   3  13   2        932.45        902.99        65.00 o                         
   4  13   2       2393.14       2209.25       231.54 o                         
   5  13   2        420.68        460.71        57.44 o                         
   6  13   2        369.23        337.55        52.57 o                         
   7  13   2        937.63        879.83       257.00 o                         
   8  13   2         53.52         -4.14        60.25 o                         
   9  13   2        356.24        379.92        88.45 o                         
  10  13   2        169.79        101.00       115.77 o                         
  11  13   2          3.16        -97.89        67.68 o                         
 -12  14   2         50.96         26.91        58.96 o                         
 -11  14   2          6.54        -24.03        54.48 o                         
 -10  14   2         60.54        -28.63        46.29 o                         
  -9  14   2        147.60         73.96        52.39 o                         
  -8  14   2         10.47        -59.10        51.30 o                         
  -7  14   2         28.40         -3.49        49.19 o                         
  -6  14   2         73.54         73.70        55.35 o                         
  -5  14   2        318.23        298.39        64.46 o                         
  -4  14   2          0.16        -18.74        31.03 o                         
  -3  14   2        148.98        221.07        43.92 o                         
  -2  14   2        355.74        603.01        93.80 o                         
  -1  14   2        279.97        308.06        38.92 o                         
   0  14   2         67.53         81.51        32.37 o                         
   1  14   2        100.46        195.40        41.82 o                         
   2  14   2        208.69        298.61        48.56 o                         
   3  14   2        158.07        176.50        43.67 o                         
   4  14   2          3.62        -39.32        32.21 o                         
   5  14   2         99.01         69.66        42.65 o                         
   6  14   2          6.81        -45.55        70.75 o                         
   7  14   2        179.93        232.56        70.32 o                         
   8  14   2         39.94        115.09        72.56 o                         
   9  14   2         24.53        -46.05        66.81 o                         
  10  14   2         80.91         43.84        78.81 o                         
 -11  15   2         69.38        -12.94        77.89 o                         
 -10  15   2         84.86        -50.82        66.24 o                         
  -9  15   2        197.92        104.93        69.94 o                         
  -8  15   2        401.29        346.82        83.01 o                         
  -7  15   2        370.08        382.93        77.33 o                         
  -6  15   2        846.71       1051.67       213.97 o                         
  -5  15   2        347.31        454.35        77.98 o                         
  -4  15   2        429.06        535.10        59.64 o                         
  -3  15   2       2732.24       3101.60       239.45 o                         
  -2  15   2       4985.60       5414.59       249.36 o                         
  -1  15   2       3595.84       3901.40       187.76 o                         
   0  15   2       4092.11       4411.12       498.87 o                         
   1  15   2       3151.06       2711.54       136.94 o                         
   2  15   2       1468.49       1496.71        90.39 o                         
   3  15   2       1218.07       1321.27       102.34 o                         
   4  15   2        279.19        311.53        54.19 o                         
   5  15   2         72.25         64.52        47.56 o                         
   6  15   2        110.31         25.22        54.97 o                         
   7  15   2        708.45        578.28        88.72 o                         
   8  15   2        375.94        315.08       128.15 o                         
   9  15   2        225.84        108.33        78.83 o                         
  10  15   2        184.46         59.75        77.69 o                         
 -11  16   2         11.88        -29.47        78.49 o                         
 -10  16   2          0.02        -36.26        63.71 o                         
  -9  16   2         51.51        -78.07        64.75 o                         
  -8  16   2         25.89        -18.01        64.94 o                         
  -7  16   2         20.76         10.78        61.99 o                         
  -6  16   2          8.75        -22.29        50.47 o                         
  -5  16   2          3.17        -24.91        50.67 o                         
  -4  16   2        300.20        213.94        62.17 o                         
  -3  16   2        434.41        591.67        67.52 o                         
  -2  16   2         68.46        173.27        47.70 o                         
  -1  16   2        387.20        652.48       124.59 o                         
   0  16   2         74.64        237.33        54.70 o                         
   1  16   2         24.86         95.87        41.13 o                         
   2  16   2        614.40        750.31        90.65 o                         
   3  16   2         13.63        -44.39        39.09 o                         
   4  16   2         44.93         55.00        46.14 o                         
   5  16   2         77.23        -34.87        40.18 o                         
   6  16   2         12.62        -87.17        58.11 o                         
   7  16   2          8.99        -60.13        61.07 o                         
   8  16   2         45.45         42.06        66.35 o                         
   9  16   2          5.90        -20.46        77.00 o                         
 -10  17   2          9.95        -73.62        74.68 o                         
  -9  17   2         47.42        -19.70        70.91 o                         
  -8  17   2        245.68        213.34        87.57 o                         
  -7  17   2        565.46        517.90        85.34 o                         
  -6  17   2        347.77        368.16        81.68 o                         
  -5  17   2        901.39       1061.30       111.77 o                         
  -4  17   2        808.96       1008.47       111.74 o                         
  -3  17   2        162.43        195.26        50.77 o                         
  -2  17   2       1354.14       1452.52       131.56 o                         
  -1  17   2       1056.96       1155.19        87.28 o                         
   0  17   2       1212.96       1238.89        87.81 o                         
   1  17   2       3351.74       4010.85       213.22 o                         
   2  17   2       1047.81       1144.80        88.75 o                         
   3  17   2        274.83        326.20        81.98 o                         
   4  17   2        326.59        341.03        60.25 o                         
   5  17   2        194.95        126.13        82.31 o                         
   6  17   2        412.34        523.07        92.79 o                         
   7  17   2        431.87        429.77       147.80 o                         
   8  17   2        334.06        341.85        91.50 o                         
   9  17   2        322.79        359.48       251.86 o                         
  -9  18   2         27.21          7.40        77.30 o                         
  -8  18   2          4.92         29.67        69.20 o                         
  -7  18   2          5.55        -44.04        61.66 o                         
  -6  18   2         37.71         30.34        70.02 o                         
  -5  18   2          4.68        -13.60        61.60 o                         
  -4  18   2        204.51        221.29        73.20 o                         
  -3  18   2          5.03        -54.85        45.56 o                         
  -2  18   2         94.01        134.07        51.78 o                         
  -1  18   2        489.13        488.60        72.67 o                         
   0  18   2        605.14        997.11        94.21 o                         
   1  18   2         25.43        215.83        66.31 o                         
   2  18   2          2.43         56.63        55.60 o                         
   3  18   2         81.99         22.40        46.09 o                         
   4  18   2          0.07        -61.10        46.73 o                         
   5  18   2         63.24         50.79        65.20 o                         
   6  18   2         24.09         17.02        62.02 o                         
   7  18   2          0.49        -10.22        69.64 o                         
   8  18   2          0.62       -109.66        73.11 o                         
  -8  19   2        174.03         59.81        81.01 o                         
  -7  19   2        123.94        139.83        78.74 o                         
  -6  19   2        290.51        484.28        97.31 o                         
  -5  19   2        482.31        694.43       102.74 o                         
  -4  19   2        529.03        684.62       102.47 o                         
  -3  19   2        302.96        268.63        79.18 o                         
  -2  19   2        229.41        362.16        66.55 o                         
  -1  19   2        711.38       1061.97        98.55 o                         
   0  19   2        930.98       1313.61       167.08 o                         
   1  19   2       1086.67       1305.36       110.08 o                         
   2  19   2        945.87       1311.18       105.25 o                         
   3  19   2        568.92        763.36       247.06 o                         
   4  19   2        584.91        813.57       103.80 o                         
   5  19   2        350.43        326.99       101.28 o                         
   6  19   2        223.93        190.56        78.60 o                         
   7  19   2        142.30         53.02        75.84 o                         
  -8  20   2         54.81         38.10        84.29 o                         
  -7  20   2         46.65         -1.66        77.22 o                         
  -6  20   2          3.38        -87.58        62.26 o                         
  -5  20   2          0.28         -6.45        71.94 o                         
  -4  20   2          0.18        -91.83        66.98 o                         
  -3  20   2        184.36        138.88        71.81 o                         
  -2  20   2        212.51        182.37        63.06 o                         
  -1  20   2         16.64          0.16        53.07 o                         
   0  20   2          0.75         35.20        61.17 o                         
   1  20   2         64.21         58.96        62.43 o                         
   2  20   2          9.62         41.96        61.65 o                         
   3  20   2          0.78        -46.64        72.38 o                         
   4  20   2         61.50        167.21       120.16 o                         
   5  20   2          2.29         19.24        99.99 o                         
   6  20   2          1.45         43.30       114.26 o                         
  -6  21   2        174.97        203.05        87.20 o                         
  -5  21   2        223.43        193.17        79.83 o                         
  -4  21   2         64.71         77.21        70.57 o                         
  -3  21   2         77.30         32.80        70.60 o                         
  -2  21   2        361.35        549.50        84.90 o                         
  -1  21   2        202.21        194.95       103.89 o                         
   0  21   2         74.30        132.30        66.89 o                         
   1  21   2        204.15        259.13        76.05 o                         
   2  21   2        202.11        254.11        81.76 o                         
   3  21   2        415.11        563.92       110.47 o                         
   4  21   2        672.94        927.46       179.00 o                         
   5  21   2        278.59        327.70       125.52 o                         
  -5  22   2         75.48        190.84       165.80 o                         
  -4  22   2        173.15        294.91        87.85 o                         
  -3  22   2         63.04         86.35        92.24 o                         
  -2  22   2          2.18        -74.95        70.04 o                         
  -1  22   2         40.55         41.39        64.81 o                         
   0  22   2          0.61        -56.18        77.82 o                         
   1  22   2         26.90         18.00        78.59 o                         
   2  22   2         36.03         38.15        77.51 o                         
   3  22   2          6.16         60.74       108.27 o                         
  -2  23   2        142.86        263.79       151.91 o                         
  -1  23   2         44.20        -29.56        76.16 o                         
   0  23   2         32.16        -92.55       101.36 o                         
   1  23   2         42.68         60.93        86.00 o                         
 -15   1   3        195.72        130.82       110.22 o                         
 -14   1   3        118.62        101.46        50.41 o                         
 -13   1   3        169.99        207.67        47.75 o                         
 -12   1   3         29.86          7.61        35.67 o                         
 -11   1   3        310.37        309.49        45.31 o                         
 -10   1   3        224.75        239.15        37.43 o                         
  -9   1   3        133.31        161.67        31.00 o                         
  -8   1   3        431.05        430.50        43.23 o                         
  -7   1   3        715.08        876.17        45.37 o                         
  -6   1   3       2315.88       2898.18       114.33 o                         
  -5   1   3         27.07         86.33        18.85 o                         
  -4   1   3       3582.66       3732.72       126.18 o                         
  -3   1   3       5631.85       6710.34       221.24 o                         
  -2   1   3        759.66        583.73        33.95 o                         
  -1   1   3       4385.16       5456.60       236.60 o                         
   0   1   3      10204.05      10105.98       370.45 o                         
   1   1   3        812.95        710.05        30.66 o                         
   2   1   3       8377.66       8883.59       324.49 o                         
   3   1   3         17.65         -0.34        17.27 o                         
   4   1   3         28.10         33.36        21.23 o                         
   5   1   3        116.51         79.16        24.81 o                         
   6   1   3       1804.64       2095.87       108.39 o                         
   7   1   3       2557.43       2832.49       122.35 o                         
   8   1   3       2817.13       3101.71       151.79 o                         
   9   1   3       2446.12       2562.23       136.18 o                         
  10   1   3       2148.43       2246.33       114.76 o                         
  11   1   3        943.76       1087.14       126.39 o                         
  12   1   3        160.95        226.28       119.04 o                         
  13   1   3         64.00        -52.54        97.33 o                         
 -15   2   3          6.32        -51.92       110.86 o                         
 -14   2   3          0.13         13.96        53.32 o                         
 -13   2   3         48.78          3.98        41.50 o                         
 -12   2   3        101.75         76.63        39.38 o                         
 -11   2   3        144.14        141.04        38.72 o                         
 -10   2   3         33.24         -2.87        26.95 o                         
  -9   2   3        107.24         82.78        25.83 o                         
  -8   2   3        302.46        266.07        28.94 o                         
  -7   2   3        250.98        319.67        29.94 o                         
  -6   2   3         17.17        -11.15        15.12 o                         
  -5   2   3          1.62        -13.48         9.98 o                         
  -4   2   3       2690.30       2730.59        94.47 o                         
  -3   2   3       2234.04       2742.60        94.41 o                         
  -2   2   3         23.15          0.60        10.53 o                         
  -1   2   3       3838.85       4807.61       209.72 o                         
   0   2   3        465.87        424.64        23.64 o                         
   1   2   3       1664.16       1497.40        62.01 o                         
   2   2   3       2277.42       2650.59       121.48 o                         
   3   2   3       1241.72       1011.62        49.28 o                         
   4   2   3       1714.11       1642.70        83.19 o                         
   5   2   3         37.91         38.15        23.05 o                         
   6   2   3          3.88        -10.58        23.55 o                         
   7   2   3        111.06        136.03        77.17 o                         
   8   2   3        389.38        553.73        54.16 o                         
   9   2   3          2.26        202.53        48.13 o                         
  10   2   3        174.60        344.63        85.45 o                         
  11   2   3          3.47         30.00        62.50 o                         
  12   2   3         13.36        -53.59        83.92 o                         
  13   2   3         82.59         51.47       103.80 o                         
 -15   3   3        145.48        202.62       122.64 o                         
 -14   3   3        395.55        404.74        84.29 o                         
 -13   3   3          9.10        -52.16        45.72 o                         
 -12   3   3        163.06        144.53        43.86 o                         
 -11   3   3        727.41        835.77        72.57 o                         
 -10   3   3         83.66         57.37        32.83 o                         
  -9   3   3        138.96        101.37        29.95 o                         
  -8   3   3        275.93        360.40        44.75 o                         
  -7   3   3        203.06        285.19        29.27 o                         
  -6   3   3         31.43         17.88        16.88 o                         
  -5   3   3        153.65        221.54        24.37 o                         
  -4   3   3         43.32         68.02        11.22 o                         
  -3   3   3          4.23         -3.95         9.12 o                         
  -2   3   3       3048.71       3191.91       264.21 o                         
  -1   3   3       1739.22       1688.84        67.56 o                         
   0   3   3        861.05        614.54        29.52 o                         
   1   3   3       5486.96       5213.19       232.49 o                         
   2   3   3         26.82         -9.83        15.30 o                         
   3   3   3       2533.24       2446.23       155.56 o                         
   4   3   3       8607.35       8870.48       328.94 o                         
   5   3   3       3391.53       3627.53       216.34 o                         
   6   3   3       1139.77       1003.18        67.56 o                         
   7   3   3       1305.87       1275.88        68.31 o                         
   8   3   3       4837.34       5161.54       206.82 o                         
   9   3   3       2593.61       2618.69       120.45 o                         
  10   3   3        653.29        836.16        85.17 o                         
  11   3   3        678.21        815.43       111.36 o                         
  12   3   3        302.90        345.88       101.63 o                         
  13   3   3        177.51        150.66       108.22 o                         
 -14   4   3        139.60        167.55        74.50 o                         
 -13   4   3         70.80         32.48        49.31 o                         
 -12   4   3         18.38          6.96        42.76 o                         
 -11   4   3        151.32        243.05        45.74 o                         
 -10   4   3          6.95        -45.91        30.61 o                         
  -9   4   3         15.49        -37.44        24.96 o                         
  -8   4   3        102.31         93.98        25.98 o                         
  -7   4   3        459.08        501.45        38.87 o                         
  -6   4   3        878.16        605.39        37.33 o                         
  -5   4   3       1532.81       1671.25        70.91 o                         
  -4   4   3       2442.02       2550.99        88.76 o                         
  -3   4   3        731.30        632.52        32.42 o                         
  -2   4   3        879.52        900.69        47.71 o                         
  -1   4   3         53.51         66.74        11.15 o                         
   0   4   3       4752.60       5328.00       198.69 o                         
   1   4   3         65.02         48.24        17.08 o                         
   2   4   3        179.33        183.87        24.16 o                         
   3   4   3       2021.38       1698.26       107.83 o                         
   4   4   3         43.90          5.49        23.68 o                         
   5   4   3        164.76        217.01        32.60 o                         
   6   4   3         92.98          1.26        30.43 o                         
   7   4   3         54.70         72.02        33.13 o                         
   8   4   3        210.64        338.64        45.98 o                         
   9   4   3        138.62        140.43        45.05 o                         
  10   4   3        106.35         69.40        53.34 o                         
  11   4   3         31.70         61.72        63.88 o                         
  12   4   3          6.07        -12.52        81.92 o                         
 -14   5   3        352.05        379.29        85.30 o                         
 -13   5   3        218.67        295.18        60.42 o                         
 -12   5   3        104.50         47.47        46.23 o                         
 -11   5   3          8.66        -34.48        39.39 o                         
 -10   5   3        122.94        111.05        36.11 o                         
  -9   5   3         15.77        -21.56        26.83 o                         
  -8   5   3          8.44        -32.80        21.87 o                         
  -7   5   3         32.03         10.57        21.80 o                         
  -6   5   3         11.14        -23.51        17.14 o                         
  -5   5   3       2268.68       2740.86       231.23 o                         
  -4   5   3         20.84          1.59        12.84 o                         
  -3   5   3       2393.40       2390.95        95.72 o                         
  -2   5   3         11.20        -10.26        12.70 o                         
  -1   5   3       6591.02       5823.21       216.44 o                         
   0   5   3        227.22        215.70        36.47 o                         
   1   5   3       4919.39       5043.68       218.60 o                         
   2   5   3       4904.35       4366.31       192.90 o                         
   3   5   3       1140.35        952.97        58.07 o                         
   4   5   3        869.35        940.43        62.98 o                         
   5   5   3       6479.51       6852.94       273.73 o                         
   6   5   3       2905.92       2771.00       127.46 o                         
   7   5   3       3037.96       2942.10       218.17 o                         
   8   5   3       1149.33       1147.83        66.79 o                         
   9   5   3          6.78        -63.68        42.45 o                         
  10   5   3        325.48        424.95        73.10 o                         
  11   5   3        499.63        560.08        83.37 o                         
  12   5   3        329.91        273.62       105.86 o                         
 -14   6   3        417.30        252.33       137.74 o                         
 -13   6   3        402.76        370.44        65.78 o                         
 -12   6   3         11.38         -6.84        43.03 o                         
 -11   6   3          9.55         27.94        51.30 o                         
 -10   6   3        512.47        497.03        58.60 o                         
  -9   6   3         30.23         -1.45        27.24 o                         
  -8   6   3         83.87         71.55        28.46 o                         
  -7   6   3        436.88        417.26        38.08 o                         
  -6   6   3       1463.19       1488.25        91.26 o                         
  -5   6   3       3373.84       3597.02       140.96 o                         
  -4   6   3        799.28        812.34        41.15 o                         
  -3   6   3       1358.28       1182.31        54.30 o                         
  -2   6   3         61.55         95.56        20.07 o                         
  -1   6   3       1030.16       1046.91        55.77 o                         
   0   6   3       6209.08       6484.17       241.05 o                         
   1   6   3        673.90        466.50        49.12 o                         
   2   6   3        692.05        503.93        43.31 o                         
   3   6   3       2662.36       2562.50       194.43 o                         
   4   6   3        650.13        722.46        51.57 o                         
   5   6   3         58.72         48.41        25.80 o                         
   6   6   3         70.18        100.50        32.63 o                         
   7   6   3         28.25         27.34        32.86 o                         
   8   6   3        236.85        161.81        38.78 o                         
   9   6   3          0.77        -34.86        44.93 o                         
  10   6   3         91.17         71.09        57.21 o                         
  11   6   3         99.84        107.12        63.51 o                         
  12   6   3        106.78        203.97        76.40 o                         
 -14   7   3        135.60        144.66        76.59 o                         
 -13   7   3        144.73        237.21        63.42 o                         
 -12   7   3        715.27        762.99       131.58 o                         
 -11   7   3         36.66        -23.86        51.83 o                         
 -10   7   3          9.04        -34.43        36.65 o                         
  -9   7   3        447.37        398.09        50.86 o                         
  -8   7   3          0.73        -19.99        29.89 o                         
  -7   7   3         14.21         -0.12        21.46 o                         
  -6   7   3       2823.73       2951.32       120.41 o                         
  -5   7   3        122.71         89.41        18.94 o                         
  -4   7   3        689.85        783.47        41.25 o                         
  -3   7   3        128.72        135.62        22.06 o                         
  -2   7   3          3.71        -22.50        15.51 o                         
  -1   7   3       2861.81       3106.00       142.12 o                         
   0   7   3       1000.91        977.47        51.99 o                         
   1   7   3        566.80        447.42        36.16 o                         
   2   7   3       4412.54       5015.52       384.88 o                         
   3   7   3       7720.43       6913.46       522.91 o                         
   4   7   3       4663.77       4198.72       345.83 o                         
   5   7   3       6737.72       6618.82       489.30 o                         
   6   7   3       3935.45       3551.45       261.75 o                         
   7   7   3       1173.32       1095.09       122.64 o                         
   8   7   3        261.00        279.40        43.77 o                         
   9   7   3        595.86        759.18       186.87 o                         
  10   7   3        159.92        105.34        56.70 o                         
  11   7   3        176.30         90.33        68.17 o                         
  12   7   3        259.09        191.01        76.45 o                         
 -14   8   3        145.46        135.06        77.32 o                         
 -13   8   3        265.48        231.77        57.57 o                         
 -12   8   3        159.59        221.77        73.38 o                         
 -11   8   3        120.61        167.28        51.80 o                         
 -10   8   3        295.11        393.72        60.40 o                         
  -9   8   3        449.63        464.14        57.93 o                         
  -8   8   3       2016.96       1887.48       137.91 o                         
  -7   8   3       3214.72       3594.93       173.08 o                         
  -6   8   3       3157.20       3105.65       295.58 o                         
  -5   8   3        508.13        510.69        47.84 o                         
  -4   8   3       3042.49       2981.52       121.46 o                         
  -3   8   3       7875.98       8110.73       304.07 o                         
  -2   8   3       1515.82       1410.02        77.89 o                         
  -1   8   3        399.07        415.39        45.48 o                         
   0   8   3         41.07         60.69        20.38 o                         
   1   8   3        192.02        121.19        26.05 o                         
   2   8   3         99.05         55.98        25.37 o                         
   3   8   3         90.39         61.92        27.51 o                         
   4   8   3        836.89        835.58        57.82 o                         
   5   8   3        218.14        221.29        39.11 o                         
   6   8   3        442.66        295.23        48.75 o                         
   7   8   3        384.94        356.67        49.77 o                         
   8   8   3        260.13        260.17        42.41 o                         
   9   8   3        137.61        109.54        50.94 o                         
  10   8   3         58.22        -58.08        53.36 o                         
  11   8   3          3.24        -88.80        59.98 o                         
  12   8   3         20.50        -27.67        74.10 o                         
 -14   9   3        103.98         18.94        75.89 o                         
 -13   9   3        170.78         95.87        65.61 o                         
 -12   9   3        273.11        211.76        71.71 o                         
 -11   9   3        297.53        213.19        54.84 o                         
 -10   9   3        192.86        225.09        53.39 o                         
  -9   9   3       1014.56        967.08        81.79 o                         
  -8   9   3        102.86         85.85        40.64 o                         
  -7   9   3        516.10        600.42        60.75 o                         
  -6   9   3          7.87        -29.60        28.33 o                         
  -5   9   3        674.57        703.88        75.07 o                         
  -4   9   3       1855.03       1752.96        77.89 o                         
  -3   9   3        692.06        713.95        78.36 o                         
  -2   9   3       2950.37       3195.34       171.87 o                         
  -1   9   3       4045.44       4199.89       206.55 o                         
   0   9   3        978.66        655.38        52.66 o                         
   1   9   3        316.50        209.11        29.40 o                         
   2   9   3       6138.82       6418.44       401.83 o                         
   3   9   3       2301.68       1892.66       133.83 o                         
   4   9   3       2240.15       2013.42       111.79 o                         
   5   9   3       1788.39       1612.64       232.56 o                         
   6   9   3        210.89        167.82        41.46 o                         
   7   9   3        390.60        394.90        52.35 o                         
   8   9   3         82.48        112.08        60.32 o                         
   9   9   3         37.01          4.20        61.81 o                         
  10   9   3         13.70        -95.70        63.80 o                         
  11   9   3         62.89        -62.13        60.47 o                         
 -13  10   3        217.87        138.96        72.06 o                         
 -12  10   3        414.60        396.90        81.23 o                         
 -11  10   3        804.93        797.11        88.93 o                         
 -10  10   3        414.49        450.71        62.56 o                         
  -9  10   3        707.15        849.42        77.06 o                         
  -8  10   3       2195.00       1962.38       207.25 o                         
  -7  10   3       1680.50       1514.16        90.10 o                         
  -6  10   3       2082.02       1995.48       108.08 o                         
  -5  10   3       2531.14       2600.14       110.88 o                         
  -4  10   3       1900.56       1722.80        78.47 o                         
  -3  10   3        923.00        794.02        45.39 o                         
  -2  10   3       3166.42       3674.61       206.22 o                         
  -1  10   3       1426.63       1311.14       121.12 o                         
   0  10   3         39.78          3.70        24.10 o                         
   1  10   3       1023.86        902.00       169.70 o                         
   2  10   3        291.15        365.80        64.01 o                         
   3  10   3        238.43        243.38        40.13 o                         
   4  10   3        930.32        801.45        59.35 o                         
   5  10   3        829.10        847.14        69.39 o                         
   6  10   3        268.20        217.85        45.97 o                         
   7  10   3          0.09        -12.49        36.08 o                         
   8  10   3        221.20        159.24        60.84 o                         
   9  10   3         58.15        -27.64        55.74 o                         
  10  10   3         90.76        -13.51        69.83 o                         
  11  10   3          4.74        -67.96        78.97 o                         
 -13  11   3         69.41        108.66        77.69 o                         
 -12  11   3        123.37         40.71       122.13 o                         
 -11  11   3        279.94        204.87        58.52 o                         
 -10  11   3        179.77        249.96        58.35 o                         
  -9  11   3        570.69        774.93        78.00 o                         
  -8  11   3        240.75        233.48        48.68 o                         
  -7  11   3          0.05        -46.59        31.06 o                         
  -6  11   3        274.42        327.34        49.56 o                         
  -5  11   3       1044.35        968.92        99.50 o                         
  -4  11   3       1374.49       1419.49        96.38 o                         
  -3  11   3        290.21        403.61        41.38 o                         
  -2  11   3        140.06        133.26        25.57 o                         
  -1  11   3         12.52        -11.48        30.81 o                         
   0  11   3        536.38        411.99        94.62 o                         
   1  11   3        668.38        708.61        58.01 o                         
   2  11   3       3645.35       3916.29       319.53 o                         
   3  11   3       1132.30        948.03        63.13 o                         
   4  11   3       1703.51       1693.91        94.97 o                         
   5  11   3       1741.56       1585.55       165.38 o                         
   6  11   3        413.07        367.79        53.52 o                         
   7  11   3        153.24        106.12        45.36 o                         
   8  11   3        239.55        200.45        91.57 o                         
   9  11   3         94.79         10.88        65.11 o                         
  10  11   3         88.70        -15.24        66.06 o                         
  11  11   3        111.36         40.33        84.44 o                         
 -13  12   3        123.66         48.96        77.82 o                         
 -12  12   3        173.39        120.56        64.73 o                         
 -11  12   3        982.83        889.42        88.75 o                         
 -10  12   3       1115.48       1296.39       103.98 o                         
  -9  12   3       1589.84       1626.82       101.84 o                         
  -8  12   3       1289.36       1219.53        83.97 o                         
  -7  12   3        450.12        486.40        61.01 o                         
  -6  12   3       1108.22       1192.28        82.88 o                         
  -5  12   3       3772.00       3733.73       218.07 o                         
  -4  12   3       4183.23       3984.90       162.75 o                         
  -3  12   3       1159.01       1038.66        66.17 o                         
  -2  12   3       2306.71       2432.53       186.77 o                         
  -1  12   3       2533.80       2394.32       155.41 o                         
   0  12   3        331.61        259.03        60.95 o                         
   1  12   3        534.56        577.54        77.58 o                         
   2  12   3        442.79        445.32        51.15 o                         
   3  12   3         77.48         33.64        35.15 o                         
   4  12   3        561.54        637.85        63.05 o                         
   5  12   3        227.52        266.41        54.37 o                         
   6  12   3         27.48         -9.95        41.09 o                         
   7  12   3          3.47        -79.90        53.26 o                         
   8  12   3         28.31         10.59        57.27 o                         
   9  12   3          0.34        -98.80        65.87 o                         
  10  12   3          8.65        -53.23        73.89 o                         
  11  12   3         48.88        -70.28        75.36 o                         
 -12  13   3         52.72         38.45        61.28 o                         
 -11  13   3        165.17         95.63        60.88 o                         
 -10  13   3         31.61         74.04        57.66 o                         
  -9  13   3         80.57        110.40        50.71 o                         
  -8  13   3          2.29        -60.40        40.27 o                         
  -7  13   3          1.06         -6.39        37.87 o                         
  -6  13   3          3.13        -53.58        35.72 o                         
  -5  13   3        325.36        347.57        52.87 o                         
  -4  13   3       2008.78       2095.00       111.94 o                         
  -3  13   3         64.28         19.68        35.86 o                         
  -2  13   3         85.84         92.77        42.97 o                         
  -1  13   3        230.78        284.30        59.37 o                         
   0  13   3        295.30        297.84        65.52 o                         
   1  13   3        436.40        388.07       101.58 o                         
   2  13   3        206.92        202.91        79.10 o                         
   3  13   3        470.16        475.05        56.68 o                         
   4  13   3        447.95        639.41        66.13 o                         
   5  13   3         41.76          6.13        36.99 o                         
   6  13   3          0.76        -31.71        41.31 o                         
   7  13   3         45.80        -60.31        56.85 o                         
   8  13   3         27.42        -78.40        57.75 o                         
   9  13   3         51.31        -25.37        73.05 o                         
  10  13   3         89.00         81.87        75.20 o                         
 -12  14   3        424.19        518.17        83.48 o                         
 -11  14   3        582.24        488.13        83.98 o                         
 -10  14   3       1105.31       1206.60       104.92 o                         
  -9  14   3        944.63       1027.53        89.83 o                         
  -8  14   3        416.63        467.92        64.40 o                         
  -7  14   3        839.55       1007.83        84.47 o                         
  -6  14   3        191.19        209.28        49.90 o                         
  -5  14   3        407.54        520.98        81.53 o                         
  -4  14   3       1469.88       1540.52       186.98 o                         
  -3  14   3       1228.84       1341.13        95.50 o                         
  -2  14   3       2912.67       3144.55       324.72 o                         
  -1  14   3       2355.98       2351.33       126.02 o                         
   0  14   3       1051.53        922.63        94.43 o                         
   1  14   3       2612.35       2369.06       212.14 o                         
   2  14   3        931.26        985.69        76.17 o                         
   3  14   3        361.10        298.37        51.24 o                         
   4  14   3        824.90       1050.33       128.45 o                         
   5  14   3         30.96        -12.06        41.62 o                         
   6  14   3          0.40        -64.67        43.12 o                         
   7  14   3         33.23        -50.07        56.22 o                         
   8  14   3         14.24       -102.34        68.23 o                         
   9  14   3         19.22        -36.29        65.90 o                         
  10  14   3          3.53        -76.63        69.04 o                         
 -11  15   3         14.98         70.94        60.37 o                         
 -10  15   3          1.25         46.43        53.04 o                         
  -9  15   3          0.31         59.27        50.53 o                         
  -8  15   3          1.18        -30.21        43.26 o                         
  -7  15   3        196.56        129.39        99.26 o                         
  -6  15   3         15.85        -25.04        48.49 o                         
  -5  15   3        471.56        551.98       119.31 o                         
  -4  15   3         40.91         63.57        59.40 o                         
  -3  15   3          0.24          3.95        43.94 o                         
  -2  15   3         11.37         -0.78        42.25 o                         
  -1  15   3         82.71         55.81        48.99 o                         
   0  15   3         94.46         72.07        47.62 o                         
   1  15   3          2.30        -18.48        51.92 o                         
   2  15   3         69.53         37.21        41.24 o                         
   3  15   3        136.94         75.28        44.88 o                         
   4  15   3         47.52        -22.45        42.56 o                         
   5  15   3          0.06        -61.18        40.78 o                         
   6  15   3        235.71        272.68        77.49 o                         
   7  15   3         39.37        -78.22        63.98 o                         
   8  15   3         10.55         26.74       111.93 o                         
   9  15   3          0.26        -10.74        77.70 o                         
 -11  16   3        492.06        502.37       102.79 o                         
 -10  16   3        486.52        577.32       131.77 o                         
  -9  16   3        325.52        290.98        80.73 o                         
  -8  16   3       1032.19       1304.89       136.10 o                         
  -7  16   3        829.86        789.69       102.40 o                         
  -6  16   3        700.01        875.26       124.93 o                         
  -5  16   3        912.47       1137.54       120.62 o                         
  -4  16   3        266.20        384.11        80.55 o                         
  -3  16   3       1073.55       1173.33        84.82 o                         
  -2  16   3       1692.98       1611.40       161.37 o                         
  -1  16   3       1489.64       1405.90        93.46 o                         
   0  16   3       1951.26       2008.35       120.18 o                         
   1  16   3       1757.74       1803.73       209.85 o                         
   2  16   3        918.43        924.98       104.11 o                         
   3  16   3         58.49         16.69        46.28 o                         
   4  16   3          1.91        -40.80        42.09 o                         
   5  16   3          0.65        -68.81        45.88 o                         
   6  16   3          7.91        -44.99        54.03 o                         
   7  16   3         17.94       -103.65        69.10 o                         
   8  16   3         20.76        -89.21        65.17 o                         
   9  16   3         11.16       -110.45        73.63 o                         
 -10  17   3         88.99         21.04       106.42 o                         
  -9  17   3        185.73        147.54        73.74 o                         
  -8  17   3          5.63       -101.98        67.98 o                         
  -7  17   3          2.63         20.71        63.50 o                         
  -6  17   3          0.75        -38.74        60.01 o                         
  -5  17   3          5.03         34.30        64.71 o                         
  -4  17   3         86.59         74.92        65.44 o                         
  -3  17   3        166.05         98.94        53.34 o                         
  -2  17   3         65.23        151.03        51.73 o                         
  -1  17   3         54.69         65.58        51.65 o                         
   0  17   3         20.83         53.41        54.31 o                         
   1  17   3          0.36       -103.28        74.16 o                         
   2  17   3        112.38         75.96        69.55 o                         
   3  17   3        123.90        123.16        67.47 o                         
   4  17   3        137.30         82.56        65.62 o                         
   5  17   3         46.41          2.93        53.94 o                         
   6  17   3        114.84          5.68        68.52 o                         
   7  17   3          8.82        -55.88        60.99 o                         
   8  17   3         20.34        -64.33        81.23 o                         
  -9  18   3        511.08        486.80       100.43 o                         
  -8  18   3        917.94       1043.33       331.91 o                         
  -7  18   3        725.99        740.54       106.82 o                         
  -6  18   3        243.44        358.84        92.85 o                         
  -5  18   3        802.83        979.20       120.98 o                         
  -4  18   3        648.67        993.37       120.64 o                         
  -3  18   3        102.25        167.46        82.10 o                         
  -2  18   3        793.80       1156.86       102.56 o                         
  -1  18   3       1010.39       1206.88       115.47 o                         
   0  18   3        405.98        437.16        68.63 o                         
   1  18   3        781.21        944.37       127.75 o                         
   2  18   3        451.25        545.15       223.66 o                         
   3  18   3         19.63        -39.63        67.38 o                         
   4  18   3         20.53        -44.94        59.67 o                         
   5  18   3         34.30        -96.00        92.59 o                         
   6  18   3         10.87        -67.74        67.19 o                         
   7  18   3          6.55       -112.22        74.82 o                         
  -8  19   3         59.47         34.57        74.23 o                         
  -7  19   3         10.66         22.15        71.09 o                         
  -6  19   3         30.31        -15.69        76.69 o                         
  -5  19   3         99.28        121.68        79.39 o                         
  -4  19   3         92.62        176.67       139.45 o                         
  -3  19   3         22.17        -49.28        71.27 o                         
  -2  19   3         65.27         56.50        59.84 o                         
  -1  19   3         18.53         41.43        60.43 o                         
   0  19   3          1.80          2.29        57.45 o                         
   1  19   3         39.21        -93.62        62.41 o                         
   2  19   3        195.00        212.31        78.74 o                         
   3  19   3        231.04        225.49        82.09 o                         
   4  19   3        218.18        265.19        87.37 o                         
   5  19   3         55.79        -38.43       122.01 o                         
   6  19   3          8.32        -92.10        96.05 o                         
  -7  20   3        718.90        617.82       153.30 o                         
  -6  20   3        765.54       1077.93       197.19 o                         
  -5  20   3        670.20        980.58       127.77 o                         
  -4  20   3        339.60        517.57       104.33 o                         
  -3  20   3        202.40        275.84        88.08 o                         
  -2  20   3        308.68        323.88       110.26 o                         
  -1  20   3        329.28        467.69        78.71 o                         
   0  20   3        260.06        367.50        77.03 o                         
   1  20   3         93.01         36.44        65.30 o                         
   2  20   3         23.24         -8.19        64.36 o                         
   3  20   3         39.79        105.50        78.20 o                         
   4  20   3         27.72        -90.32        75.89 o                         
   5  20   3         20.45        -69.55       121.81 o                         
  -6  21   3          1.78         28.10        83.80 o                         
  -5  21   3         12.27        -53.92        80.61 o                         
  -4  21   3         17.01         -5.70        84.75 o                         
  -3  21   3          4.32        -31.78        69.73 o                         
  -2  21   3         37.53       -102.10        80.50 o                         
  -1  21   3         57.07         33.88        66.86 o                         
   0  21   3         42.90        -17.58        68.10 o                         
   1  21   3         69.98         60.81        69.31 o                         
   2  21   3         43.43         43.92        70.78 o                         
   3  21   3        226.18        131.68        87.35 o                         
   4  21   3        163.29        166.04       114.90 o                         
  -4  22   3        284.60        498.27       115.15 o                         
  -3  22   3        242.91        214.95       134.53 o                         
  -2  22   3        136.05        201.28        99.43 o                         
  -1  22   3          9.62        -27.12        71.74 o                         
   0  22   3         23.56         37.62        73.65 o                         
   1  22   3         18.96         24.91        73.91 o                         
   2  22   3         20.22        -68.32        84.39 o                         
 -15   0   4          0.27         10.91        92.54 o                         
 -14   0   4          5.81        -83.87        83.29 o                         
 -13   0   4          3.68        -77.64        55.14 o                         
 -12   0   4        107.65         93.07        57.15 o                         
 -11   0   4        289.83        246.95        58.44 o                         
 -10   0   4         19.18         -6.54        38.99 o                         
  -9   0   4        607.52        861.22        84.17 o                         
  -8   0   4        172.16        151.75        29.93 o                         
  -7   0   4         14.16         -6.80        19.56 o                         
  -6   0   4        540.14        455.84        38.91 o                         
  -5   0   4        375.56        583.91        39.29 o                         
  -4   0   4       3483.57       3802.90       203.54 o                         
  -3   0   4      12941.91      14370.01       733.71 o                         
  -2   0   4       1989.36       2038.70       167.31 o                         
  -1   0   4      21828.45      24120.54      1751.09 o                         
   0   0   4       3547.83       3718.14       292.58 o                         
   1   0   4      12714.51      14137.97       726.97 o                         
   2   0   4      24222.58      26029.14      1375.12 o                         
   3   0   4       4572.33       4713.52       259.77 o                         
   4   0   4         39.02        -14.11        28.74 o                         
   5   0   4       3035.24       3441.00       201.10 o                         
   6   0   4       1820.04       1854.27       125.52 o                         
   7   0   4       2535.45       2690.19       170.91 o                         
   8   0   4       2089.15       2142.40       148.57 o                         
   9   0   4        821.86       1207.95       123.22 o                         
  10   0   4        728.43        791.65       103.20 o                         
  11   0   4         27.21       -147.73       105.25 o                         
  12   0   4          2.62         12.23       135.31 o                         
 -15   1   4          3.87        -85.43        67.55 o                         
 -14   1   4          0.06        -34.55        50.45 o                         
 -13   1   4          2.07        -57.14        38.09 o                         
 -12   1   4         67.24         74.93        38.53 o                         
 -11   1   4        275.33        264.65        42.76 o                         
 -10   1   4          5.83        -24.25        27.43 o                         
  -9   1   4         64.96         41.46        25.73 o                         
  -8   1   4        476.31        525.91        36.61 o                         
  -7   1   4          0.56        -13.49        14.13 o                         
  -6   1   4       1051.27       1129.65        46.00 o                         
  -5   1   4        907.82       1047.61        42.95 o                         
  -4   1   4         34.15         38.83        13.25 o                         
  -3   1   4        644.63        840.90        36.35 o                         
  -2   1   4         88.40        158.30        23.06 o                         
  -1   1   4       2397.89       2736.70       126.93 o                         
   0   1   4          5.46        -24.18        16.12 o                         
   1   1   4        453.92        412.80        29.77 o                         
   2   1   4       4178.10       4808.68       185.11 o                         
   3   1   4         49.87         34.23        22.07 o                         
   4   1   4         13.29          9.61        22.88 o                         
   5   1   4         44.57         77.67        29.03 o                         
   6   1   4          0.80         26.46        32.06 o                         
   7   1   4          0.48         33.41        37.89 o                         
   8   1   4          0.36         63.21        43.72 o                         
   9   1   4         37.49        118.66        44.71 o                         
  10   1   4          4.54        -12.88        46.96 o                         
  11   1   4          3.09        -92.31        61.54 o                         
  12   1   4         40.18        -44.24        83.90 o                         
 -15   2   4         12.16        -44.26        54.66 o                         
 -14   2   4         29.85        -13.69        50.57 o                         
 -13   2   4          9.61         -9.84        46.28 o                         
 -12   2   4         38.25        -11.63        39.09 o                         
 -11   2   4         64.10         25.13        35.21 o                         
 -10   2   4       1489.70       1401.44        88.91 o                         
  -9   2   4        273.08        281.37        37.93 o                         
  -8   2   4        346.11        405.53        36.62 o                         
  -7   2   4       2303.23       2415.32        87.60 o                         
  -6   2   4         88.91         42.87        14.56 o                         
  -5   2   4       1014.66       1010.58        41.89 o                         
  -4   2   4       7921.63       9368.71       308.24 o                         
  -3   2   4       3488.44       3580.60       123.29 o                         
  -2   2   4       4331.58       4824.34       213.81 o                         
  -1   2   4      23362.38      26886.26      1136.35 o                         
   0   2   4      17619.36      20563.69       747.23 o                         
   1   2   4       4636.00       4721.52       179.95 o                         
   2   2   4       2133.25       1990.16        85.46 o                         
   3   2   4       9624.02       9218.82       447.05 o                         
   4   2   4       3584.81       3793.99       152.03 o                         
   5   2   4       2964.40       2853.52       185.16 o                         
   6   2   4       3066.90       3047.04       205.54 o                         
   7   2   4       1820.51       1687.72        85.37 o                         
   8   2   4       1940.28       1966.30        98.50 o                         
   9   2   4       1708.30       1747.97        93.78 o                         
  10   2   4        584.31        713.47        72.21 o                         
  11   2   4         78.19          6.54        63.88 o                         
  12   2   4          5.30       -132.89        88.59 o                         
 -15   3   4          0.35          9.48        69.40 o                         
 -14   3   4         11.37        -10.42        53.36 o                         
 -13   3   4         27.10        -44.82        46.06 o                         
 -12   3   4         87.54         33.03        46.32 o                         
 -11   3   4        498.54        453.61        62.21 o                         
 -10   3   4        134.64        148.59        35.78 o                         
  -9   3   4         14.57        -11.58        23.47 o                         
  -8   3   4       1114.56       1105.26        56.57 o                         
  -7   3   4         78.60         85.06        22.16 o                         
  -6   3   4        197.31        297.37        33.62 o                         
  -5   3   4         21.99         10.39        12.23 o                         
  -4   3   4          8.90         -0.56        11.79 o                         
  -3   3   4       3004.83       3315.20       114.63 o                         
  -2   3   4       2723.34       2953.77       135.96 o                         
  -1   3   4       5425.75       5396.09       237.95 o                         
   0   3   4        765.78        824.97        40.69 o                         
   1   3   4        268.62        296.09        23.49 o                         
   2   3   4          1.20        -24.72        21.51 o                         
   3   3   4       1466.40       1573.16       102.51 o                         
   4   3   4       2707.29       2529.35       107.84 o                         
   5   3   4       2144.87       2098.60        94.78 o                         
   6   3   4         42.40         28.19        30.93 o                         
   7   3   4        112.18         52.44        35.93 o                         
   8   3   4        371.52        526.25        85.50 o                         
   9   3   4        125.42        284.60        86.24 o                         
  10   3   4         31.74         32.84        46.02 o                         
  11   3   4         43.00        -69.59        62.42 o                         
  12   3   4        102.03        -71.83       157.86 o                         
 -14   4   4         75.23         35.33        54.90 o                         
 -13   4   4          0.22        -22.76        44.38 o                         
 -12   4   4        171.78        111.18        47.11 o                         
 -11   4   4          1.89        -59.40        39.60 o                         
 -10   4   4        124.55         89.59        65.85 o                         
  -9   4   4       1315.34       1442.48        70.70 o                         
  -8   4   4        500.43        630.86        44.24 o                         
  -7   4   4       1791.13       1864.83        81.45 o                         
  -6   4   4       3779.15       4476.34       172.05 o                         
  -5   4   4       1021.84       1007.07        41.74 o                         
  -4   4   4       1639.18       1567.51        59.22 o                         
  -3   4   4       7117.49       7939.13       262.76 o                         
  -2   4   4      10791.72      11637.17       498.56 o                         
  -1   4   4      11517.56      12205.35       447.58 o                         
   0   4   4      10326.16      11233.96       413.39 o                         
   1   4   4       6538.04       6269.28       235.64 o                         
   2   4   4      11611.82      11422.18       484.69 o                         
   3   4   4        174.26        145.29        30.48 o                         
   4   4   4       2258.70       1925.91       121.29 o                         
   5   4   4       3321.23       3237.92       156.83 o                         
   6   4   4        239.19        294.83        41.85 o                         
   7   4   4        727.80       1010.93        71.74 o                         
   8   4   4        522.80        631.08        61.41 o                         
   9   4   4          5.59        -58.11        38.74 o                         
  10   4   4          9.69        -28.59        56.52 o                         
  11   4   4        105.19         80.22        66.84 o                         
  12   4   4         34.97       -102.77       174.27 o                         
 -14   5   4         76.34         35.42        68.96 o                         
 -13   5   4        315.19        284.14        74.74 o                         
 -12   5   4          4.54        -42.39        41.50 o                         
 -11   5   4        292.20        189.28        59.68 o                         
 -10   5   4        902.01        972.87       138.30 o                         
  -9   5   4        155.36        130.76        42.35 o                         
  -8   5   4        294.40        361.08        37.29 o                         
  -7   5   4         62.20         13.77        29.93 o                         
  -6   5   4        222.13        365.05        31.18 o                         
  -5   5   4       3024.98       3437.19       119.65 o                         
  -4   5   4         94.12         96.10        20.21 o                         
  -3   5   4        175.94        236.22        26.29 o                         
  -2   5   4       4707.62       4647.58       206.91 o                         
  -1   5   4       1276.78        915.30        43.24 o                         
   0   5   4       2611.73       2753.27       109.09 o                         
   1   5   4       2454.81       2682.58       107.30 o                         
   2   5   4        169.33        128.95        29.78 o                         
   3   5   4         78.27         23.64        24.52 o                         
   4   5   4         10.12        -16.22        29.76 o                         
   5   5   4          9.89        -39.21        26.34 o                         
   6   5   4        321.59        383.87        46.37 o                         
   7   5   4         22.26        -15.97        32.31 o                         
   8   5   4        140.06         77.50        40.58 o                         
   9   5   4         14.58        -55.53        37.02 o                         
  10   5   4        417.58        519.64        79.30 o                         
  11   5   4        181.28        100.70        70.21 o                         
  12   5   4        153.59        161.76        74.29 o                         
 -14   6   4          0.51         45.90        56.74 o                         
 -13   6   4         10.68         46.92        52.64 o                         
 -12   6   4          4.98        -27.80        47.45 o                         
 -11   6   4         58.09         59.39        57.84 o                         
 -10   6   4        453.24        501.30        61.86 o                         
  -9   6   4        351.70        343.02        52.61 o                         
  -8   6   4       2168.40       2157.05       113.69 o                         
  -7   6   4       4848.29       5053.62       231.74 o                         
  -6   6   4       1013.41       1019.21        52.03 o                         
  -5   6   4       3091.30       3051.21       123.69 o                         
  -4   6   4      10651.07      11742.30       434.54 o                         
  -3   6   4       2201.31       2059.17        87.45 o                         
  -2   6   4       4368.75       4475.33       255.00 o                         
  -1   6   4       3827.26       3831.03       147.53 o                         
   0   6   4       4799.48       4507.11       172.33 o                         
   1   6   4       2068.12       1843.54        90.43 o                         
   2   6   4       5188.84       5434.88       418.48 o                         
   3   6   4       3299.80       3067.75       145.18 o                         
   4   6   4       1635.25       1429.53        97.70 o                         
   5   6   4       1755.50       1750.95       127.10 o                         
   6   6   4       3185.15       3167.94       219.01 o                         
   7   6   4        280.01        352.46        55.74 o                         
   8   6   4         54.53         35.40        40.63 o                         
   9   6   4        104.33        129.96        58.83 o                         
  10   6   4          1.41        -83.27        55.52 o                         
  11   6   4         72.72         88.40        73.47 o                         
 -14   7   4        414.64        278.55        66.71 o                         
 -13   7   4        237.16        194.71        59.32 o                         
 -12   7   4        138.76         54.35       100.33 o                         
 -11   7   4         71.88         99.44        58.08 o                         
 -10   7   4          7.81        -45.11        38.81 o                         
  -9   7   4        726.60        814.80        73.94 o                         
  -8   7   4        404.95        430.64        55.90 o                         
  -7   7   4       1179.14       1088.51        70.33 o                         
  -6   7   4       2379.56       2379.32       121.78 o                         
  -5   7   4        487.47        444.64        36.40 o                         
  -4   7   4       1518.09       1424.86        83.53 o                         
  -3   7   4        565.94        719.39        65.62 o                         
  -2   7   4        334.27        304.85        32.60 o                         
  -1   7   4        426.74        477.40        37.03 o                         
   0   7   4        408.73        405.82        47.90 o                         
   1   7   4         75.84         72.20        35.52 o                         
   2   7   4         33.96         32.71        24.67 o                         
   3   7   4         73.93         16.44        34.10 o                         
   4   7   4         93.55         55.75        32.96 o                         
   5   7   4        223.52        231.68        44.23 o                         
   6   7   4        305.36        296.22        49.54 o                         
   7   7   4          9.81        -45.62        30.42 o                         
   8   7   4        113.86        119.10        44.02 o                         
   9   7   4        305.93        309.62        69.38 o                         
  10   7   4        119.67         86.33        65.09 o                         
  11   7   4        531.26        599.79        90.61 o                         
 -14   8   4         15.58          0.32        59.44 o                         
 -13   8   4        114.79         76.83        73.83 o                         
 -12   8   4          2.29        -27.54        57.39 o                         
 -11   8   4         64.81         -4.56        57.10 o                         
 -10   8   4        322.76        311.01        55.96 o                         
  -9   8   4        234.45        256.83        52.12 o                         
  -8   8   4        296.74        289.13        51.19 o                         
  -7   8   4        655.24        839.65        67.30 o                         
  -6   8   4       3910.83       4147.69       195.16 o                         
  -5   8   4       3456.82       3694.03       148.29 o                         
  -4   8   4       3353.06       3708.58       215.54 o                         
  -3   8   4        576.55        506.60        38.16 o                         
  -2   8   4        567.10        457.31        38.46 o                         
  -1   8   4       2873.59       2647.64       106.64 o                         
   0   8   4        237.22        170.06        26.10 o                         
   1   8   4        410.09        373.39        38.60 o                         
   2   8   4       1866.03       1826.98        94.34 o                         
   3   8   4       1837.02       1753.36        92.76 o                         
   4   8   4       2567.33       2304.75       199.21 o                         
   5   8   4       2222.72       2114.75       151.13 o                         
   6   8   4        124.30         57.62        40.12 o                         
   7   8   4         24.99        -52.48        34.98 o                         
   8   8   4        175.76        188.81        53.89 o                         
   9   8   4          2.32         38.11        61.24 o                         
  10   8   4          3.67        -21.31        63.48 o                         
  11   8   4         45.86         91.36        69.98 o                         
 -14   9   4        193.06        216.03        65.28 o                         
 -13   9   4        346.11        408.58        92.13 o                         
 -12   9   4        270.24        171.03        73.33 o                         
 -11   9   4        283.60        333.82        60.99 o                         
 -10   9   4         93.60         58.78        47.77 o                         
  -9   9   4         12.85        -60.04        40.03 o                         
  -8   9   4       1703.35       1549.36        95.08 o                         
  -7   9   4       2980.55       2817.28       144.30 o                         
  -6   9   4         31.53         31.19        35.51 o                         
  -5   9   4       2665.66       2650.97       112.88 o                         
  -4   9   4       1133.06       1172.27        70.14 o                         
  -3   9   4         75.36        100.57        25.82 o                         
  -2   9   4       2015.59       2119.18       105.37 o                         
  -1   9   4        534.42        406.05        70.40 o                         
   0   9   4         65.61         62.83        22.84 o                         
   1   9   4        549.69        627.33        50.80 o                         
   2   9   4         36.15        -10.26        24.64 o                         
   3   9   4          0.96        -38.79        25.86 o                         
   4   9   4         99.95         88.35        32.70 o                         
   5   9   4         61.70        -13.60        34.52 o                         
   6   9   4        262.54        290.86        51.61 o                         
   7   9   4        365.63        305.43        51.24 o                         
   8   9   4        453.98        461.29       115.43 o                         
   9   9   4        755.22        830.28       111.81 o                         
  10   9   4        357.04        422.40        89.35 o                         
  11   9   4        168.03        143.59        81.61 o                         
 -13  10   4        143.94        110.22        73.38 o                         
 -12  10   4        113.29         76.94        71.76 o                         
 -11  10   4         95.86         42.92        52.27 o                         
 -10  10   4         93.73        -17.32        44.24 o                         
  -9  10   4         19.23        -20.84        40.26 o                         
  -8  10   4          4.24        -55.65        37.10 o                         
  -7  10   4       2788.85       2526.75       159.77 o                         
  -6  10   4       1491.17       1458.60        89.29 o                         
  -5  10   4        479.72        573.30        97.21 o                         
  -4  10   4       3736.05       3843.63       155.33 o                         
  -3  10   4       1187.31       1176.09       102.75 o                         
  -2  10   4         93.34         66.03        24.98 o                         
  -1  10   4          9.18        -12.69        19.11 o                         
   0  10   4        356.93        387.68        51.46 o                         
   1  10   4       1253.66       1194.38        68.87 o                         
   2  10   4        610.06        806.28        63.46 o                         
   3  10   4       2227.03       2167.82       111.68 o                         
   4  10   4        784.58        856.26        66.63 o                         
   5  10   4         55.25        -17.55        37.60 o                         
   6  10   4        775.14        865.28        71.49 o                         
   7  10   4        313.34        300.12        54.03 o                         
   8  10   4         47.46        -20.57        61.57 o                         
   9  10   4         69.44         63.29        71.11 o                         
  10  10   4         31.77        -51.54        80.16 o                         
  11  10   4         90.44        122.37        95.37 o                         
 -13  11   4        176.63        201.24        85.07 o                         
 -12  11   4        659.71        547.06        96.89 o                         
 -11  11   4        568.83        658.19        95.30 o                         
 -10  11   4        700.81        750.35        81.53 o                         
  -9  11   4        774.96        979.78        94.90 o                         
  -8  11   4        120.98        105.79        45.90 o                         
  -7  11   4        345.50        373.49        54.38 o                         
  -6  11   4       1156.45       1091.39        76.28 o                         
  -5  11   4       1647.23       1594.74        98.80 o                         
  -4  11   4       1367.69       1637.39        90.82 o                         
  -3  11   4        164.22        149.55        41.38 o                         
  -2  11   4         40.72          6.36        25.79 o                         
  -1  11   4        231.53        196.63        73.74 o                         
   0  11   4        188.24        157.85        34.75 o                         
   1  11   4         93.89         74.19        31.27 o                         
   2  11   4          0.22        -42.72        28.48 o                         
   3  11   4         83.60         50.40        35.83 o                         
   4  11   4         13.75        -37.96        31.95 o                         
   5  11   4         61.54         29.20        39.47 o                         
   6  11   4        719.58        686.48       105.98 o                         
   7  11   4        486.66        523.72        66.54 o                         
   8  11   4        317.26        309.77        78.94 o                         
   9  11   4        624.39        663.05       219.37 o                         
  10  11   4        266.56        256.25        95.58 o                         
 -13  12   4         82.70          4.06        76.80 o                         
 -12  12   4          9.15         43.29        65.51 o                         
 -11  12   4          0.30         32.21        56.93 o                         
 -10  12   4          0.33         -9.63        51.91 o                         
  -9  12   4        344.75        390.69        66.71 o                         
  -8  12   4         35.12         40.90        47.75 o                         
  -7  12   4         69.98         35.18        42.48 o                         
  -6  12   4        444.00        506.26        61.39 o                         
  -5  12   4       1820.41       1704.90       100.21 o                         
  -4  12   4        474.10        603.13        55.61 o                         
  -3  12   4        776.27       1105.23        98.50 o                         
  -2  12   4          2.33        -45.66        33.10 o                         
  -1  12   4         25.75        -60.05        40.03 o                         
   0  12   4          3.99        -44.12        29.41 o                         
   1  12   4         36.80        -30.21        31.55 o                         
   2  12   4        278.32        189.50        71.57 o                         
   3  12   4         80.32         16.08        36.37 o                         
   4  12   4        151.45        153.43        45.62 o                         
   5  12   4        753.75        848.75       113.26 o                         
   6  12   4        118.98        157.44        48.38 o                         
   7  12   4         28.07         34.36        51.05 o                         
   8  12   4        245.20        202.69       239.15 o                         
   9  12   4         72.46         88.99        79.21 o                         
  10  12   4         39.38        -89.80        83.81 o                         
 -12  13   4        469.37        354.86        76.82 o                         
 -11  13   4        692.16        632.65        82.44 o                         
 -10  13   4       1655.96       1676.03       110.12 o                         
  -9  13   4        957.43        975.59        91.81 o                         
  -8  13   4        748.21        992.17        91.31 o                         
  -7  13   4        469.06        539.95        66.86 o                         
  -6  13   4        216.41        284.52        54.48 o                         
  -5  13   4        837.74        922.90        76.06 o                         
  -4  13   4        612.94        831.02        84.62 o                         
  -3  13   4        295.11        336.53        53.79 o                         
  -2  13   4        652.41        773.76        73.23 o                         
  -1  13   4         28.05         -1.61        91.06 o                         
   0  13   4        352.04        417.77        69.76 o                         
   1  13   4        136.65         41.32        36.53 o                         
   2  13   4        441.65        410.38        81.87 o                         
   3  13   4        248.75        213.66        49.11 o                         
   4  13   4          9.70        -67.11        48.93 o                         
   5  13   4        222.19        159.88        52.51 o                         
   6  13   4       1355.32       1227.63        85.98 o                         
   7  13   4        693.88        890.12       288.12 o                         
   8  13   4        292.93        151.67       161.78 o                         
   9  13   4        374.65        270.76       130.95 o                         
 -12  14   4          6.89         12.85        64.82 o                         
 -11  14   4          1.14         24.19        60.04 o                         
 -10  14   4         36.65         32.77        55.80 o                         
  -9  14   4          8.00          1.25        46.26 o                         
  -8  14   4         43.44         37.29        49.80 o                         
  -7  14   4        514.80        382.48        60.09 o                         
  -6  14   4          6.47        -29.28        42.98 o                         
  -5  14   4         99.59         56.57        40.68 o                         
  -4  14   4        235.86        311.13        72.26 o                         
  -3  14   4         16.09         38.62        42.09 o                         
  -2  14   4         91.01         52.87        42.34 o                         
  -1  14   4        491.17        520.75        95.18 o                         
   0  14   4        301.08        364.49        71.78 o                         
   1  14   4          0.91        -73.59        49.06 o                         
   2  14   4         19.72        -55.31        36.87 o                         
   3  14   4          9.91        -59.49        39.66 o                         
   4  14   4          0.90        -58.87        39.25 o                         
   5  14   4          0.42        -45.36        46.71 o                         
   6  14   4         39.37         58.23        50.50 o                         
   7  14   4         54.54         37.74        64.61 o                         
   8  14   4         11.67         36.74        76.29 o                         
   9  14   4         33.73         98.84        87.23 o                         
 -11  15   4        942.17       1010.37       103.31 o                         
 -10  15   4        916.65       1031.93        99.19 o                         
  -9  15   4        919.11       1056.84       108.70 o                         
  -8  15   4        655.29        772.25       102.03 o                         
  -7  15   4        816.42        857.59        83.57 o                         
  -6  15   4        280.14        245.47        52.72 o                         
  -5  15   4         22.54          3.23        66.86 o                         
  -4  15   4        575.12        756.12       115.43 o                         
  -3  15   4        127.26        167.85        50.84 o                         
  -2  15   4         14.21        -69.04        46.02 o                         
  -1  15   4          7.59        -64.83        43.22 o                         
   0  15   4         61.32        -30.35        52.74 o                         
   1  15   4         22.41        -82.38        54.92 o                         
   2  15   4        109.59         11.24        59.08 o                         
   3  15   4        245.44        189.70        70.43 o                         
   4  15   4        488.90        387.71        88.50 o                         
   5  15   4        635.06        853.82       138.89 o                         
   6  15   4        340.23        339.97       105.43 o                         
   7  15   4         95.28         71.93        74.62 o                         
   8  15   4        498.25        568.37       206.12 o                         
 -11  16   4          0.46         95.22        87.72 o                         
 -10  16   4         25.34         41.20        57.83 o                         
  -9  16   4         15.47         26.58        58.94 o                         
  -8  16   4          0.33          6.12        55.58 o                         
  -7  16   4         16.19        -36.26        77.25 o                         
  -6  16   4         81.82         35.26        70.79 o                         
  -5  16   4        169.62        166.27        78.36 o                         
  -4  16   4        186.91        114.70        73.94 o                         
  -3  16   4        108.39         61.80        51.53 o                         
  -2  16   4        104.49         -8.65        53.28 o                         
  -1  16   4         27.05        -43.18        50.65 o                         
   0  16   4        133.81         89.64        68.00 o                         
   1  16   4          8.27        -92.31        61.54 o                         
   2  16   4         32.74        -76.08        58.27 o                         
   3  16   4         32.88        -82.61        60.57 o                         
   4  16   4         79.96        101.44        72.38 o                         
   5  16   4          7.82         -9.37        48.69 o                         
   6  16   4          1.09        -23.94        64.02 o                         
   7  16   4         40.00        -11.82        66.11 o                         
   8  16   4          0.09         -1.08        85.14 o                         
 -10  17   4        451.41        388.08       113.66 o                         
  -9  17   4        416.77        351.37        95.01 o                         
  -8  17   4        788.97        702.79       105.69 o                         
  -7  17   4        615.16        646.40       116.38 o                         
  -6  17   4        310.82        220.29        81.95 o                         
  -5  17   4        279.45        256.67        79.80 o                         
  -4  17   4         78.89          4.63        72.69 o                         
  -3  17   4          1.44        -99.31        66.20 o                         
  -2  17   4         26.02         -1.83        52.41 o                         
  -1  17   4          8.59        -35.60        54.44 o                         
   0  17   4         36.14        -73.17        54.97 o                         
   1  17   4          3.79        -45.59        96.19 o                         
   2  17   4          6.63        -30.39        64.20 o                         
   3  17   4        404.20        451.68        88.66 o                         
   4  17   4        409.18        538.20       100.19 o                         
   5  17   4        173.56         56.84        77.81 o                         
   6  17   4        320.21        503.91       149.82 o                         
   7  17   4        141.28        103.48        77.90 o                         
  -9  18   4          1.15          6.42        85.34 o                         
  -8  18   4          0.19        -69.54        81.78 o                         
  -7  18   4         49.28        -53.95        72.57 o                         
  -6  18   4        100.75         24.71        77.08 o                         
  -5  18   4         78.00        -50.23        77.47 o                         
  -4  18   4          7.42        -36.11        62.03 o                         
  -3  18   4         15.13         12.96        63.21 o                         
  -2  18   4          6.59        -48.27        50.78 o                         
  -1  18   4         52.63         -5.71        59.56 o                         
   0  18   4        257.40        250.10        71.22 o                         
   1  18   4          6.66        -49.19        67.81 o                         
   2  18   4         37.28        103.09        73.56 o                         
   3  18   4          2.37        -69.65        69.05 o                         
   4  18   4         10.16        -62.04        71.56 o                         
   5  18   4         29.58        -46.92        73.50 o                         
   6  18   4          5.80        -92.40        91.28 o                         
  -8  19   4        298.31        259.28       100.36 o                         
  -7  19   4        323.66        232.09       199.28 o                         
  -6  19   4        155.73        111.16       114.92 o                         
  -5  19   4         44.96       -107.14        77.76 o                         
  -4  19   4          2.41       -116.76       129.56 o                         
  -3  19   4         28.70        -78.04        75.86 o                         
  -2  19   4          5.49        -93.01        62.00 o                         
  -1  19   4        119.80        109.45        66.45 o                         
   0  19   4          6.87        -75.46        61.12 o                         
   1  19   4          0.19        -53.01        85.57 o                         
   2  19   4          6.91        -37.46        65.08 o                         
   3  19   4         46.83       -107.57        76.32 o                         
   4  19   4          0.87         -2.27       134.06 o                         
   5  19   4         32.62         17.63       125.86 o                         
  -7  20   4         51.69         39.68        91.79 o                         
  -6  20   4         31.62         10.01        86.36 o                         
  -5  20   4         73.75       -107.31        71.54 o                         
  -4  20   4         96.34        -19.43        95.90 o                         
  -3  20   4        109.95         91.49        74.90 o                         
  -2  20   4         17.62        -17.55        75.02 o                         
  -1  20   4         22.02        -18.75        62.61 o                         
   0  20   4         69.38         18.49        70.87 o                         
   1  20   4          3.61        -16.64        70.48 o                         
   2  20   4         11.54        -64.01        80.09 o                         
   3  20   4        258.07        278.04       101.63 o                         
   4  20   4         97.36         58.02       127.95 o                         
  -6  21   4         80.38          4.11        80.97 o                         
  -5  21   4        150.61         35.78        82.26 o                         
  -4  21   4         42.75        -26.76        77.68 o                         
  -3  21   4         15.27       -128.95        85.97 o                         
  -2  21   4          2.99        -90.19        87.17 o                         
  -1  21   4         13.61         -5.53        70.33 o                         
   0  21   4         29.70        -94.92        63.28 o                         
   1  21   4          7.99       -155.60       105.87 o                         
   2  21   4          4.69        -66.70        72.13 o                         
   3  21   4          7.22        -46.03        86.86 o                         
  -3  22   4         56.74         27.41        99.01 o                         
  -2  22   4        123.22        126.57       129.19 o                         
  -1  22   4         72.34         43.00        88.62 o                         
   0  22   4         88.94         21.23        81.25 o                         
   1  22   4        108.66         28.00        74.98 o                         
 -15   1   5        122.08        102.60        80.31 o                         
 -14   1   5        183.90        220.70        83.97 o                         
 -13   1   5        241.43        164.54        56.22 o                         
 -12   1   5        795.98        908.07        86.82 o                         
 -11   1   5        789.15        945.00        69.71 o                         
 -10   1   5       1616.20       1799.77        88.88 o                         
  -9   1   5       4376.26       4145.46       169.33 o                         
  -8   1   5       3134.06       3357.41       123.47 o                         
  -7   1   5       5150.27       5645.59       177.55 o                         
  -6   1   5       7744.09       9253.75       307.10 o                         
  -5   1   5       2833.41       2911.83       104.21 o                         
  -4   1   5       6769.64       7353.19       245.98 o                         
  -3   1   5      10973.22      11840.76       509.42 o                         
  -2   1   5      14773.10      16371.44       699.52 o                         
  -1   1   5      13853.28      16644.45       711.02 o                         
   0   1   5      14764.54      16012.92       683.99 o                         
   1   1   5       2854.29       2802.18       114.46 o                         
   2   1   5       2939.22       2837.11       103.48 o                         
   3   1   5        289.31        338.18        38.61 o                         
   4   1   5         15.68        -37.25        24.83 o                         
   5   1   5          1.21        -44.66        29.78 o                         
   6   1   5         38.40         -8.01        33.70 o                         
   7   1   5          9.61        -58.53        39.02 o                         
   8   1   5         43.32         10.37        41.22 o                         
   9   1   5          0.99        -65.75        43.83 o                         
  10   1   5         94.02         82.02        56.53 o                         
  11   1   5         41.49        -24.46        68.66 o                         
 -15   2   5         50.09         19.74        75.85 o                         
 -14   2   5         17.17          4.31        55.75 o                         
 -13   2   5          4.69        -66.46        44.31 o                         
 -12   2   5        621.92        625.32        73.66 o                         
 -11   2   5        799.86       1002.57        82.64 o                         
 -10   2   5        115.48        136.48        44.23 o                         
  -9   2   5        188.88        202.87        53.70 o                         
  -8   2   5          0.13         24.00        23.91 o                         
  -7   2   5         38.37         41.14        19.46 o                         
  -6   2   5       1346.74       1663.30        65.23 o                         
  -5   2   5        308.75        368.30        31.76 o                         
  -4   2   5        409.40        499.34        32.15 o                         
  -3   2   5        843.76        915.03        55.47 o                         
  -2   2   5        368.36        600.17        48.30 o                         
  -1   2   5         39.16         -9.12        22.77 o                         
   0   2   5          4.20        -21.47        22.98 o                         
   1   2   5         28.86         -7.20        15.89 o                         
   2   2   5          0.54        -28.51        21.79 o                         
   3   2   5        612.35        779.10        62.27 o                         
   4   2   5       2322.44       2528.97       111.98 o                         
   5   2   5        234.29        213.20        42.19 o                         
   6   2   5         22.92        -17.70        31.42 o                         
   7   2   5        152.16         78.41        39.58 o                         
   8   2   5         20.41        -51.32        43.25 o                         
   9   2   5         30.68        -17.41        47.48 o                         
  10   2   5         84.59         63.70        50.72 o                         
  11   2   5         29.50        -17.60        71.71 o                         
 -15   3   5        130.12        101.51        64.58 o                         
 -14   3   5         85.21         77.26        57.49 o                         
 -13   3   5        167.99        272.68        62.64 o                         
 -12   3   5        748.48        880.35        85.32 o                         
 -11   3   5       1144.34       1126.02        85.41 o                         
 -10   3   5       2212.67       2353.23       151.26 o                         
  -9   3   5       4277.44       4825.44       407.33 o                         
  -8   3   5       2248.22       2302.18        99.00 o                         
  -7   3   5       3010.52       3187.34       128.77 o                         
  -6   3   5       4453.63       4551.24       156.84 o                         
  -5   3   5       2200.22       2253.63        83.23 o                         
  -4   3   5       9820.39      11439.55       376.94 o                         
  -3   3   5       3938.28       4246.23       193.21 o                         
  -2   3   5       1701.60       1565.83        82.24 o                         
  -1   3   5      12449.22      13599.23       583.39 o                         
   0   3   5       4922.00       4522.61       184.29 o                         
   1   3   5       1868.20       1645.98        71.66 o                         
   2   3   5       2044.12       2063.94       148.57 o                         
   3   3   5        509.72        762.71        88.55 o                         
   4   3   5        315.69        355.62        43.08 o                         
   5   3   5        701.43       1028.59        71.40 o                         
   6   3   5         48.48         61.73        39.01 o                         
   7   3   5          2.95        -51.62        34.41 o                         
   8   3   5          2.40        -73.54        49.02 o                         
   9   3   5         41.49         25.20        47.88 o                         
  10   3   5         26.06        -15.34        48.82 o                         
  11   3   5         78.06         37.95        69.79 o                         
 -14   4   5          2.16        -40.33        52.91 o                         
 -13   4   5        239.82        219.62        63.43 o                         
 -12   4   5        135.87        120.31        68.49 o                         
 -11   4   5        578.09        564.95        68.81 o                         
 -10   4   5       1746.93       1602.98       118.79 o                         
  -9   4   5        275.60        315.18        48.35 o                         
  -8   4   5          0.13        -15.92        41.20 o                         
  -7   4   5          7.52         -9.01        21.27 o                         
  -6   4   5       1395.21       1522.47        60.64 o                         
  -5   4   5         91.07        131.60        22.23 o                         
  -4   4   5        449.68        427.44        39.14 o                         
  -3   4   5        104.31         70.31        31.54 o                         
  -2   4   5       1121.33       1401.13        91.90 o                         
  -1   4   5        834.02        638.20        63.36 o                         
   0   4   5        143.03        184.58        23.41 o                         
   1   4   5         21.96         -4.45        15.77 o                         
   2   4   5       2356.06       2372.86       118.10 o                         
   3   4   5       1431.54       1394.91        98.42 o                         
   4   4   5       3285.47       3124.63       152.93 o                         
   5   4   5       2666.01       2623.87       117.27 o                         
   6   4   5        722.64        915.20        69.07 o                         
   7   4   5        274.84        256.41        47.37 o                         
   8   4   5         14.27        -58.62        41.45 o                         
   9   4   5         60.10        -13.48        46.29 o                         
  10   4   5         17.30        -46.64        59.00 o                         
  11   4   5         49.48        107.25        73.14 o                         
 -14   5   5         22.47        -14.37        58.00 o                         
 -13   5   5        528.86        517.97        74.51 o                         
 -12   5   5       1017.34       1192.31        99.37 o                         
 -11   5   5       1335.02       1257.77       105.37 o                         
 -10   5   5       1162.67       1159.81       102.04 o                         
  -9   5   5       1313.34       1324.48        82.25 o                         
  -8   5   5       2574.40       2545.09       130.27 o                         
  -7   5   5       2939.28       3159.25       153.51 o                         
  -6   5   5       1004.49        917.51        61.33 o                         
  -5   5   5       1044.33       1219.10        59.64 o                         
  -4   5   5       2264.54       2334.59        98.93 o                         
  -3   5   5       3809.02       3799.05       174.49 o                         
  -2   5   5       1846.28       1964.25        97.68 o                         
  -1   5   5        763.84        595.03        35.43 o                         
   0   5   5        515.26        352.85        28.63 o                         
   1   5   5       3382.89       3476.18       160.98 o                         
   2   5   5       3468.32       3489.83       163.41 o                         
   3   5   5       4291.60       4312.26       468.95 o                         
   4   5   5        359.55        498.09        56.26 o                         
   5   5   5       1106.43       1150.74       104.59 o                         
   6   5   5        491.97        524.11        55.40 o                         
   7   5   5         33.53         -0.84        41.12 o                         
   8   5   5         20.05          2.79        43.13 o                         
   9   5   5        109.53         56.29        49.14 o                         
  10   5   5        121.91        108.26        67.43 o                         
  11   5   5          5.59       -102.56        68.38 o                         
 -14   6   5         64.24         13.13        59.00 o                         
 -13   6   5        192.88        131.75        54.71 o                         
 -12   6   5        187.10        148.08        71.61 o                         
 -11   6   5         52.37          9.00        53.37 o                         
 -10   6   5       1672.90       1599.06       120.39 o                         
  -9   6   5       1302.51       1304.52        83.16 o                         
  -8   6   5          0.17        -14.18        33.87 o                         
  -7   6   5         30.86         20.50        36.04 o                         
  -6   6   5          0.11        -28.51        28.74 o                         
  -5   6   5         88.01        169.39        29.67 o                         
  -4   6   5        706.90        788.87        46.04 o                         
  -3   6   5        889.17       1006.30        59.71 o                         
  -2   6   5         48.67         24.55        20.98 o                         
  -1   6   5         99.61        130.44        21.24 o                         
   0   6   5        415.58        370.74        28.66 o                         
   1   6   5        697.86        747.55        41.71 o                         
   2   6   5       4684.69       4980.64       224.48 o                         
   3   6   5       3244.54       3158.78       152.10 o                         
   4   6   5        447.69        456.72        57.80 o                         
   5   6   5       1876.15       1738.78        99.79 o                         
   6   6   5       1206.43       1141.37        87.84 o                         
   7   6   5         57.35         65.36        44.88 o                         
   8   6   5         23.19        -49.66        42.36 o                         
   9   6   5        140.50         36.52        50.83 o                         
  10   6   5        187.18        163.11        75.18 o                         
  11   6   5        144.99        147.73        81.44 o                         
 -14   7   5        201.86        174.54        66.07 o                         
 -13   7   5        421.96        477.90        72.78 o                         
 -12   7   5         90.15         44.75        63.65 o                         
 -11   7   5        175.28         86.62        62.57 o                         
 -10   7   5       2124.92       2206.22       123.97 o                         
  -9   7   5       1450.93       1531.59        93.53 o                         
  -8   7   5        425.10        583.98        61.89 o                         
  -7   7   5       2423.27       2806.08       141.62 o                         
  -6   7   5       2713.46       2979.78       148.52 o                         
  -5   7   5       4059.56       4700.15       185.43 o                         
  -4   7   5       2746.95       3027.28       124.87 o                         
  -3   7   5        954.56        751.78        52.96 o                         
  -2   7   5         53.74         14.15        21.44 o                         
  -1   7   5       1066.26        884.12        60.75 o                         
   0   7   5        441.49        403.43        31.63 o                         
   1   7   5          8.10         19.72        24.83 o                         
   2   7   5        274.75        311.81        42.64 o                         
   3   7   5       1002.49        870.07        65.95 o                         
   4   7   5        491.01        494.60        76.90 o                         
   5   7   5        510.45        675.10        66.50 o                         
   6   7   5        101.58         51.81        41.08 o                         
   7   7   5         57.88         48.58        48.60 o                         
   8   7   5          0.28        -53.28        49.00 o                         
   9   7   5         22.50        -63.21        62.13 o                         
  10   7   5         19.18         37.66        69.14 o                         
 -14   8   5        300.28        204.54        69.10 o                         
 -13   8   5        332.32        336.61        83.93 o                         
 -12   8   5        103.70         86.37        66.39 o                         
 -11   8   5         63.83          9.88        56.72 o                         
 -10   8   5          0.70        -42.20        45.59 o                         
  -9   8   5         32.03         18.19        45.21 o                         
  -8   8   5       2021.83       1942.16       109.45 o                         
  -7   8   5        352.90        493.31        59.98 o                         
  -6   8   5         27.50         26.51        34.34 o                         
  -5   8   5         15.79        -11.96        24.17 o                         
  -4   8   5        337.61        332.69        36.60 o                         
  -3   8   5         64.12         45.10        26.14 o                         
  -2   8   5        354.68        535.70        76.32 o                         
  -1   8   5        194.81        214.07        25.15 o                         
   0   8   5       1751.66       1751.28        76.25 o                         
   1   8   5       2117.25       2135.65       125.42 o                         
   2   8   5       2353.42       1950.11       127.04 o                         
   3   8   5       4625.06       4692.09       327.33 o                         
   4   8   5       3374.29       3074.25       229.18 o                         
   5   8   5        685.74        773.78       127.40 o                         
   6   8   5        346.79        369.82        58.26 o                         
   7   8   5        664.82        658.56        75.46 o                         
   8   8   5        844.57        958.05        93.05 o                         
   9   8   5        429.55        555.11       102.79 o                         
  10   8   5        314.78        320.72       103.06 o                         
 -13   9   5        323.28        397.13        83.38 o                         
 -12   9   5        301.80        226.29        86.55 o                         
 -11   9   5         75.64        -23.99        62.00 o                         
 -10   9   5        448.11        414.23        64.68 o                         
  -9   9   5         26.76        -65.83        43.89 o                         
  -8   9   5        102.90        157.94        47.40 o                         
  -7   9   5       3468.43       3440.46       171.75 o                         
  -6   9   5       1866.45       1877.71       106.51 o                         
  -5   9   5       1596.38       1814.76       103.01 o                         
  -4   9   5       2546.29       2649.09       114.02 o                         
  -3   9   5       1084.46       1113.62        59.38 o                         
  -2   9   5         79.46         39.40        27.01 o                         
  -1   9   5        243.60        256.65        43.06 o                         
   0   9   5        852.71        878.97        63.99 o                         
   1   9   5        108.99         67.90        32.02 o                         
   2   9   5       1017.75        924.33        62.75 o                         
   3   9   5        326.26        329.30        47.10 o                         
   4   9   5         15.88          0.20        38.27 o                         
   5   9   5          5.99         20.65        40.24 o                         
   6   9   5         14.68        -66.09        44.06 o                         
   7   9   5         90.07         23.92        49.37 o                         
   8   9   5         22.90        -15.51        50.18 o                         
   9   9   5          1.55        -50.16        71.17 o                         
  10   9   5          0.22        -33.51        83.77 o                         
 -13  10   5        236.35        149.43        73.19 o                         
 -12  10   5         45.18        -53.45        62.28 o                         
 -11  10   5        117.37         63.00        56.79 o                         
 -10  10   5         70.06         54.76        55.86 o                         
  -9  10   5          1.45         -5.13        44.97 o                         
  -8  10   5        499.79        693.28        73.06 o                         
  -7  10   5        569.67        662.24       120.94 o                         
  -6  10   5          2.80        -49.89        33.26 o                         
  -5  10   5         21.93        -24.74        33.06 o                         
  -4  10   5         27.77          7.79        26.71 o                         
  -3  10   5        720.27        918.26        60.30 o                         
  -2  10   5       1139.62       1032.90        64.77 o                         
  -1  10   5       1589.76       1635.87        87.80 o                         
   0  10   5       4255.81       3826.70       367.55 o                         
   1  10   5       1729.26       1489.34       120.16 o                         
   2  10   5        563.60        568.15        57.47 o                         
   3  10   5       1329.68       1227.39        77.98 o                         
   4  10   5        770.46        814.91        71.08 o                         
   5  10   5        287.49        254.36        51.75 o                         
   6  10   5        424.59        454.62       108.34 o                         
   7  10   5        224.00        306.34        61.59 o                         
   8  10   5        730.94        709.41       107.55 o                         
   9  10   5        343.27        282.57        93.91 o                         
  10  10   5        232.17        287.85        98.07 o                         
 -13  11   5        241.02        322.72        90.49 o                         
 -12  11   5        127.52        121.14        72.95 o                         
 -11  11   5          1.71        -43.18        53.68 o                         
 -10  11   5         43.88         24.25        53.50 o                         
  -9  11   5          1.89        -21.81        48.46 o                         
  -8  11   5        619.55        935.02        86.60 o                         
  -7  11   5       1770.56       1794.68       108.38 o                         
  -6  11   5        941.88        970.67       177.06 o                         
  -5  11   5        945.77       1026.52       134.91 o                         
  -4  11   5       1377.89       1355.35        70.53 o                         
  -3  11   5       1181.87       1154.14        63.47 o                         
  -2  11   5        720.90        759.67        57.62 o                         
  -1  11   5          9.59        -18.97        40.54 o                         
   0  11   5         88.48         42.99        48.96 o                         
   1  11   5          4.95        -34.92        28.88 o                         
   2  11   5         15.75          2.10        33.38 o                         
   3  11   5         80.21         19.63        37.13 o                         
   4  11   5        326.00        320.29        52.98 o                         
   5  11   5         56.90         47.50        44.32 o                         
   6  11   5         10.79        -70.29        47.00 o                         
   7  11   5         11.28          4.11        56.17 o                         
   8  11   5         12.40         36.06        65.86 o                         
   9  11   5         45.46         85.06        86.82 o                         
 -12  12   5         67.16          1.79        63.41 o                         
 -11  12   5        115.89         63.89        57.81 o                         
 -10  12   5         54.65        -47.40        50.36 o                         
  -9  12   5         22.42         -0.58        47.97 o                         
  -8  12   5        330.36        284.51        68.22 o                         
  -7  12   5          1.35         -6.31        40.08 o                         
  -6  12   5        259.73        229.30        55.16 o                         
  -5  12   5        104.04         33.45        41.75 o                         
  -4  12   5          6.49        -44.94        29.96 o                         
  -3  12   5        674.82        769.95        83.75 o                         
  -2  12   5       1213.84       1245.06       131.82 o                         
  -1  12   5        866.94        844.44        83.25 o                         
   0  12   5       1106.30       1107.59       200.35 o                         
   1  12   5       1351.31       1093.47        90.25 o                         
   2  12   5        379.49        332.46        47.43 o                         
   3  12   5        271.01        292.61        52.48 o                         
   4  12   5         85.94         17.22        44.39 o                         
   5  12   5        626.23        663.07        73.32 o                         
   6  12   5       1849.69       1999.63       440.16 o                         
   7  12   5        801.61       1184.36       138.78 o                         
   8  12   5        385.48        578.20       164.94 o                         
   9  12   5        375.88        453.55        98.32 o                         
 -12  13   5         19.84          8.05        68.30 o                         
 -11  13   5          4.66        -84.47        56.31 o                         
 -10  13   5         24.01        -73.44        51.03 o                         
  -9  13   5        298.87        237.29        63.73 o                         
  -8  13   5          9.79        -65.29        43.52 o                         
  -7  13   5        153.13        164.46        52.82 o                         
  -6  13   5        229.65        209.91        51.86 o                         
  -5  13   5        153.77         93.26        48.33 o                         
  -4  13   5        360.95        414.45        56.97 o                         
  -3  13   5         30.89        -37.06        32.30 o                         
  -2  13   5         57.90         31.30        44.10 o                         
  -1  13   5        596.41        662.42       123.62 o                         
   0  13   5         55.94          6.56        53.16 o                         
   1  13   5         11.34         -8.64        53.90 o                         
   2  13   5          0.21        -74.85        49.90 o                         
   3  13   5         74.64        -30.41        40.17 o                         
   4  13   5        224.46        190.54        49.65 o                         
   5  13   5        138.62        112.50        50.34 o                         
   6  13   5         25.99         86.40        55.09 o                         
   7  13   5          1.89         54.52        66.74 o                         
   8  13   5         54.92         35.55        71.95 o                         
   9  13   5          8.41         50.33        89.15 o                         
 -11  14   5         58.82         89.96        68.55 o                         
 -10  14   5          5.09        -70.79        52.89 o                         
  -9  14   5         12.08        -72.44        48.29 o                         
  -8  14   5         11.00        -75.50        50.33 o                         
  -7  14   5         76.80        -51.53        46.20 o                         
  -6  14   5        108.87         56.62        46.81 o                         
  -5  14   5          0.25        -61.06        40.70 o                         
  -4  14   5         13.44        -37.10        42.38 o                         
  -3  14   5        198.08        104.23        53.65 o                         
  -2  14   5        574.73        681.58        78.28 o                         
  -1  14   5        610.19        854.66       161.97 o                         
   0  14   5        488.64        596.15        87.80 o                         
   1  14   5        206.07        122.94       110.83 o                         
   2  14   5          5.08        -68.41        45.61 o                         
   3  14   5        211.28         72.51        60.28 o                         
   4  14   5        108.71         38.37        91.69 o                         
   5  14   5        163.87        183.99        60.84 o                         
   6  14   5        566.35        646.42        80.69 o                         
   7  14   5        531.45        707.39       432.93 o                         
   8  14   5        321.27        355.40       102.70 o                         
 -11  15   5         69.34        -35.81        66.96 o                         
 -10  15   5         42.67        -40.24        61.34 o                         
  -9  15   5          2.02        -78.51        52.34 o                         
  -8  15   5          9.10        -72.29        48.19 o                         
  -7  15   5         21.08        -70.08        46.72 o                         
  -6  15   5          0.31        -79.67        53.11 o                         
  -5  15   5         79.46        -18.44        45.57 o                         
  -4  15   5          0.07        -91.04        60.69 o                         
  -3  15   5         28.83         -3.80        50.54 o                         
  -2  15   5         35.74         21.49        50.31 o                         
  -1  15   5          0.52        -87.56        58.37 o                         
   0  15   5         53.92        -32.80        59.49 o                         
   1  15   5          0.27        -85.92        57.28 o                         
   2  15   5         26.73        -75.60        50.40 o                         
   3  15   5          4.25        -75.83        50.56 o                         
   4  15   5         18.97        -81.96        63.95 o                         
   5  15   5         28.78        -19.89        71.07 o                         
   6  15   5        130.41        109.50        61.76 o                         
   7  15   5         22.09         30.00        77.36 o                         
 -10  16   5         28.81        -86.44        64.06 o                         
  -9  16   5          4.44        -87.53        58.35 o                         
  -8  16   5         19.52        -83.65        55.76 o                         
  -7  16   5         43.31        -82.19        54.79 o                         
  -6  16   5        355.52        257.88       157.35 o                         
  -5  16   5        110.05         19.57        74.27 o                         
  -4  16   5          1.18       -100.01        66.68 o                         
  -3  16   5         92.29        118.99        73.17 o                         
  -2  16   5        128.98         12.85        56.05 o                         
  -1  16   5        191.58         75.16        60.09 o                         
   0  16   5        377.39        420.63       128.90 o                         
   1  16   5         35.62        -88.06       129.80 o                         
   2  16   5         22.32        -94.76        63.17 o                         
   3  16   5        248.91        234.22        74.35 o                         
   4  16   5        399.48        517.72       114.90 o                         
   5  16   5        567.10        640.73       221.05 o                         
   6  16   5        352.54        585.45       156.83 o                         
   7  16   5        488.80        320.39       126.88 o                         
 -10  17   5          0.11        -88.41        58.94 o                         
  -9  17   5         18.49        -86.02        57.34 o                         
  -8  17   5         13.47        -70.37        55.11 o                         
  -7  17   5        103.89        -39.09        80.05 o                         
  -6  17   5        102.24        -34.01       133.50 o                         
  -5  17   5        336.64        154.13        82.39 o                         
  -4  17   5        107.11        -65.13        90.08 o                         
  -3  17   5          5.54        -94.16        62.78 o                         
  -2  17   5         81.36         58.22        63.04 o                         
  -1  17   5          0.83        -76.94        51.30 o                         
   0  17   5         10.17       -104.11        69.41 o                         
   1  17   5         55.42        -72.01        61.56 o                         
   2  17   5          0.80         -3.42        68.46 o                         
   3  17   5         78.02         33.05        70.08 o                         
   4  17   5         65.18         87.77        81.16 o                         
   5  17   5         24.68         24.00        78.54 o                         
   6  17   5          7.39        -14.56       105.74 o                         
  -9  18   5         28.23        -22.60        92.49 o                         
  -8  18   5         21.32       -122.18        87.83 o                         
  -7  18   5         45.67        -38.53        88.41 o                         
  -6  18   5          3.47       -105.55        70.37 o                         
  -5  18   5        181.04        105.66        85.59 o                         
  -4  18   5        181.76        239.36       113.07 o                         
  -3  18   5        174.31         86.64       150.09 o                         
  -2  18   5         60.61        -58.04        63.56 o                         
  -1  18   5          7.09        -84.21        61.27 o                         
   0  18   5        160.37          2.06        63.54 o                         
   1  18   5        442.12        656.39       107.47 o                         
   2  18   5        525.74        708.14       104.44 o                         
   3  18   5        370.03        550.50       163.68 o                         
   4  18   5        269.42        386.60        91.28 o                         
   5  18   5        147.09        159.99        87.87 o                         
  -8  19   5         19.59       -142.72        95.15 o                         
  -7  19   5         57.79        -19.08        97.49 o                         
  -6  19   5         86.26         47.24        90.59 o                         
  -5  19   5         17.29       -122.17        87.36 o                         
  -4  19   5        124.44         74.46        82.96 o                         
  -3  19   5        134.97         12.60        86.92 o                         
  -2  19   5         99.51        120.23        96.19 o                         
  -1  19   5         60.48         19.40        72.67 o                         
   0  19   5          2.25        -63.39        68.92 o                         
   1  19   5          5.25       -111.34        76.21 o                         
   2  19   5          5.10         32.22        87.40 o                         
   3  19   5         29.73        -63.94        81.41 o                         
   4  19   5         11.94         -5.05       115.80 o                         
  -6  20   5          0.07       -103.12        72.34 o                         
  -5  20   5         25.16        -21.78        83.71 o                         
  -4  20   5         85.39        -16.55       115.97 o                         
  -3  20   5        180.88        165.92       104.57 o                         
  -2  20   5         80.13       -114.88        76.59 o                         
  -1  20   5        100.51        173.20        73.94 o                         
   0  20   5        198.49        116.96        79.97 o                         
   1  20   5        290.50        330.21        83.48 o                         
   2  20   5        536.15        712.26       125.35 o                         
   3  20   5        343.14        404.70       221.39 o                         
  -5  21   5         23.34       -108.68        98.61 o                         
  -4  21   5        103.10        -44.44       100.37 o                         
  -3  21   5        132.17         86.98        95.87 o                         
  -2  21   5         54.33        -19.31        87.64 o                         
  -1  21   5         50.30        -55.82        95.65 o                         
   0  21   5          8.87        -64.52        77.11 o                         
   1  21   5          0.39       -107.64        71.76 o                         
 -14   0   6        667.57        766.93       169.45 o                         
 -13   0   6       1409.76       1487.63       223.17 o                         
 -12   0   6       2136.51       2170.54       241.53 o                         
 -11   0   6       2222.40       2128.80       228.33 o                         
 -10   0   6       4152.08       4219.06       250.14 o                         
  -9   0   6       5115.12       5270.17       299.95 o                         
  -8   0   6        731.36        667.68       154.72 o                         
  -7   0   6       1788.43       1832.28        95.49 o                         
  -6   0   6       5391.00       6012.53       268.73 o                         
  -5   0   6          8.48        -26.96        22.84 o                         
  -4   0   6       1011.15       1322.19        87.80 o                         
  -3   0   6       3895.72       4188.49       332.03 o                         
  -2   0   6        405.03        371.19        76.42 o                         
  -1   0   6        837.43       1044.70       113.53 o                         
   0   0   6        517.48        666.84        97.56 o                         
   1   0   6         33.70         -4.58        49.97 o                         
   2   0   6       1857.38       2040.28       132.65 o                         
   3   0   6         74.34         32.18        41.90 o                         
   4   0   6        483.51        429.76        68.54 o                         
   5   0   6        370.55        362.57        68.70 o                         
   6   0   6        738.61        790.66       219.54 o                         
   7   0   6        267.14        312.01        81.58 o                         
   8   0   6        124.39        123.30        80.24 o                         
   9   0   6        861.49       1103.16       132.43 o                         
  10   0   6        167.00        149.42        92.41 o                         
 -14   1   6         50.06          8.06        70.63 o                         
 -13   1   6         13.94        -17.44        73.21 o                         
 -12   1   6         14.30          0.27        66.65 o                         
 -11   1   6        127.92        148.46        59.51 o                         
 -10   1   6        203.36        242.76        52.12 o                         
  -9   1   6         39.24         62.67        48.47 o                         
  -8   1   6         10.59         -1.98        27.32 o                         
  -7   1   6        629.85        657.41        37.28 o                         
  -6   1   6        353.97        420.31        53.25 o                         
  -5   1   6        112.10         97.53        24.76 o                         
  -4   1   6         95.25         76.65        22.04 o                         
  -3   1   6        107.06        128.90        30.00 o                         
  -2   1   6        649.67        690.85        53.00 o                         
  -1   1   6          5.93         -8.30        21.49 o                         
   0   1   6        191.34        175.30        31.53 o                         
   1   1   6        198.58        195.90        90.89 o                         
   2   1   6         85.22         65.35        31.51 o                         
   3   1   6       1014.49       1012.91        61.41 o                         
   4   1   6        317.48        449.17        66.35 o                         
   5   1   6         21.23        -10.97        34.83 o                         
   6   1   6         67.70         69.05        42.49 o                         
   7   1   6         48.48        119.82        55.68 o                         
   8   1   6          5.09         32.34        49.11 o                         
   9   1   6         13.94        110.09        62.34 o                         
  10   1   6          4.10        -22.97        56.48 o                         
 -14   2   6        825.75        939.39       126.69 o                         
 -13   2   6        696.65        739.28       116.56 o                         
 -12   2   6        950.93       1005.97        86.42 o                         
 -11   2   6       1299.49       1348.39        99.26 o                         
 -10   2   6       3005.98       2992.42       156.68 o                         
  -9   2   6       3480.22       3750.95       186.93 o                         
  -8   2   6       2062.33       2192.60       114.53 o                         
  -7   2   6       2738.36       3099.49       127.37 o                         
  -6   2   6        861.51        927.48        44.90 o                         
  -5   2   6       1359.94       1488.58        61.82 o                         
  -4   2   6       1601.11       1603.81        64.86 o                         
  -3   2   6        741.69        738.41        51.81 o                         
  -2   2   6         13.95         33.54        23.19 o                         
  -1   2   6          3.30          2.17        20.77 o                         
   0   2   6        129.57         87.74        25.25 o                         
   1   2   6       1667.77       1574.03        82.71 o                         
   2   2   6       1244.49       1246.92        76.39 o                         
   3   2   6        178.40        240.19        44.26 o                         
   4   2   6       1634.18       1656.94       147.86 o                         
   5   2   6       1039.31       1242.46        82.43 o                         
   6   2   6       1018.92       1212.17        81.03 o                         
   7   2   6       1026.17       1129.53        85.21 o                         
   8   2   6        610.19        707.23        73.86 o                         
   9   2   6        340.88        455.36        68.38 o                         
  10   2   6        206.44        268.96        66.80 o                         
 -14   3   6        197.89        158.58        97.58 o                         
 -13   3   6         36.04         17.93        57.79 o                         
 -12   3   6         52.80        147.07        57.03 o                         
 -11   3   6        186.89        126.34        50.18 o                         
 -10   3   6        721.85        824.37       120.74 o                         
  -9   3   6        293.22        309.01        65.64 o                         
  -8   3   6        107.50        135.59        40.76 o                         
  -7   3   6       1273.01       1286.19        77.89 o                         
  -6   3   6       5348.73       5797.08       198.91 o                         
  -5   3   6       3255.62       3476.50       124.95 o                         
  -4   3   6        800.71        751.64        39.19 o                         
  -3   3   6        371.82        383.99        45.16 o                         
  -2   3   6        192.54        148.61        29.90 o                         
  -1   3   6        238.78        191.52        31.83 o                         
   0   3   6          6.40          4.36        21.07 o                         
   1   3   6        520.34        432.51        35.37 o                         
   2   3   6        140.12         85.28        41.70 o                         
   3   3   6        211.86        175.60        42.35 o                         
   4   3   6        901.35       1126.84        89.50 o                         
   5   3   6        678.81        891.50        71.69 o                         
   6   3   6        109.97         90.98        44.99 o                         
   7   3   6         71.45         79.08        44.65 o                         
   8   3   6        283.42        267.94        77.40 o                         
   9   3   6         12.76         42.31        53.04 o                         
  10   3   6         20.84         29.95        60.84 o                         
 -14   4   6        226.77        235.03        70.88 o                         
 -13   4   6        456.22        513.61        78.58 o                         
 -12   4   6       2300.85       1924.25       119.96 o                         
 -11   4   6        940.10        975.56        88.33 o                         
 -10   4   6        850.30       1083.05       110.28 o                         
  -9   4   6       3567.72       3738.67       225.52 o                         
  -8   4   6       2850.63       3141.77       155.93 o                         
  -7   4   6       3039.36       3129.04       154.55 o                         
  -6   4   6       3284.71       3614.45       173.68 o                         
  -5   4   6        952.80        942.59        53.28 o                         
  -4   4   6       1635.37       1648.76        66.81 o                         
  -3   4   6       1807.91       1742.54       120.40 o                         
  -2   4   6         13.62         -1.76        23.10 o                         
  -1   4   6         32.76         44.96        26.79 o                         
   0   4   6         13.41        -14.33        17.80 o                         
   1   4   6         29.48        -10.14        21.29 o                         
   2   4   6        510.61        489.31        54.65 o                         
   3   4   6        494.37        597.83        61.09 o                         
   4   4   6        409.23        499.11        61.80 o                         
   5   4   6         41.29         29.52        43.64 o                         
   6   4   6        174.55        225.62        47.95 o                         
   7   4   6        701.87        837.77        75.54 o                         
   8   4   6        754.33        860.67        80.36 o                         
   9   4   6        329.21        363.98        64.89 o                         
  10   4   6        340.00        342.33        69.85 o                         
 -14   5   6         88.16        -40.19        58.22 o                         
 -13   5   6          7.49        -77.63        51.75 o                         
 -12   5   6          8.20         27.02        49.67 o                         
 -11   5   6         56.79         94.01        62.63 o                         
 -10   5   6        539.96        676.80       158.12 o                         
  -9   5   6          8.11         -9.18        38.38 o                         
  -8   5   6        337.20        329.65        51.18 o                         
  -7   5   6        715.90        983.37        78.09 o                         
  -6   5   6       2250.03       2145.43       114.53 o                         
  -5   5   6       3992.20       4224.47       169.69 o                         
  -4   5   6       1722.26       2013.32        90.52 o                         
  -3   5   6        490.33        578.65        75.37 o                         
  -2   5   6        723.43        836.61        57.83 o                         
  -1   5   6         17.67        -18.63        20.93 o                         
   0   5   6       1351.26       1156.09        57.45 o                         
   1   5   6       3723.56       3432.79       152.69 o                         
   2   5   6       1730.08       1745.53        97.65 o                         
   3   5   6       2106.43       2023.71       175.75 o                         
   4   5   6        622.86        753.49        73.27 o                         
   5   5   6        686.15        860.07        82.69 o                         
   6   5   6        830.28        715.19        75.85 o                         
   7   5   6          6.36          2.44        47.03 o                         
   8   5   6          6.33         -9.22        47.10 o                         
   9   5   6          2.35        -71.94        52.43 o                         
  10   5   6          2.51         38.29        71.50 o                         
 -14   6   6        194.28        166.85        77.57 o                         
 -13   6   6        680.61        716.91       100.86 o                         
 -12   6   6        171.00        121.77        70.61 o                         
 -11   6   6        609.73        605.90        90.22 o                         
 -10   6   6       1093.11       1320.72       108.36 o                         
  -9   6   6         49.87         40.46        44.44 o                         
  -8   6   6       1333.68       1407.40        88.37 o                         
  -7   6   6       2890.22       2970.32       150.05 o                         
  -6   6   6       3125.08       3448.39       169.47 o                         
  -5   6   6       1868.30       1723.26       102.53 o                         
  -4   6   6       1186.75       1157.71        61.37 o                         
  -3   6   6        408.72        430.71        46.02 o                         
  -2   6   6          2.77        -31.56        21.04 o                         
  -1   6   6        153.95        174.97        33.40 o                         
   0   6   6        408.87        424.37        35.24 o                         
   1   6   6        491.59        465.14        50.75 o                         
   2   6   6         11.62         12.82        33.50 o                         
   3   6   6         16.62         11.09        35.86 o                         
   4   6   6        210.82        243.31        51.13 o                         
   5   6   6        549.27        617.00        85.86 o                         
   6   6   6        341.01        362.98        60.65 o                         
   7   6   6        691.12        780.12        86.19 o                         
   8   6   6        441.78        400.42        71.93 o                         
   9   6   6        247.42        279.54        74.10 o                         
  10   6   6        318.03        226.31        83.79 o                         
 -14   7   6          5.65        -38.80        89.94 o                         
 -13   7   6          0.08         -0.43        64.98 o                         
 -12   7   6         83.52         76.12        82.19 o                         
 -11   7   6        135.30        141.22        68.71 o                         
 -10   7   6          2.10         43.62        55.01 o                         
  -9   7   6        147.77        194.48        51.57 o                         
  -8   7   6        554.28        650.96        79.99 o                         
  -7   7   6        785.64        987.96        92.33 o                         
  -6   7   6       2138.29       2158.96       117.26 o                         
  -5   7   6       1032.91       1061.97        79.18 o                         
  -4   7   6       1487.13       1559.37        75.12 o                         
  -3   7   6       3204.19       3247.44       155.82 o                         
  -2   7   6       1078.45        961.49        60.46 o                         
  -1   7   6       1017.42        834.61        46.26 o                         
   0   7   6        117.73         93.98        23.86 o                         
   1   7   6       1315.72       1425.25       117.35 o                         
   2   7   6       2008.44       1996.51       106.41 o                         
   3   7   6        817.61        957.60        78.67 o                         
   4   7   6        859.49       1031.90        79.86 o                         
   5   7   6        248.39        139.27        51.60 o                         
   6   7   6         18.61         -5.64        49.64 o                         
   7   7   6        109.10        149.04        58.88 o                         
   8   7   6         41.32        -17.11        59.81 o                         
   9   7   6         49.68        -74.51        80.84 o                         
  10   7   6         67.71         25.79        89.40 o                         
 -13   8   6        363.15        147.63        77.10 o                         
 -12   8   6        271.13        326.97        81.88 o                         
 -11   8   6          3.76        -33.03        57.30 o                         
 -10   8   6        778.72        903.48        87.10 o                         
  -9   8   6       1284.32       1274.39        87.86 o                         
  -8   8   6        125.99        117.45        46.89 o                         
  -7   8   6        219.66        152.67        56.10 o                         
  -6   8   6       2296.79       2419.10       130.54 o                         
  -5   8   6         17.09         -2.57        31.92 o                         
  -4   8   6       1351.19       1387.40        69.87 o                         
  -3   8   6         95.76         93.83        38.30 o                         
  -2   8   6         18.67        -19.01        27.20 o                         
  -1   8   6       1502.23       1404.99       113.06 o                         
   0   8   6          9.57        -25.70        21.35 o                         
   1   8   6        105.81         81.99        34.84 o                         
   2   8   6        105.22         86.04        39.05 o                         
   3   8   6          0.50        -33.95        38.38 o                         
   4   8   6        243.97        211.07        51.92 o                         
   5   8   6        156.54         90.12        47.57 o                         
   6   8   6        178.74         70.80        53.05 o                         
   7   8   6          6.48        -66.41        53.41 o                         
   8   8   6         52.27        -44.54        60.81 o                         
   9   8   6         67.58         54.81        85.82 o                         
 -13   9   6          0.32        -60.45        64.30 o                         
 -12   9   6         44.21          9.90        66.06 o                         
 -11   9   6        346.47        267.85       127.37 o                         
 -10   9   6       1114.78       1140.22        94.14 o                         
  -9   9   6        422.32        512.46        69.62 o                         
  -8   9   6         91.63         97.93        46.50 o                         
  -7   9   6         10.96          7.41        45.21 o                         
  -6   9   6        774.11       1051.50        88.28 o                         
  -5   9   6       2239.23       2263.53       124.00 o                         
  -4   9   6        819.57        917.10        76.94 o                         
  -3   9   6       2540.94       2285.99       167.83 o                         
  -2   9   6       2125.18       1902.55       141.20 o                         
  -1   9   6       1276.53       1023.01        65.56 o                         
   0   9   6       2859.92       2934.07       350.73 o                         
   1   9   6        941.48        947.15        65.91 o                         
   2   9   6        360.50        432.89       117.89 o                         
   3   9   6       3030.75       2803.66       143.29 o                         
   4   9   6       1003.39       1089.09       126.00 o                         
   5   9   6         60.42          9.28        44.91 o                         
   6   9   6        124.03         94.28        52.50 o                         
   7   9   6        118.89         58.74        58.23 o                         
   8   9   6         92.24         37.82        60.55 o                         
   9   9   6        216.66        185.74        80.01 o                         
 -13  10   6        268.53        246.40       125.71 o                         
 -12  10   6        162.89        197.83        78.38 o                         
 -11  10   6        354.45        282.84        86.15 o                         
 -10  10   6         20.30        -48.40        47.06 o                         
  -9  10   6        199.44        227.91        62.07 o                         
  -8  10   6        303.69        314.69        62.21 o                         
  -7  10   6         66.00        107.25        51.49 o                         
  -6  10   6        214.26        155.98        48.05 o                         
  -5  10   6         11.32         -5.87        33.49 o                         
  -4  10   6        480.31        551.06        66.52 o                         
  -3  10   6        417.50        485.96        46.82 o                         
  -2  10   6         41.87         53.96        31.83 o                         
  -1  10   6        437.38        427.02        48.52 o                         
   0  10   6         49.84         52.36        46.54 o                         
   1  10   6        102.70        109.78        54.64 o                         
   2  10   6        323.18        332.12        51.79 o                         
   3  10   6          0.58          4.33        38.24 o                         
   4  10   6       1152.91       1160.83        81.33 o                         
   5  10   6         34.43         -1.83        48.22 o                         
   6  10   6        101.00         35.76        49.88 o                         
   7  10   6         47.71        -53.10        58.36 o                         
   8  10   6         13.60        -22.81        54.21 o                         
   9  10   6          5.36       -118.98        79.32 o                         
 -13  11   6          0.29        -15.70       104.13 o                         
 -12  11   6        148.45         41.18        70.52 o                         
 -11  11   6        144.94        144.69        76.04 o                         
 -10  11   6         66.60         15.95        58.09 o                         
  -9  11   6        984.04       1050.55       106.08 o                         
  -8  11   6        650.95        901.08        90.61 o                         
  -7  11   6         17.43         -1.53        47.56 o                         
  -6  11   6        684.85        804.51        83.05 o                         
  -5  11   6        676.05        815.10        76.37 o                         
  -4  11   6        515.13        530.13        51.38 o                         
  -3  11   6       2714.96       2843.81       186.47 o                         
  -2  11   6       1989.64       2267.63       182.29 o                         
  -1  11   6       1228.87       1357.03       104.48 o                         
   0  11   6       1930.86       1806.53       126.07 o                         
   1  11   6       1291.33       1298.22       103.96 o                         
   2  11   6        954.84       1108.30       110.49 o                         
   3  11   6         53.61         23.69        45.18 o                         
   4  11   6        492.09        650.61        71.27 o                         
   5  11   6       1308.00       1179.46        93.45 o                         
   6  11   6        159.14        194.04        58.47 o                         
   7  11   6        479.47        543.26        80.11 o                         
   8  11   6        171.06        170.30       148.55 o                         
 -12  12   6         86.00          8.35        74.05 o                         
 -11  12   6         18.80        -85.41        60.73 o                         
 -10  12   6         27.06        -11.21        70.74 o                         
  -9  12   6        279.00        159.77        58.15 o                         
  -8  12   6         63.43         79.97        55.73 o                         
  -7  12   6          1.14        -30.32        41.96 o                         
  -6  12   6         21.44         21.32        47.19 o                         
  -5  12   6          0.97        -74.81        49.87 o                         
  -4  12   6         34.12        -56.46        37.64 o                         
  -3  12   6         10.38         31.10        35.94 o                         
  -2  12   6        356.92        484.79        55.65 o                         
  -1  12   6        714.11        736.29       154.98 o                         
   0  12   6         17.56        -35.78        53.00 o                         
   1  12   6         31.30          6.67        50.30 o                         
   2  12   6        120.55         51.57        63.49 o                         
   3  12   6        199.01        192.19        65.15 o                         
   4  12   6          7.65        -66.69        44.46 o                         
   5  12   6         34.94         84.11        51.95 o                         
   6  12   6         13.83         40.40        57.90 o                         
   7  12   6          3.96          6.55        59.32 o                         
   8  12   6         11.47        -13.00        98.22 o                         
 -12  13   6          0.37        -52.85        69.79 o                         
 -11  13   6          5.84        -68.17        57.78 o                         
 -10  13   6        182.10        119.75        58.76 o                         
  -9  13   6        159.80        147.82        62.32 o                         
  -8  13   6        539.95        708.54        90.35 o                         
  -7  13   6        670.35        812.02        98.88 o                         
  -6  13   6         42.42         40.73        50.25 o                         
  -5  13   6        315.64        347.62        63.10 o                         
  -4  13   6        723.19        881.96        84.23 o                         
  -3  13   6       1782.04       1918.51       110.25 o                         
  -2  13   6       2806.22       2868.01       583.72 o                         
  -1  13   6       1515.22       1534.70       175.51 o                         
   0  13   6       2226.31       2157.69       348.74 o                         
   1  13   6        954.15       1117.04       115.29 o                         
   2  13   6        510.30        589.20        87.91 o                         
   3  13   6       1087.59       1167.56       256.68 o                         
   4  13   6        534.86        612.44        94.70 o                         
   5  13   6        288.80        266.62        74.74 o                         
   6  13   6       1116.50       1369.49       120.50 o                         
   7  13   6        444.08        352.96        96.93 o                         
   8  13   6         71.57        -14.05        90.69 o                         
 -11  14   6         23.70        -81.02        64.35 o                         
 -10  14   6        103.08         64.49        64.94 o                         
  -9  14   6         10.47        -14.69        55.57 o                         
  -8  14   6          0.12        -72.44        52.59 o                         
  -7  14   6          0.29       -101.80        67.86 o                         
  -6  14   6         36.13        -21.78        49.70 o                         
  -5  14   6         13.37        -58.98        47.47 o                         
  -4  14   6          3.73        -67.06        44.71 o                         
  -3  14   6         38.92        -32.30        52.36 o                         
  -2  14   6         48.39        156.36        56.58 o                         
  -1  14   6         22.06         56.72        59.46 o                         
   0  14   6         28.93        113.71        62.57 o                         
   1  14   6        136.11        162.64        70.86 o                         
   2  14   6         46.55          4.80        58.49 o                         
   3  14   6          0.33        -15.64        68.05 o                         
   4  14   6         36.18         82.18        73.75 o                         
   5  14   6          0.54        -51.69        62.75 o                         
   6  14   6          5.39         94.10        82.29 o                         
   7  14   6          2.04        -31.32        85.61 o                         
 -10  15   6         27.94        -77.82        51.88 o                         
  -9  15   6         26.32        -42.22        57.94 o                         
  -8  15   6         62.46         -9.93        62.80 o                         
  -7  15   6        240.60        133.14       106.44 o                         
  -6  15   6        507.04        571.61        77.05 o                         
  -5  15   6        305.60        376.90        67.10 o                         
  -4  15   6        395.29        501.31        94.63 o                         
  -3  15   6       1082.91       1426.64       183.87 o                         
  -2  15   6       1274.96       1555.37       106.45 o                         
  -1  15   6       2093.94       2321.08       557.47 o                         
   0  15   6       2201.21       2219.85       411.84 o                         
   1  15   6        712.32        884.19       163.60 o                         
   2  15   6        681.47        780.78       107.31 o                         
   3  15   6        620.29        841.89       113.16 o                         
   4  15   6        452.86        531.56       149.92 o                         
   5  15   6        353.01        466.91       103.08 o                         
   6  15   6        475.95        666.69       129.17 o                         
 -10  16   6          0.09        -94.37        62.91 o                         
  -9  16   6         14.19        -93.90        62.60 o                         
  -8  16   6          6.38        -86.76        57.84 o                         
  -7  16   6         47.37          5.13        53.46 o                         
  -6  16   6        100.05         24.19        54.91 o                         
  -5  16   6          1.30       -120.39        80.26 o                         
  -4  16   6          3.82       -101.08        67.39 o                         
  -3  16   6         14.35       -105.86        70.57 o                         
  -2  16   6         21.05         15.94        61.19 o                         
  -1  16   6        140.96        206.19        80.59 o                         
   0  16   6         55.75        114.42        76.50 o                         
   1  16   6         14.75        -92.88        71.97 o                         
   2  16   6          4.83         -6.66        73.36 o                         
   3  16   6          6.28          7.82        74.72 o                         
   4  16   6          1.07         -0.33        95.76 o                         
   5  16   6          0.58       -119.65        79.77 o                         
   6  16   6          0.69        -49.69        77.85 o                         
  -9  17   6        100.32        -49.23        65.69 o                         
  -8  17   6        146.39         93.77        72.89 o                         
  -7  17   6        174.88        210.15       106.91 o                         
  -6  17   6        353.79        421.33       145.63 o                         
  -5  17   6        358.69        251.26       102.73 o                         
  -4  17   6        355.53        529.67       115.88 o                         
  -3  17   6        425.58        283.53       100.86 o                         
  -2  17   6        573.87        668.47       186.40 o                         
  -1  17   6        828.90       1023.56       115.69 o                         
   0  17   6       1011.16       1319.82       130.98 o                         
   1  17   6        932.94       1185.29       137.95 o                         
   2  17   6        373.63        457.76       124.40 o                         
   3  17   6        379.00        612.69       108.14 o                         
   4  17   6        333.05        393.35        98.79 o                         
   5  17   6        157.08        218.37       107.35 o                         
  -8  18   6         36.94       -140.27        93.51 o                         
  -7  18   6          1.45       -136.44        90.96 o                         
  -6  18   6          1.85        -33.62        84.07 o                         
  -5  18   6          4.44        -31.31        89.92 o                         
  -4  18   6          4.29        -75.18        80.46 o                         
  -3  18   6         63.59        -74.03       164.53 o                         
  -2  18   6         75.52         13.53        93.81 o                         
  -1  18   6         39.55          6.07        69.93 o                         
   0  18   6          3.06        -21.82        81.12 o                         
   1  18   6         45.72        -58.98        82.25 o                         
   2  18   6          6.45        -56.41        82.57 o                         
   3  18   6         11.81        107.13        88.82 o                         
   4  18   6          8.22         18.27        79.06 o                         
  -7  19   6         20.55       -124.50        98.38 o                         
  -6  19   6        119.79        -83.92       110.88 o                         
  -5  19   6        290.64         95.67        99.49 o                         
  -4  19   6        278.82        405.36       119.03 o                         
  -3  19   6        270.98        236.64       102.64 o                         
  -2  19   6        318.35        297.64       110.96 o                         
  -1  19   6        140.69        221.58        83.50 o                         
   0  19   6        163.72        216.11        89.37 o                         
   1  19   6        618.54        947.80       143.46 o                         
   2  19   6        429.37        511.11       112.29 o                         
   3  19   6        315.46        425.81       132.02 o                         
  -5  20   6          1.49        -96.12       109.86 o                         
  -4  20   6          8.01        -95.39        83.07 o                         
  -3  20   6          9.74       -147.33        98.22 o                         
  -2  20   6         76.38          7.54       106.82 o                         
  -1  20   6        151.26        148.78       111.27 o                         
   0  20   6         28.60         19.38        80.19 o                         
   1  20   6         16.72        -80.85       143.76 o                         
 -14   1   7        379.48        260.06       104.60 o                         
 -13   1   7        125.65        -24.19        72.45 o                         
 -12   1   7         15.75        -76.20        55.21 o                         
 -11   1   7        187.66         86.59        66.38 o                         
 -10   1   7        134.10         21.41        53.82 o                         
  -9   1   7          2.74        -41.05        37.30 o                         
  -8   1   7        448.46        456.00        57.54 o                         
  -7   1   7         19.77          8.63        31.73 o                         
  -6   1   7        253.67        278.67        32.65 o                         
  -5   1   7          1.70        -32.38        21.59 o                         
  -4   1   7       1747.12       1749.17        96.42 o                         
  -3   1   7        214.31        123.85        34.39 o                         
  -2   1   7        843.82        782.08        85.85 o                         
  -1   1   7        734.23        730.76        60.76 o                         
   0   1   7        904.59        795.05        61.79 o                         
   1   1   7       2879.70       2931.93       183.28 o                         
   2   1   7       1259.17       1197.34        77.25 o                         
   3   1   7       2393.46       2538.23       134.81 o                         
   4   1   7        940.64       1261.17        84.11 o                         
   5   1   7       1674.32       1864.76        99.34 o                         
   6   1   7       1253.76       1432.18        90.65 o                         
   7   1   7        606.93        683.14        78.85 o                         
   8   1   7        795.40        871.02        86.54 o                         
   9   1   7        471.25        337.75        67.67 o                         
 -14   2   7        110.27         70.18        84.93 o                         
 -13   2   7         12.43        -98.95        65.97 o                         
 -12   2   7         16.97        -36.10        59.85 o                         
 -11   2   7         54.22         15.08        61.82 o                         
 -10   2   7          1.25        -52.21        43.21 o                         
  -9   2   7          4.01          1.91        38.29 o                         
  -8   2   7       1077.43       1129.70        93.69 o                         
  -7   2   7       1926.81       2043.38       109.91 o                         
  -6   2   7        214.57        229.28        42.73 o                         
  -5   2   7        526.14        561.02        41.19 o                         
  -4   2   7          3.03        -18.67        27.58 o                         
  -3   2   7          6.79        -12.05        26.53 o                         
  -2   2   7        195.94        183.55        36.30 o                         
  -1   2   7       1108.75       1032.90        69.94 o                         
   0   2   7         50.55        -20.17        28.33 o                         
   1   2   7        302.64        302.47        63.80 o                         
   2   2   7         74.75         50.51        35.27 o                         
   3   2   7        360.19        451.88        57.76 o                         
   4   2   7        125.28         20.52        53.26 o                         
   5   2   7         32.28         47.62        47.53 o                         
   6   2   7         11.74         45.90        87.60 o                         
   7   2   7         30.39        151.51        58.16 o                         
   8   2   7          0.48         40.34        56.02 o                         
   9   2   7          1.66         41.99        58.60 o                         
 -14   3   7        279.98        172.60       182.36 o                         
 -13   3   7        308.00        382.92        95.31 o                         
 -12   3   7        299.22        201.02        77.58 o                         
 -11   3   7         23.34        -29.22        46.67 o                         
 -10   3   7         25.69        -20.84        40.56 o                         
  -9   3   7        161.30        174.68        58.03 o                         
  -8   3   7        352.86        334.62        54.45 o                         
  -7   3   7        227.57        299.29        51.50 o                         
  -6   3   7        167.30        276.30        46.72 o                         
  -5   3   7         79.95         73.29        30.13 o                         
  -4   3   7        306.22        293.24        42.53 o                         
  -3   3   7        511.33        452.02        48.75 o                         
  -2   3   7       1331.55       1116.76        70.25 o                         
  -1   3   7       1521.89       1329.29        79.16 o                         
   0   3   7       2122.50       2118.45       128.12 o                         
   1   3   7       1175.35       1112.64       129.62 o                         
   2   3   7        680.93        715.66        84.35 o                         
   3   3   7        872.98       1166.31       277.53 o                         
   4   3   7        843.54       1113.56        96.16 o                         
   5   3   7        379.07        505.49        72.67 o                         
   6   3   7        717.32        978.18       121.62 o                         
   7   3   7       1571.85       1597.79        95.26 o                         
   8   3   7        691.04        712.78        91.17 o                         
   9   3   7        278.96        320.05        67.61 o                         
 -14   4   7        604.59        513.09       104.44 o                         
 -13   4   7        138.05         88.18        72.42 o                         
 -12   4   7        104.20          7.43        50.40 o                         
 -11   4   7          1.52        -51.27        43.53 o                         
 -10   4   7        284.44        370.01       111.39 o                         
  -9   4   7        415.13        466.61        77.96 o                         
  -8   4   7       2356.97       2428.36       129.99 o                         
  -7   4   7       1591.59       1647.84       102.28 o                         
  -6   4   7       1094.54       1062.28        62.93 o                         
  -5   4   7       2461.87       2428.54       107.53 o                         
  -4   4   7        216.67        198.38        37.79 o                         
  -3   4   7        653.12        653.68        58.21 o                         
  -2   4   7          2.43          3.02        29.17 o                         
  -1   4   7          2.28         11.83        29.03 o                         
   0   4   7        233.12        298.52        84.94 o                         
   1   4   7        513.25        521.07       111.41 o                         
   2   4   7        186.12        109.15        42.03 o                         
   3   4   7         82.97         -5.95        42.44 o                         
   4   4   7        388.28        445.71        99.12 o                         
   5   4   7         37.23        -41.26        47.30 o                         
   6   4   7          0.09        -37.52        56.51 o                         
   7   4   7         31.16        149.29        66.24 o                         
   8   4   7         37.61         93.40        56.76 o                         
   9   4   7          0.37         35.67        59.79 o                         
 -14   5   7         61.87         70.89        76.51 o                         
 -13   5   7        232.45        209.94        69.28 o                         
 -12   5   7        830.31        883.92        89.56 o                         
 -11   5   7        683.34        719.44       103.65 o                         
 -10   5   7         44.28         48.76        57.93 o                         
  -9   5   7         70.60          8.47        68.24 o                         
  -8   5   7         30.59         23.31        47.50 o                         
  -7   5   7          1.98        -34.01        39.81 o                         
  -6   5   7          6.82        -26.11        35.42 o                         
  -5   5   7        391.39        414.37        49.32 o                         
  -4   5   7         45.33         -4.62        35.82 o                         
  -3   5   7        405.65        443.53        62.49 o                         
  -2   5   7       3425.95       3988.68       594.59 o                         
  -1   5   7       3380.58       3657.91       561.81 o                         
   0   5   7       2050.55       2145.25       350.28 o                         
   1   5   7        467.65        526.89        82.21 o                         
   2   5   7        407.52        493.44        61.72 o                         
   3   5   7        227.56        153.20        66.17 o                         
   4   5   7       1196.60       1427.53       104.36 o                         
   5   5   7        376.86        443.74        72.31 o                         
   6   5   7        350.64        398.26        71.04 o                         
   7   5   7        713.90        975.45       188.72 o                         
   8   5   7        538.52        718.61        92.25 o                         
   9   5   7        397.72        615.38       118.56 o                         
 -14   6   7        279.93        145.99        72.08 o                         
 -13   6   7        520.73        488.69        77.13 o                         
 -12   6   7        395.63        571.12        98.53 o                         
 -11   6   7        271.85        342.25        79.46 o                         
 -10   6   7        355.14        399.74        80.03 o                         
  -9   6   7         58.98         19.75        45.22 o                         
  -8   6   7        658.10        685.81        96.66 o                         
  -7   6   7       3609.36       3916.66       191.73 o                         
  -6   6   7       1331.57       1335.18        85.68 o                         
  -5   6   7       1274.12       1265.09        73.57 o                         
  -4   6   7       1533.80       1587.27       132.18 o                         
  -3   6   7        310.66        276.37        43.76 o                         
  -2   6   7         54.85        -23.25        46.96 o                         
  -1   6   7         20.64        -31.91        28.40 o                         
   0   6   7        406.64        477.73        54.72 o                         
   1   6   7        153.69        115.56        40.72 o                         
   2   6   7        286.30        360.76        56.24 o                         
   3   6   7         52.46        -14.51        39.73 o                         
   4   6   7          0.71         -2.85        45.19 o                         
   5   6   7         15.33        -49.47        46.77 o                         
   6   6   7         21.87        -30.14        50.17 o                         
   7   6   7         37.01         50.40        61.19 o                         
   8   6   7         23.11        -67.57        76.82 o                         
   9   6   7          0.34        -19.79        65.34 o                         
 -13   7   7        287.70        295.51        90.53 o                         
 -12   7   7        191.55        180.27        72.01 o                         
 -11   7   7         27.76        -31.11        59.60 o                         
 -10   7   7        787.30        824.19       107.43 o                         
  -9   7   7        179.65        131.78        52.45 o                         
  -8   7   7       1294.34       1267.43        86.95 o                         
  -7   7   7        129.07        147.91        47.23 o                         
  -6   7   7        204.06        206.29        46.83 o                         
  -5   7   7        106.97         67.35        41.68 o                         
  -4   7   7        117.66        101.88        35.94 o                         
  -3   7   7        677.07        836.39       124.06 o                         
  -2   7   7        786.11        874.34        63.82 o                         
  -1   7   7        470.91        443.63        49.87 o                         
   0   7   7        166.13        126.37        39.92 o                         
   1   7   7       1261.32       1226.68       101.50 o                         
   2   7   7       2201.89       2182.78       229.93 o                         
   3   7   7          5.92        -54.42        36.28 o                         
   4   7   7        426.02        594.53        87.85 o                         
   5   7   7       1294.58       1255.70       134.00 o                         
   6   7   7        655.53        815.53        87.65 o                         
   7   7   7        373.53        372.53        73.05 o                         
   8   7   7        120.76        115.09        71.50 o                         
   9   7   7        173.55        154.97        76.28 o                         
 -13   8   7        102.29        124.30        77.44 o                         
 -12   8   7        613.19        630.44       105.21 o                         
 -11   8   7       1061.78       1376.71       199.60 o                         
 -10   8   7        302.47        318.18        78.92 o                         
  -9   8   7        331.34        474.47        76.65 o                         
  -8   8   7        515.27        486.63        65.79 o                         
  -7   8   7        954.59       1121.03        91.38 o                         
  -6   8   7       1747.95       1832.76       109.03 o                         
  -5   8   7       2549.58       2618.71       138.36 o                         
  -4   8   7       1649.16       1852.12        90.10 o                         
  -3   8   7        461.49        639.10        60.75 o                         
  -2   8   7        786.19        873.89       109.11 o                         
  -1   8   7        337.27        429.08        50.04 o                         
   0   8   7        225.36        109.13        56.78 o                         
   1   8   7        166.58        191.73        47.52 o                         
   2   8   7        949.47        872.88       130.45 o                         
   3   8   7        706.41        756.61        89.41 o                         
   4   8   7        101.43         44.89        44.43 o                         
   5   8   7          3.93        -76.46        50.98 o                         
   6   8   7          1.64        -34.55        55.27 o                         
   7   8   7         16.54        -14.47        53.98 o                         
   8   8   7          3.44        -91.68        61.12 o                         
 -13   9   7        175.47        155.09        83.29 o                         
 -12   9   7        653.44        610.79       105.75 o                         
 -11   9   7         13.05         66.74        63.76 o                         
 -10   9   7        159.78        124.09        62.57 o                         
  -9   9   7       1248.20       1316.87       104.29 o                         
  -8   9   7         23.16         31.42        51.72 o                         
  -7   9   7        211.30        244.10        56.91 o                         
  -6   9   7        136.24        223.64        55.36 o                         
  -5   9   7        533.78        674.36        71.03 o                         
  -4   9   7         71.01        102.03        37.97 o                         
  -3   9   7         59.62         37.98        36.96 o                         
  -2   9   7        143.91        113.80        45.47 o                         
  -1   9   7        361.55        370.71        58.08 o                         
   0   9   7        125.69         82.45        55.06 o                         
   1   9   7        913.37       1185.50       118.75 o                         
   2   9   7        956.20       1003.29        92.64 o                         
   3   9   7       1255.57       1204.71        83.56 o                         
   4   9   7       1671.22       1609.42       184.18 o                         
   5   9   7        727.33        810.99       100.35 o                         
   6   9   7        286.83        252.27        63.62 o                         
   7   9   7         79.94          1.33        66.51 o                         
   8   9   7         30.04        -70.78        67.39 o                         
 -12  10   7        423.93        329.07        89.72 o                         
 -11  10   7        954.76       1033.50       154.81 o                         
 -10  10   7        628.31        743.88        89.72 o                         
  -9  10   7        771.76        956.82        96.22 o                         
  -8  10   7        461.63        407.36        71.89 o                         
  -7  10   7         19.30         -4.51        48.34 o                         
  -6  10   7        594.61        712.35        75.50 o                         
  -5  10   7       2248.59       2185.00       166.94 o                         
  -4  10   7       1579.28       1702.60       115.86 o                         
  -3  10   7       2090.99       1933.59       112.03 o                         
  -2  10   7       1752.56       1697.53       149.92 o                         
  -1  10   7        677.37        751.17       107.90 o                         
   0  10   7        958.00        867.63       163.29 o                         
   1  10   7       1539.16       1426.91       389.09 o                         
   2  10   7        870.88        971.68       106.71 o                         
   3  10   7        710.20        624.32       149.58 o                         
   4  10   7        682.14        812.00        88.48 o                         
   5  10   7         96.13        133.28        62.08 o                         
   6  10   7          8.30        -31.87        54.05 o                         
   7  10   7         27.60        -95.19        63.46 o                         
   8  10   7          0.03        -75.25        63.67 o                         
 -12  11   7        198.70        248.93        93.81 o                         
 -11  11   7         20.52        116.14       110.47 o                         
 -10  11   7         70.95        145.35        62.08 o                         
  -9  11   7        101.88         20.72        61.26 o                         
  -8  11   7        107.05         71.79        55.67 o                         
  -7  11   7         65.29        -24.41        45.10 o                         
  -6  11   7         45.24         39.92        52.28 o                         
  -5  11   7        169.69        239.46        57.43 o                         
  -4  11   7         74.03        114.74        47.96 o                         
  -3  11   7         43.52          2.52        38.65 o                         
  -2  11   7         10.02        -10.23        36.46 o                         
  -1  11   7         24.73         19.18        34.93 o                         
   0  11   7         15.33        -36.31        45.53 o                         
   1  11   7        129.65        139.09        66.86 o                         
   2  11   7        450.41        425.64        84.13 o                         
   3  11   7       1686.92       1457.06       117.32 o                         
   4  11   7       1282.22       1368.12       126.69 o                         
   5  11   7        295.24        216.97        63.48 o                         
   6  11   7         52.15         16.94        56.45 o                         
   7  11   7        108.62         47.37        66.66 o                         
 -12  12   7        359.32        252.96       131.65 o                         
 -11  12   7        306.28        436.10        96.50 o                         
 -10  12   7        346.63        375.31        76.34 o                         
  -9  12   7       1017.98       1172.16       115.22 o                         
  -8  12   7        682.52        912.04        96.68 o                         
  -7  12   7        409.96        328.48        72.79 o                         
  -6  12   7        896.24       1104.75       154.59 o                         
  -5  12   7        622.71        602.34        76.11 o                         
  -4  12   7       1173.01       1292.36       153.99 o                         
  -3  12   7       2013.01       1999.89       128.68 o                         
  -2  12   7       2026.29       1885.75       207.13 o                         
  -1  12   7       1277.37       1446.32       123.92 o                         
   0  12   7        488.87        589.14       189.54 o                         
   1  12   7       1136.23       1253.24       115.59 o                         
   2  12   7         40.87         -8.94        64.78 o                         
   3  12   7         23.32         59.84        72.27 o                         
   4  12   7        493.45        552.54        91.44 o                         
   5  12   7         60.16         29.89        76.74 o                         
   6  12   7         72.65        -19.22        80.72 o                         
   7  12   7         19.00        -18.06        65.56 o                         
 -11  13   7         45.31         34.24        64.70 o                         
 -10  13   7        261.25        142.78        73.53 o                         
  -9  13   7        111.10         68.01        61.99 o                         
  -8  13   7         26.47         13.47        61.71 o                         
  -7  13   7          0.79        -68.74        50.04 o                         
  -6  13   7          0.06        -72.48        48.32 o                         
  -5  13   7         97.37         48.39        49.51 o                         
  -4  13   7         16.64        -54.70        42.00 o                         
  -3  13   7          1.33         12.63        48.36 o                         
  -2  13   7         15.20        -43.16        67.26 o                         
  -1  13   7        281.30        269.61       169.74 o                         
   0  13   7         23.73        -61.04        57.69 o                         
   1  13   7        713.77        595.56       126.25 o                         
   2  13   7        624.05        744.49       103.46 o                         
   3  13   7        133.86        124.46        76.90 o                         
   4  13   7        110.07         78.20        69.22 o                         
   5  13   7        113.76         24.85        78.57 o                         
   6  13   7         45.02        -17.43        80.01 o                         
 -11  14   7        444.69        400.54        86.65 o                         
 -10  14   7        500.38        637.43        94.66 o                         
  -9  14   7        704.89        871.98       100.68 o                         
  -8  14   7       1161.53       1144.84       164.63 o                         
  -7  14   7        489.29        605.59        85.62 o                         
  -6  14   7        480.07        507.21        77.69 o                         
  -5  14   7        340.14        348.10        69.89 o                         
  -4  14   7        279.09        295.31        62.57 o                         
  -3  14   7       1556.76       1623.02       149.27 o                         
  -2  14   7       1832.39       1985.84       281.35 o                         
  -1  14   7       1094.73       1330.78       285.61 o                         
   0  14   7        632.60        760.35       246.36 o                         
   1  14   7        188.89        144.45        71.58 o                         
   2  14   7         90.88         78.15        62.55 o                         
   3  14   7        458.67        612.37       194.80 o                         
   4  14   7        162.47        204.47        78.56 o                         
   5  14   7        157.58        150.30        87.89 o                         
   6  14   7        185.83         99.78        87.10 o                         
 -10  15   7          1.38        -96.74        70.37 o                         
  -9  15   7          8.50        -27.56        61.85 o                         
  -8  15   7         42.49         41.06        56.54 o                         
  -7  15   7         47.23         17.25        61.68 o                         
  -6  15   7          2.50        -36.59        57.68 o                         
  -5  15   7         44.06          7.11        53.72 o                         
  -4  15   7          3.98        -62.64        56.65 o                         
  -3  15   7        130.86        -17.95        83.91 o                         
  -2  15   7          0.09         23.15        64.08 o                         
  -1  15   7          2.15        -24.64        67.94 o                         
   0  15   7        101.07        130.65        72.55 o                         
   1  15   7         17.94         11.31        74.93 o                         
   2  15   7         67.13        112.32        77.51 o                         
   3  15   7          1.79        -54.20        63.13 o                         
   4  15   7          0.94        -53.70        69.80 o                         
   5  15   7          3.25        -22.01        80.11 o                         
  -9  16   7        521.43        656.77        96.19 o                         
  -8  16   7        615.18        800.10       133.20 o                         
  -7  16   7        718.29        770.44       158.70 o                         
  -6  16   7        737.50        751.47        94.39 o                         
  -5  16   7        604.14        633.21        87.12 o                         
  -4  16   7        437.93        324.06       120.84 o                         
  -3  16   7        343.28        297.73       108.25 o                         
  -2  16   7        489.34        622.61        87.67 o                         
  -1  16   7        520.62        491.22       107.84 o                         
   0  16   7        518.56        578.28       254.49 o                         
   1  16   7        456.95        436.66        98.40 o                         
   2  16   7        147.87        111.66        84.24 o                         
   3  16   7         62.72        -51.17        67.24 o                         
   4  16   7         30.92        -99.74        81.99 o                         
  -8  17   7          0.03        -18.96        65.51 o                         
  -7  17   7         13.04        -43.24        65.28 o                         
  -6  17   7          0.32       -139.55        93.03 o                         
  -5  17   7        107.08        125.27        97.47 o                         
  -4  17   7          9.06        -67.25        94.92 o                         
  -3  17   7         41.85        -58.05        93.77 o                         
  -2  17   7         66.53        -93.77        85.68 o                         
  -1  17   7        130.79          8.00        82.38 o                         
   0  17   7         18.93        -87.55        82.23 o                         
   1  17   7         30.14        -58.33        75.01 o                         
   2  17   7          6.49         30.08        80.20 o                         
   3  17   7         25.94          3.18        86.37 o                         
  -7  18   7        350.88        436.78       308.33 o                         
  -6  18   7        566.08        441.51       120.76 o                         
  -5  18   7        640.67        820.15       229.48 o                         
  -4  18   7        199.56        122.63       111.68 o                         
  -3  18   7        285.23        316.16       105.78 o                         
  -2  18   7        322.29        138.84       100.33 o                         
  -1  18   7        224.97        316.65        90.26 o                         
   0  18   7        749.83       1123.01       298.98 o                         
   1  18   7        488.36        581.60       183.26 o                         
   2  18   7        212.85        203.84       186.69 o                         
  -5  19   7          7.14       -110.51       104.56 o                         
  -4  19   7          0.44       -104.81        92.32 o                         
  -3  19   7         26.32        -53.09        93.30 o                         
  -2  19   7         77.62        -41.97       149.87 o                         
  -1  19   7         11.74        -73.68        96.46 o                         
   0  19   7          0.10       -126.56       119.55 o                         
 -14   0   8         20.87       -102.14       109.88 o                         
 -13   0   8         66.91        117.38       105.69 o                         
 -12   0   8        297.58        218.64       119.82 o                         
 -11   0   8        162.95         57.86       105.64 o                         
 -10   0   8         62.93        -37.21        92.05 o                         
  -9   0   8        245.48        178.65       103.89 o                         
  -8   0   8       1972.50       1738.08       194.48 o                         
  -7   0   8       1473.80       1423.10       111.73 o                         
  -6   0   8       2907.49       3002.97       149.49 o                         
  -5   0   8       4177.03       3658.14       176.08 o                         
  -4   0   8       2244.03       2526.24       162.05 o                         
  -3   0   8       3633.77       3566.83       214.54 o                         
  -2   0   8        936.07        850.57        79.81 o                         
  -1   0   8       2540.53       2091.22       138.31 o                         
   0   0   8       5070.16       5530.30       449.70 o                         
   1   0   8        798.84        843.88       145.53 o                         
   2   0   8       2288.60       2290.41       227.75 o                         
   3   0   8        504.75        616.82       138.18 o                         
   4   0   8        924.37       1272.45       163.90 o                         
   5   0   8       1116.71       1138.09       125.43 o                         
   6   0   8        225.56        174.44        91.48 o                         
   7   0   8        289.90        272.57        94.14 o                         
   8   0   8        122.73         47.33        94.12 o                         
 -14   1   8          5.58        -10.69        78.14 o                         
 -13   1   8         21.06         83.30        73.69 o                         
 -12   1   8         38.01         35.18        74.76 o                         
 -11   1   8         38.10        -12.31        68.54 o                         
 -10   1   8         20.50          9.60        58.43 o                         
  -9   1   8         19.47        -12.22        51.33 o                         
  -8   1   8         85.11         16.91        53.17 o                         
  -7   1   8          2.24        -49.71        33.14 o                         
  -6   1   8          8.91        -11.98        28.44 o                         
  -5   1   8         11.52        -13.10        26.58 o                         
  -4   1   8         20.77        -23.27        33.17 o                         
  -3   1   8         66.75         24.03        35.70 o                         
  -2   1   8          6.93        -49.72        33.15 o                         
  -1   1   8         51.19        -39.06        33.38 o                         
   0   1   8         66.16         45.43        55.47 o                         
   1   1   8          0.71        -15.38        54.16 o                         
   2   1   8          0.14         -1.30        51.25 o                         
   3   1   8        136.17         65.93        56.61 o                         
   4   1   8         92.70        171.56        67.98 o                         
   5   1   8         39.23         77.83        69.18 o                         
   6   1   8        190.11         77.11        70.12 o                         
   7   1   8          0.55          5.67        62.20 o                         
   8   1   8          1.38        -19.60        61.52 o                         
 -14   2   8        100.05         32.98        80.51 o                         
 -13   2   8          7.42        -65.69        74.75 o                         
 -12   2   8        190.59        114.68       104.96 o                         
 -11   2   8         83.56          1.92        64.70 o                         
 -10   2   8        759.77        960.31       247.79 o                         
  -9   2   8        487.29        516.04        89.21 o                         
  -8   2   8        937.10       1046.85        93.10 o                         
  -7   2   8       1634.26       1617.62       110.86 o                         
  -6   2   8       1665.74       1731.41        85.36 o                         
  -5   2   8       2640.80       2418.31       108.63 o                         
  -4   2   8       1673.15       1851.46       104.31 o                         
  -3   2   8       3632.21       3705.29       180.95 o                         
  -2   2   8       2548.21       2543.26       133.25 o                         
  -1   2   8        703.59        705.55        89.94 o                         
   0   2   8       1857.89       1504.03       114.66 o                         
   1   2   8       1856.94       1678.14       126.22 o                         
   2   2   8       1576.14       1751.27       133.65 o                         
   3   2   8        539.56        648.67        89.65 o                         
   4   2   8        623.40        775.91        94.75 o                         
   5   2   8        286.88        296.76        76.25 o                         
   6   2   8        416.23        504.66        88.13 o                         
   7   2   8        689.60        832.38       138.58 o                         
   8   2   8        194.30        128.44        69.10 o                         
 -14   3   8         71.04        101.27        91.84 o                         
 -13   3   8          2.23       -101.35        73.87 o                         
 -12   3   8          8.40          3.16        63.30 o                         
 -11   3   8        143.62         85.09        71.67 o                         
 -10   3   8        221.31        217.25        68.27 o                         
  -9   3   8         52.41         -5.42        59.05 o                         
  -8   3   8          3.89         -4.70        55.79 o                         
  -7   3   8          8.84        -46.17        35.91 o                         
  -6   3   8        150.27        144.09        37.80 o                         
  -5   3   8        107.80         48.78        40.82 o                         
  -4   3   8         68.62         -3.41        34.45 o                         
  -3   3   8        192.65        119.14        41.93 o                         
  -2   3   8        512.20        472.28        56.79 o                         
  -1   3   8       1903.35       1620.00       120.34 o                         
   0   3   8        338.46        272.87        65.50 o                         
   1   3   8         28.71         24.34        55.14 o                         
   2   3   8          5.57        120.16       111.15 o                         
   3   3   8        387.82        362.68        74.26 o                         
   4   3   8         12.70         30.71        59.07 o                         
   5   3   8         32.58        -78.48        52.65 o                         
   6   3   8         93.17         94.71        68.35 o                         
   7   3   8         90.58        119.43        73.31 o                         
   8   3   8         35.02         28.77        67.65 o                         
 -13   4   8         31.26         -0.89        71.61 o                         
 -12   4   8          0.18        -63.09        63.39 o                         
 -11   4   8        475.69        479.38        74.39 o                         
 -10   4   8        417.14        417.89        80.46 o                         
  -9   4   8        184.64        204.12        68.98 o                         
  -8   4   8         86.48         86.95        46.15 o                         
  -7   4   8         95.84        110.31        49.80 o                         
  -6   4   8        214.84        177.91        47.23 o                         
  -5   4   8        692.42        811.54        60.25 o                         
  -4   4   8       1281.41       1144.28        75.62 o                         
  -3   4   8       1044.05        978.71        69.36 o                         
  -2   4   8       4043.39       3852.51       185.77 o                         
  -1   4   8       6743.88       7261.10       403.94 o                         
   0   4   8       2015.80       1789.13       182.60 o                         
   1   4   8       1834.10       2861.95      1883.32 o                         
   2   4   8       1778.09       1813.01       720.21 o                         
   3   4   8       1687.36       1891.98       620.51 o                         
   4   4   8       1186.53       1459.43       245.96 o                         
   5   4   8        631.72        710.93       121.78 o                         
   6   4   8        362.63        427.60        82.17 o                         
   7   4   8        453.62        485.51       134.41 o                         
   8   4   8        311.19        105.17        79.39 o                         
 -13   5   8        291.91        284.61        95.32 o                         
 -12   5   8         89.21        -35.10        63.12 o                         
 -11   5   8         62.95         18.02        62.10 o                         
 -10   5   8        146.37        105.91        63.51 o                         
  -9   5   8          3.01        -46.48        53.34 o                         
  -8   5   8        234.87        203.92        54.72 o                         
  -7   5   8         36.47         73.42        48.15 o                         
  -6   5   8         56.93         53.23        44.38 o                         
  -5   5   8         90.57         32.71        39.87 o                         
  -4   5   8         17.63         -9.95        41.37 o                         
  -3   5   8        866.50       1040.77       421.06 o                         
  -2   5   8         10.67        -29.56        40.74 o                         
  -1   5   8        814.28       1730.14      1020.81 o                         
   0   5   8        913.53       1430.24       912.92 o                         
   1   5   8         37.76         77.23        60.44 o                         
   2   5   8         70.12         57.84        49.24 o                         
   3   5   8          0.78         -9.80        50.64 o                         
   4   5   8         38.37         -3.91        53.71 o                         
   5   5   8         92.41        133.23        63.25 o                         
   6   5   8        133.53         97.18        70.63 o                         
   7   5   8         37.09         26.21        72.75 o                         
   8   5   8         12.28        -85.93        69.70 o                         
 -13   6   8         39.69          6.69        77.49 o                         
 -12   6   8         28.28        -40.88        65.41 o                         
 -11   6   8         13.45        -53.19        56.23 o                         
 -10   6   8        103.24         15.07        68.54 o                         
  -9   6   8        472.60        777.88       127.63 o                         
  -8   6   8        363.66        419.41        66.83 o                         
  -7   6   8        153.96        235.79        58.68 o                         
  -6   6   8         72.65         28.80        41.47 o                         
  -5   6   8        148.39        222.30        49.74 o                         
  -4   6   8        503.49        547.69        84.27 o                         
  -3   6   8       1582.01       1543.34       285.34 o                         
  -2   6   8       3149.39       3384.94       810.54 o                         
  -1   6   8       2128.54       2512.26       919.99 o                         
   0   6   8       1893.51       1887.48       616.91 o                         
   1   6   8       2300.57       2650.12       511.01 o                         
   2   6   8        307.28        339.03        79.42 o                         
   3   6   8        731.11       1072.02       215.71 o                         
   4   6   8        812.57       1029.22       101.33 o                         
   5   6   8        935.24       1191.46       127.98 o                         
   6   6   8        506.39        541.32        86.26 o                         
   7   6   8        174.23        187.82        80.74 o                         
   8   6   8        278.87        239.31       107.69 o                         
 -13   7   8        205.32        161.25        66.73 o                         
 -12   7   8        596.72        801.55       116.79 o                         
 -11   7   8        138.47         59.07        75.93 o                         
 -10   7   8        177.97        183.24       117.07 o                         
  -9   7   8         87.96         36.82        58.02 o                         
  -8   7   8          3.95        -49.28        49.28 o                         
  -7   7   8        246.72        254.07        61.93 o                         
  -6   7   8        534.38        628.21        72.52 o                         
  -5   7   8        114.76         88.55        45.62 o                         
  -4   7   8        324.73        339.88        58.17 o                         
  -3   7   8        342.70        311.82        54.82 o                         
  -2   7   8         69.23         35.40        38.70 o                         
  -1   7   8        214.58        234.87        81.13 o                         
   0   7   8         15.19        -77.18        53.00 o                         
   1   7   8        397.78        494.07       132.36 o                         
   2   7   8         13.43        -11.32        46.84 o                         
   3   7   8         48.74         24.40        51.19 o                         
   4   7   8         27.35        -26.80        75.11 o                         
   5   7   8        104.02         85.63        59.79 o                         
   6   7   8         18.76        -25.60        58.42 o                         
   7   7   8         17.08        -20.07        65.29 o                         
 -13   8   8          6.30        -44.73        77.54 o                         
 -12   8   8         23.50        -37.16        75.39 o                         
 -11   8   8         76.08        150.00        81.54 o                         
 -10   8   8         33.39        -11.86        94.44 o                         
  -9   8   8         42.10        -12.09        53.21 o                         
  -8   8   8        713.42        752.29        83.82 o                         
  -7   8   8        962.93       1025.94        93.99 o                         
  -6   8   8         91.57         47.71        48.71 o                         
  -5   8   8        357.19        496.67        66.28 o                         
  -4   8   8       3585.51       3463.73       411.15 o                         
  -3   8   8        419.89        455.98        81.86 o                         
  -2   8   8        904.12        899.60       142.11 o                         
  -1   8   8       1276.34       1130.71       155.30 o                         
   0   8   8        145.25        135.74        75.93 o                         
   1   8   8       2015.05       2076.80       152.14 o                         
   2   8   8       1669.45       1532.35       128.31 o                         
   3   8   8        524.17        595.46        82.31 o                         
   4   8   8        650.05        781.16        90.89 o                         
   5   8   8        598.51        686.40        90.78 o                         
   6   8   8        544.28        532.42        85.38 o                         
   7   8   8         82.21        125.89        74.26 o                         
 -12   9   8        485.00        546.74       207.22 o                         
 -11   9   8       1054.15       1220.80       135.04 o                         
 -10   9   8        379.66        565.01       105.81 o                         
  -9   9   8        651.38        690.20        87.72 o                         
  -8   9   8       1177.71       1364.48       111.69 o                         
  -7   9   8         74.40         54.80        55.64 o                         
  -6   9   8        223.34        166.69        56.41 o                         
  -5   9   8        903.59       1042.80        93.96 o                         
  -4   9   8        111.31        121.71        50.00 o                         
  -3   9   8         98.31         59.18        45.75 o                         
  -2   9   8         38.50         66.42        42.01 o                         
  -1   9   8         11.77        -20.36        61.69 o                         
   0   9   8        124.39        -19.75        65.27 o                         
   1   9   8        102.89         96.46        67.30 o                         
   2   9   8          9.64         -2.84        71.02 o                         
   3   9   8         43.61        -76.07        72.79 o                         
   4   9   8         36.03         22.41        72.07 o                         
   5   9   8         11.87        -17.77        60.58 o                         
   6   9   8        251.47        280.01        77.57 o                         
   7   9   8        195.08        127.35        73.29 o                         
 -12  10   8        101.45         76.23        85.18 o                         
 -11  10   8          1.03         56.36        83.65 o                         
 -10  10   8         39.34        -20.52        74.81 o                         
  -9  10   8         33.21        -79.01        54.58 o                         
  -8  10   8        154.53        189.41        66.37 o                         
  -7  10   8        884.60        849.98       106.39 o                         
  -6  10   8       1816.83       1701.12       110.64 o                         
  -5  10   8       2173.99       1950.08       116.66 o                         
  -4  10   8        258.54        310.75        58.79 o                         
  -3  10   8          3.04        -57.12        38.08 o                         
  -2  10   8        365.87        463.07        84.03 o                         
  -1  10   8        319.71        451.09       184.77 o                         
   0  10   8        283.64        389.66        88.34 o                         
   1  10   8        123.71         97.88        75.70 o                         
   2  10   8        378.63        320.72        86.22 o                         
   3  10   8       1016.48       1008.80       223.24 o                         
   4  10   8        480.16        446.33        95.87 o                         
   5  10   8        176.61        109.74        87.90 o                         
   6  10   8         64.15          0.57        85.91 o                         
 -11  11   8        789.21        768.76       155.40 o                         
 -10  11   8        933.10       1031.56       111.51 o                         
  -9  11   8        674.91        729.03        94.89 o                         
  -8  11   8        435.84        354.57        75.49 o                         
  -7  11   8        551.58        699.80        84.88 o                         
  -6  11   8        221.28        246.39        62.75 o                         
  -5  11   8       1230.44       1253.20        95.40 o                         
  -4  11   8        691.29        754.30        86.52 o                         
  -3  11   8         32.78        -55.73        37.15 o                         
  -2  11   8        117.45         26.85        68.48 o                         
  -1  11   8        249.79        243.56        74.82 o                         
   0  11   8         50.73        -75.94        62.07 o                         
   1  11   8         36.29        -23.51        71.58 o                         
   2  11   8         39.69         23.86        77.14 o                         
   3  11   8          0.88        -14.88        75.43 o                         
   4  11   8          1.61        -22.25        71.50 o                         
   5  11   8         28.89        -99.08        75.96 o                         
   6  11   8        185.18         91.47        89.84 o                         
 -11  12   8          0.24         61.58        78.72 o                         
 -10  12   8         21.09        -33.15        63.27 o                         
  -9  12   8          5.98          6.30        64.79 o                         
  -8  12   8        239.69        229.47        79.54 o                         
  -7  12   8        561.56        528.38        83.68 o                         
  -6  12   8        842.08        904.32       108.15 o                         
  -5  12   8        752.23        689.30       109.83 o                         
  -4  12   8        529.28        588.31        77.62 o                         
  -3  12   8         44.09        -44.83        44.41 o                         
  -2  12   8         34.44        -43.82        58.20 o                         
  -1  12   8         15.24        -96.37        64.25 o                         
   0  12   8          1.88        -71.02        58.23 o                         
   1  12   8        328.46        242.34        77.38 o                         
   2  12   8        733.84        954.15       115.71 o                         
   3  12   8        182.31         98.38        80.11 o                         
   4  12   8        276.52        175.84        80.72 o                         
   5  12   8         64.09         74.15        77.84 o                         
 -10  13   8        594.90        542.86        95.30 o                         
  -9  13   8        518.33        532.49        90.24 o                         
  -8  13   8        661.87        830.44       100.13 o                         
  -7  13   8        829.48        977.94       100.43 o                         
  -6  13   8        778.53        765.50        92.02 o                         
  -5  13   8        668.37        753.02        84.26 o                         
  -4  13   8        344.44        275.60        63.94 o                         
  -3  13   8        251.61        247.28        63.98 o                         
  -2  13   8        156.04         71.51        72.64 o                         
  -1  13   8          1.02        -50.75        61.41 o                         
   0  13   8          9.80        -57.20        67.66 o                         
   1  13   8         87.95        173.84        83.17 o                         
   2  13   8         38.94         63.47        98.92 o                         
   3  13   8          3.41        -35.44        75.12 o                         
   4  13   8         24.98       -101.54        72.23 o                         
   5  13   8         42.70         67.59        90.91 o                         
 -10  14   8          7.00        -11.27        70.17 o                         
  -9  14   8          0.50        -68.81        57.49 o                         
  -8  14   8          5.36        -32.85        57.27 o                         
  -7  14   8          1.83        -29.49        64.96 o                         
  -6  14   8         84.81         92.68        63.81 o                         
  -5  14   8        329.92        263.48        67.59 o                         
  -4  14   8        148.59         89.16        55.84 o                         
  -3  14   8        156.38         28.46        51.93 o                         
  -2  14   8         24.76         33.55        76.08 o                         
  -1  14   8         52.72         40.79        67.36 o                         
   0  14   8        137.56         99.43        82.66 o                         
   1  14   8        381.09        283.22        84.84 o                         
   2  14   8         23.20        -85.69        74.32 o                         
   3  14   8          2.08        -95.02        79.76 o                         
   4  14   8         23.80        -20.94        70.24 o                         
  -9  15   8        644.30        856.10       109.30 o                         
  -8  15   8        789.65        872.02       152.64 o                         
  -7  15   8        576.35        584.37        88.27 o                         
  -6  15   8        453.77        470.74        79.93 o                         
  -5  15   8        367.92        377.38        89.32 o                         
  -4  15   8        148.29         25.96        60.11 o                         
  -3  15   8        288.62        118.57       104.87 o                         
  -2  15   8        631.16        738.05       179.58 o                         
  -1  15   8         51.08          5.91        79.81 o                         
   0  15   8          0.07        -67.27        77.87 o                         
   1  15   8         19.61       -100.99        67.33 o                         
   2  15   8         25.94       -124.27        92.37 o                         
   3  15   8        128.61         68.35        88.30 o                         
  -8  16   8          9.40        -31.79        62.25 o                         
  -7  16   8          0.01        -88.78        61.82 o                         
  -6  16   8         20.24        -14.92        67.41 o                         
  -5  16   8          0.07         -4.74        62.24 o                         
  -4  16   8          0.02       -117.63        78.42 o                         
  -3  16   8          0.32         -6.54        88.29 o                         
  -2  16   8         15.06       -161.05       166.89 o                         
  -1  16   8        239.13        301.48       184.82 o                         
   0  16   8         19.11       -117.88        78.59 o                         
   1  16   8         56.76        -30.19        79.10 o                         
   2  16   8          0.09       -121.12        86.79 o                         
  -7  17   8        307.00        249.77        80.25 o                         
  -6  17   8        353.36        390.04        83.59 o                         
  -5  17   8        406.68        471.35       126.97 o                         
  -4  17   8        159.78        122.75       117.59 o                         
  -3  17   8         66.38        -66.64       102.51 o                         
  -2  17   8         18.56       -108.60       130.34 o                         
  -1  17   8         57.03        -57.29        95.14 o                         
   0  17   8         90.86        -45.65        92.72 o                         
   1  17   8          6.23       -119.08        79.38 o                         
  -5  18   8        154.57        -55.93       151.77 o                         
  -4  18   8         49.51         -7.75       106.84 o                         
  -3  18   8         47.93        -67.68        98.90 o                         
  -2  18   8         87.60        -74.47       110.66 o                         
  -1  18   8          2.27        -99.50       116.82 o                         
 -13   1   9        374.67        379.90       106.29 o                         
 -12   1   9        436.58        372.30        94.96 o                         
 -11   1   9        988.59        960.24       126.24 o                         
 -10   1   9        138.34        119.67        73.97 o                         
  -9   1   9        400.68        420.39        83.63 o                         
  -8   1   9        707.52        730.72       105.07 o                         
  -7   1   9        294.66        315.12        57.50 o                         
  -6   1   9       1885.36       1584.94        85.29 o                         
  -5   1   9       2335.39       2413.45       100.60 o                         
  -4   1   9       2147.45       1824.84        92.33 o                         
  -3   1   9       1380.20       1284.65        85.81 o                         
  -2   1   9        791.55        761.71        95.21 o                         
  -1   1   9       1550.33       1671.58       129.25 o                         
   0   1   9       1516.60       1346.90       116.06 o                         
   1   1   9       3563.35       3779.43       237.20 o                         
   2   1   9       1507.38       1484.16       142.30 o                         
   3   1   9       1023.94       1229.88       130.79 o                         
   4   1   9        985.60        787.38       153.72 o                         
   5   1   9        235.73        230.31       118.16 o                         
   6   1   9        106.77        -22.03        94.27 o                         
   7   1   9         27.01         48.18        89.86 o                         
 -13   2   9          3.83        -30.07        81.61 o                         
 -12   2   9         46.84        -47.89        74.98 o                         
 -11   2   9          7.46        -70.17        62.16 o                         
 -10   2   9         26.85        -31.25        66.26 o                         
  -9   2   9        708.84        801.66       111.71 o                         
  -8   2   9         95.34         17.96        60.74 o                         
  -7   2   9        148.58        118.73        50.39 o                         
  -6   2   9        125.55         74.89        55.32 o                         
  -5   2   9        246.97        283.07        45.85 o                         
  -4   2   9          0.05        -56.02        38.66 o                         
  -3   2   9        417.67        530.71        70.16 o                         
  -2   2   9        147.55        154.48        64.40 o                         
  -1   2   9          5.12         42.14        62.68 o                         
   0   2   9          0.16        -35.19        53.54 o                         
   1   2   9         64.66        170.67        66.75 o                         
   2   2   9       1146.79       1155.63       177.49 o                         
   3   2   9        715.63        744.04       146.75 o                         
   4   2   9        414.60        696.43       670.73 o                         
   5   2   9          3.25         50.16        72.17 o                         
   6   2   9         32.20        -78.47        68.90 o                         
   7   2   9          2.49       -116.58        77.72 o                         
 -13   3   9        153.57         63.27        78.60 o                         
 -12   3   9        519.47        458.78       157.39 o                         
 -11   3   9        555.07        514.74       105.51 o                         
 -10   3   9        696.34        750.08       109.03 o                         
  -9   3   9       1287.31       1475.14       145.47 o                         
  -8   3   9       2035.72       2150.44       154.24 o                         
  -7   3   9       1327.77       1269.86        89.14 o                         
  -6   3   9       1221.91       1300.92        94.91 o                         
  -5   3   9       1854.24       1601.65        83.22 o                         
  -4   3   9       1130.05       1127.32       108.61 o                         
  -3   3   9       1773.91       1736.25       103.83 o                         
  -2   3   9       4430.91       4160.67       381.05 o                         
  -1   3   9       1519.89       1476.11       117.48 o                         
   0   3   9        243.85        254.63        71.96 o                         
   1   3   9       1590.61       1333.86       198.84 o                         
   2   3   9       1156.67       1218.39       175.15 o                         
   3   3   9        409.18        684.22      1003.86 o                         
   4   3   9        342.29        595.47       226.32 o                         
   5   3   9         64.33         35.59        66.44 o                         
   6   3   9         35.79       -103.23        70.51 o                         
   7   3   9         25.52         12.43        76.94 o                         
 -13   4   9         41.38        -70.11        74.72 o                         
 -12   4   9         28.96         25.94        73.85 o                         
 -11   4   9         27.23        -41.67        70.62 o                         
 -10   4   9        141.95        151.00        72.53 o                         
  -9   4   9        420.23        552.16        93.24 o                         
  -8   4   9          6.08         29.47        57.35 o                         
  -7   4   9          7.22        -31.54        44.80 o                         
  -6   4   9          7.81         -7.32        48.17 o                         
  -5   4   9        493.81        504.31        56.98 o                         
  -4   4   9        196.16        150.82        47.41 o                         
  -3   4   9         35.18         34.69        38.26 o                         
  -2   4   9        867.32       1169.89       169.91 o                         
  -1   4   9        450.63        488.52       122.74 o                         
   0   4   9          0.60        -87.91        79.25 o                         
   1   4   9        494.66        487.35       119.72 o                         
   2   4   9       2482.17       3904.89      6121.35 o                         
   3   4   9        451.25        494.46       253.70 o                         
   4   4   9        274.42        283.34        82.72 o                         
   5   4   9        141.14        108.37        76.17 o                         
   6   4   9         10.39       -132.98        88.65 o                         
   7   4   9          8.92        -58.07        72.77 o                         
 -13   5   9        139.42         36.71        79.65 o                         
 -12   5   9        268.28        235.86       163.07 o                         
 -11   5   9        895.40        890.69       119.99 o                         
 -10   5   9       1799.05       1822.82       143.27 o                         
  -9   5   9       1647.60       1665.59       131.94 o                         
  -8   5   9       1458.40       1709.51       109.09 o                         
  -7   5   9       1367.84       1295.70        91.23 o                         
  -6   5   9       1854.98       1872.01       111.99 o                         
  -5   5   9       1760.84       1493.87        95.20 o                         
  -4   5   9        814.21        892.46        99.92 o                         
  -3   5   9        953.15       1057.71       105.63 o                         
  -2   5   9       1994.64       1983.41       207.20 o                         
  -1   5   9       2690.09       2363.23       234.18 o                         
   0   5   9       1520.35       2379.59      4782.97 o                         
   1   5   9        100.45        171.53       298.08 o                         
   2   5   9        112.60         52.06        93.96 o                         
   3   5   9          4.54       -137.30       132.56 o                         
   4   5   9         84.02         36.48        69.16 o                         
   5   5   9         83.92        -40.13        64.64 o                         
   6   5   9          1.54         -4.84        75.22 o                         
 -12   6   9        190.08         58.70        75.22 o                         
 -11   6   9        360.57        262.55       138.28 o                         
 -10   6   9        344.46        415.09       118.40 o                         
  -9   6   9        308.91        397.52        89.03 o                         
  -8   6   9          0.67         -5.89        63.62 o                         
  -7   6   9          2.72        -53.88        47.96 o                         
  -6   6   9         27.72        -23.48        47.01 o                         
  -5   6   9        238.72        229.54        56.34 o                         
  -4   6   9        114.48        131.75       125.68 o                         
  -3   6   9         31.48        -47.37        91.71 o                         
  -2   6   9         10.44        -79.23       244.63 o                         
  -1   6   9        369.09        686.81       756.26 o                         
   0   6   9          2.58        194.76       176.88 o                         
   1   6   9        219.43        324.62       242.82 o                         
   2   6   9        669.76        851.01       656.78 o                         
   3   6   9        185.01        101.45        70.88 o                         
   4   6   9        572.55        609.88        89.24 o                         
   5   6   9        273.46        247.71        81.23 o                         
   6   6   9         26.08        -40.59        73.45 o                         
 -12   7   9         64.00         61.14        84.83 o                         
 -11   7   9        224.12        103.32        79.23 o                         
 -10   7   9       1638.20       1753.08       144.32 o                         
  -9   7   9        951.76        997.33       123.96 o                         
  -8   7   9       2456.90       2464.12       210.01 o                         
  -7   7   9       2846.05       2661.07       148.00 o                         
  -6   7   9        217.99        196.95        59.56 o                         
  -5   7   9        592.77        513.74        70.11 o                         
  -4   7   9       2606.26       3372.80       981.21 o                         
  -3   7   9       2270.12       3080.21      1677.59 o                         
  -2   7   9       1076.08       1992.58       612.43 o                         
  -1   7   9        577.26       1125.25       612.97 o                         
   0   7   9       1080.50       1856.84       934.92 o                         
   1   7   9        101.12        114.14       113.66 o                         
   2   7   9          7.04       -126.09       145.27 o                         
   3   7   9          2.68       -109.51        86.71 o                         
   4   7   9          6.69        -90.56        74.84 o                         
   5   7   9         33.18        -19.31        71.16 o                         
   6   7   9         27.83         81.17        79.70 o                         
 -12   8   9        304.30        215.20        92.42 o                         
 -11   8   9         87.40        -43.65        70.11 o                         
 -10   8   9         10.46        -31.39        72.98 o                         
  -9   8   9         64.00         50.06        60.10 o                         
  -8   8   9          7.34         36.09        56.71 o                         
  -7   8   9          2.03         50.58        57.63 o                         
  -6   8   9        140.26        127.27        57.36 o                         
  -5   8   9         22.31        -21.29        49.23 o                         
  -4   8   9          2.81         13.21        52.51 o                         
  -3   8   9          2.18        -15.58        75.98 o                         
  -2   8   9         95.90        157.57        77.23 o                         
  -1   8   9        312.79        368.20        92.72 o                         
   0   8   9         22.59         -3.53        78.93 o                         
   1   8   9          2.53       -101.42        67.61 o                         
   2   8   9         11.90         10.33        90.48 o                         
   3   8   9        147.26        128.35        85.67 o                         
   4   8   9        118.07        188.56        92.60 o                         
   5   8   9        364.30        548.13       122.14 o                         
   6   8   9        393.36        384.86        94.64 o                         
 -11   9   9        231.97        174.11        92.55 o                         
 -10   9   9        848.16        769.50       177.07 o                         
  -9   9   9        269.26        264.24        68.98 o                         
  -8   9   9        341.05        375.44        76.16 o                         
  -7   9   9       1527.96       1487.36       104.42 o                         
  -6   9   9        364.06        465.11        76.55 o                         
  -5   9   9        576.39        653.50        79.70 o                         
  -4   9   9       1503.25       1511.66       121.40 o                         
  -3   9   9        512.09        825.76       292.29 o                         
  -2   9   9        451.27        838.23       160.19 o                         
  -1   9   9        450.64        426.43       199.53 o                         
   0   9   9         63.23        -87.51        78.34 o                         
   1   9   9          6.67        -70.22        71.96 o                         
   2   9   9        133.94         17.42        91.20 o                         
   3   9   9         67.03         82.30       107.76 o                         
   4   9   9          0.62       -115.17        76.78 o                         
   5   9   9          8.56         73.16       101.44 o                         
 -11  10   9        187.47        150.08        92.52 o                         
 -10  10   9         53.06         22.65        79.97 o                         
  -9  10   9          2.12        -86.61        62.63 o                         
  -8  10   9        201.02        111.22        63.65 o                         
  -7  10   9         34.25         29.23        56.99 o                         
  -6  10   9          2.90         20.90        56.66 o                         
  -5  10   9        211.20        194.86        63.46 o                         
  -4  10   9          0.64        -31.02        47.75 o                         
  -3  10   9        236.86        298.86       148.89 o                         
  -2  10   9        256.45        207.92       160.95 o                         
  -1  10   9        243.09        195.07       105.55 o                         
   0  10   9        324.68        410.76        98.97 o                         
   1  10   9        195.39        228.69       182.43 o                         
   2  10   9         54.07        -70.93        79.30 o                         
   3  10   9        145.46         57.87        83.47 o                         
   4  10   9        123.72        147.60        84.42 o                         
   5  10   9        338.52        378.69       115.10 o                         
 -10  11   9         63.39         22.00        86.37 o                         
  -9  11   9          7.45         -4.11        68.78 o                         
  -8  11   9         51.48        -47.91        65.94 o                         
  -7  11   9        572.23        655.66        89.25 o                         
  -6  11   9       1405.69       1288.70       125.73 o                         
  -5  11   9       1483.47       1430.22       111.18 o                         
  -4  11   9        337.35        327.47        65.10 o                         
  -3  11   9         28.21          2.09        91.13 o                         
  -2  11   9         28.88          2.53        70.33 o                         
  -1  11   9         83.34         -7.75        85.13 o                         
   0  11   9          4.53        -59.77        80.32 o                         
   1  11   9          8.13          5.27        69.96 o                         
   2  11   9        113.17         98.78        91.23 o                         
   3  11   9         57.39         24.94        85.73 o                         
   4  11   9          0.17        -51.02        83.50 o                         
 -10  12   9         63.43        -12.17        69.10 o                         
  -9  12   9          2.91        -91.07        60.71 o                         
  -8  12   9         34.80        -27.78        64.77 o                         
  -7  12   9          0.31        -14.20        56.78 o                         
  -6  12   9          0.05        -48.39        52.30 o                         
  -5  12   9         77.47          6.65        58.36 o                         
  -4  12   9         28.54         22.58        47.87 o                         
  -3  12   9         13.58       -138.03       111.15 o                         
  -2  12   9        254.38        316.30        92.20 o                         
  -1  12   9        164.50        112.85        85.27 o                         
   0  12   9        484.62        386.33       139.37 o                         
   1  12   9        421.05        557.24       122.11 o                         
   2  12   9         58.84        -10.77       115.46 o                         
   3  12   9        135.74        138.67        97.31 o                         
   4  12   9        231.71        264.73        98.75 o                         
  -9  13   9         16.02        -58.90        66.84 o                         
  -8  13   9        104.23        -11.27        66.31 o                         
  -7  13   9        320.72        282.22        77.43 o                         
  -6  13   9         33.56        -86.81        59.14 o                         
  -5  13   9        138.41         31.57        75.44 o                         
  -4  13   9        272.62         97.80       101.45 o                         
  -3  13   9          4.98        -61.22       121.52 o                         
  -2  13   9         19.49       -112.71        75.14 o                         
  -1  13   9         37.82        -81.86        75.78 o                         
   0  13   9          6.80       -112.60        79.54 o                         
   1  13   9         88.70        157.42        85.21 o                         
   2  13   9          6.54        -41.35        86.03 o                         
   3  13   9          2.35         17.97        89.74 o                         
  -8  14   9         76.35        -40.83        67.77 o                         
  -7  14   9         91.11         40.52        65.26 o                         
  -6  14   9          0.32        -91.68        61.12 o                         
  -5  14   9         63.91         -8.74        58.41 o                         
  -4  14   9        199.76         90.59       104.63 o                         
  -3  14   9        206.32         66.99        91.34 o                         
  -2  14   9        142.02         54.84       107.35 o                         
  -1  14   9        289.46        201.90        83.68 o                         
   0  14   9        697.23        858.28       209.39 o                         
   1  14   9        368.07        428.11       204.57 o                         
   2  14   9        544.37        682.30       115.48 o                         
  -7  15   9          4.32        -94.71        63.14 o                         
  -6  15   9         50.68        -25.98        61.84 o                         
  -5  15   9         16.81        -86.24        62.05 o                         
  -4  15   9          7.64       -166.43       110.95 o                         
  -3  15   9          6.98       -103.78       100.93 o                         
  -2  15   9         33.06         87.48       116.75 o                         
  -1  15   9          5.86        -39.60        79.71 o                         
   0  15   9          5.42         26.31        93.92 o                         
   1  15   9          3.97       -103.59        88.43 o                         
  -6  16   9         32.94       -105.66        70.44 o                         
  -5  16   9         15.84        -90.04        69.13 o                         
  -4  16   9        137.63       -104.83       122.03 o                         
  -3  16   9        140.20         36.94       102.48 o                         
  -2  16   9        125.11        109.35       154.25 o                         
  -1  16   9        322.50        355.71       112.42 o                         
   0  16   9        179.61        149.08       109.18 o                         
 -12   0  10        581.51        785.39       182.55 o                         
 -11   0  10       1435.45       1438.39       228.92 o                         
 -10   0  10       1760.02       1355.40       209.29 o                         
  -9   0  10        854.34        989.37       181.19 o                         
  -8   0  10       2565.23       2627.55       271.68 o                         
  -7   0  10       4741.00       4436.02       397.69 o                         
  -6   0  10       1808.35       1663.92       211.21 o                         
  -5   0  10       3727.07       3378.74       214.84 o                         
  -4   0  10       2452.03       2435.83       183.60 o                         
  -3   0  10        566.45        552.91       118.94 o                         
  -2   0  10        270.04        164.38        88.55 o                         
  -1   0  10         18.26        -45.69        80.27 o                         
   0   0  10          7.47        -78.86        98.53 o                         
   1   0  10          9.00       -128.63       100.48 o                         
   2   0  10          0.19        -21.77       109.59 o                         
   3   0  10         57.32         32.29       100.09 o                         
   4   0  10        183.28        157.66       136.77 o                         
   5   0  10        274.44       2344.72       951.04 o                         
 -12   1  10          3.25        -45.58        81.12 o                         
 -11   1  10         17.04         -0.54        77.92 o                         
 -10   1  10         16.74        -97.61        65.07 o                         
  -9   1  10         91.93         15.47        66.54 o                         
  -8   1  10         96.39         38.20        61.31 o                         
  -7   1  10         69.08         40.11        61.73 o                         
  -6   1  10        295.29        272.22        53.29 o                         
  -5   1  10         93.55        116.56        44.41 o                         
  -4   1  10        195.71        195.20        45.81 o                         
  -3   1  10        163.01        120.78        68.19 o                         
  -2   1  10         17.52        -40.12        63.88 o                         
  -1   1  10          0.24        -39.46        65.39 o                         
   0   1  10          0.28         -8.35        64.25 o                         
   1   1  10         99.35         43.02        71.80 o                         
   2   1  10         18.79       -116.31        77.54 o                         
   3   1  10        171.02        134.56        85.76 o                         
   4   1  10         33.91         40.96       104.82 o                         
   5   1  10          3.04        -70.39       370.46 o                         
 -12   2  10        534.51        397.42       150.31 o                         
 -11   2  10        897.47        965.40       134.08 o                         
 -10   2  10        646.50        767.06       121.67 o                         
  -9   2  10        857.99        919.86       180.72 o                         
  -8   2  10       2752.22       2308.69       213.63 o                         
  -7   2  10       3357.24       2890.23       199.71 o                         
  -6   2  10       2272.52       2126.78       127.68 o                         
  -5   2  10       1504.70       1257.05        81.15 o                         
  -4   2  10        839.26        862.32       110.23 o                         
  -3   2  10        443.34        465.90        89.52 o                         
  -2   2  10        207.99        153.36        72.94 o                         
  -1   2  10          1.55        -82.17        61.96 o                         
   0   2  10         22.25        -26.75        57.42 o                         
   1   2  10          8.94        -13.09        80.80 o                         
   2   2  10         22.14         76.23       116.07 o                         
   3   2  10         19.42         78.27       127.90 o                         
   4   2  10        215.23         47.73       131.65 o                         
   5   2  10        114.66        177.66       285.42 o                         
 -12   3  10         36.78        -78.16        73.70 o                         
 -11   3  10         43.05        -24.62        78.26 o                         
 -10   3  10          8.41         -6.01        74.41 o                         
  -9   3  10         11.85        -61.28        68.09 o                         
  -8   3  10         11.73        -98.66        75.42 o                         
  -7   3  10        554.70        499.48        93.04 o                         
  -6   3  10        609.11        379.75       129.68 o                         
  -5   3  10          3.01        -43.80        39.26 o                         
  -4   3  10        198.97        140.40        52.23 o                         
  -3   3  10         20.49        -39.49        58.40 o                         
  -2   3  10        420.94        341.21        78.05 o                         
  -1   3  10          2.85         34.94        70.00 o                         
   0   3  10         27.26        -34.26        69.78 o                         
   1   3  10        313.49        468.31       125.13 o                         
   2   3  10        809.06        532.02       132.24 o                         
   3   3  10        660.87        641.07       160.10 o                         
   4   3  10        176.85        136.38       116.16 o                         
   5   3  10         40.23         60.61       201.84 o                         
 -12   4  10        702.45        646.09       113.19 o                         
 -11   4  10        947.99       1106.47       141.30 o                         
 -10   4  10       1121.52       1238.06       141.51 o                         
  -9   4  10        962.55       1183.85       189.37 o                         
  -8   4  10        571.43        500.41       134.14 o                         
  -7   4  10        515.54        608.40        77.29 o                         
  -6   4  10        160.03         45.58        66.33 o                         
  -5   4  10        376.92        340.73        54.52 o                         
  -4   4  10        298.67        264.74        70.36 o                         
  -3   4  10         18.00         77.56        64.73 o                         
  -2   4  10        890.74        891.86       155.96 o                         
  -1   4  10        509.17        430.27       132.33 o                         
   0   4  10         61.71         42.13       109.00 o                         
   1   4  10         17.90         42.57       114.61 o                         
   2   4  10          1.49         22.40       109.20 o                         
   3   4  10         38.88        -62.83       113.92 o                         
   4   4  10          9.94        -90.81       213.48 o                         
   5   4  10         50.07        120.09        85.15 o                         
 -12   5  10         42.89        -92.80        75.23 o                         
 -11   5  10        152.87         -4.67        68.97 o                         
 -10   5  10         13.75         19.39        91.42 o                         
  -9   5  10          5.90         67.31        95.42 o                         
  -8   5  10          6.75        -53.89        68.34 o                         
  -7   5  10        214.31        190.18        67.64 o                         
  -6   5  10        160.74         -5.03        52.96 o                         
  -5   5  10         12.11        -39.65        45.69 o                         
  -4   5  10        584.70        579.85       137.40 o                         
  -3   5  10        125.48         39.11       103.40 o                         
  -2   5  10        179.57         23.82        86.50 o                         
  -1   5  10          5.71       -119.38        84.94 o                         
   0   5  10        335.97        423.50       137.89 o                         
   1   5  10        682.69        608.88       152.94 o                         
   2   5  10        700.91        823.82       172.03 o                         
   3   5  10        848.21       1420.92      3256.72 o                         
   4   5  10        411.74        430.56       249.21 o                         
   5   5  10        237.56        163.17        92.66 o                         
 -11   6  10        729.44        534.70       142.95 o                         
 -10   6  10       1091.78       1031.89       190.30 o                         
  -9   6  10        644.16        863.18       115.98 o                         
  -8   6  10        153.84        177.29        65.02 o                         
  -7   6  10         14.28        -55.60        57.36 o                         
  -6   6  10          8.49        -72.81        48.54 o                         
  -5   6  10        119.90        129.89        54.52 o                         
  -4   6  10        471.57        404.12       134.33 o                         
  -3   6  10        957.07        890.45       164.68 o                         
  -2   6  10        304.51        272.17       122.40 o                         
  -1   6  10        505.58        665.91       153.96 o                         
   0   6  10        252.59        293.45       126.30 o                         
   1   6  10          1.35        171.69       124.10 o                         
   2   6  10         37.69         98.62       120.62 o                         
   3   6  10         13.82        -71.32       130.34 o                         
   4   6  10          7.24        111.62       103.51 o                         
 -11   7  10          3.84         18.12       100.63 o                         
 -10   7  10          3.12        -16.83        82.68 o                         
  -9   7  10         39.19         42.74        76.22 o                         
  -8   7  10          1.44         60.87        60.51 o                         
  -7   7  10        448.72        480.59        77.46 o                         
  -6   7  10        310.40        223.26        63.26 o                         
  -5   7  10        436.60        389.30        70.32 o                         
  -4   7  10        825.40        751.93       160.78 o                         
  -3   7  10         46.65        170.52       615.91 o                         
  -2   7  10        343.85        224.05       107.64 o                         
  -1   7  10       1130.67        927.27       165.80 o                         
   0   7  10        622.95       1446.63      3259.10 o                         
   1   7  10        382.91        622.09      1389.49 o                         
   2   7  10        581.91       1091.62       965.33 o                         
   3   7  10        551.91        845.86       744.55 o                         
   4   7  10        384.95        332.90       113.58 o                         
 -11   8  10        110.29        163.63        82.47 o                         
 -10   8  10        356.42        317.56        91.94 o                         
  -9   8  10        265.86        345.33        89.67 o                         
  -8   8  10        268.90        236.79        77.21 o                         
  -7   8  10        265.95        332.12        73.55 o                         
  -6   8  10         34.20         -8.19        51.22 o                         
  -5   8  10         80.34          9.07        54.13 o                         
  -4   8  10        175.39         -3.31       113.88 o                         
  -3   8  10        378.98        688.34       488.82 o                         
  -2   8  10         88.83        194.81       376.38 o                         
  -1   8  10        125.31        296.16       544.58 o                         
   0   8  10          1.31         14.05       159.85 o                         
   1   8  10         24.96         81.69       143.49 o                         
   2   8  10         41.07       -102.59        98.79 o                         
   3   8  10         68.62          5.36       109.62 o                         
   4   8  10         11.47        -38.41        94.81 o                         
 -10   9  10         15.02        -76.18        73.51 o                         
  -9   9  10         82.07         32.87        81.36 o                         
  -8   9  10         28.12         -9.80        62.06 o                         
  -7   9  10         52.80        -15.45        60.28 o                         
  -6   9  10        378.66        317.11        67.07 o                         
  -5   9  10        205.88        116.45        59.49 o                         
  -4   9  10        442.64        574.20       158.39 o                         
  -3   9  10       1918.73       2119.47      1177.06 o                         
  -2   9  10       1737.23       2259.38      1086.61 o                         
  -1   9  10       1012.01       1593.40      1098.13 o                         
   0   9  10        704.42       1260.03       990.03 o                         
   1   9  10        304.60        464.40       395.57 o                         
   2   9  10        498.20        701.60       281.30 o                         
   3   9  10        185.19        216.24       121.89 o                         
 -10  10  10        182.36        143.84        93.64 o                         
  -9  10  10         87.82         51.04        70.24 o                         
  -8  10  10          4.98        -90.33        60.22 o                         
  -7  10  10         69.62         93.03        66.36 o                         
  -6  10  10        715.16        713.82        91.59 o                         
  -5  10  10         92.24        209.81        92.24 o                         
  -4  10  10          0.80       -141.05       121.91 o                         
  -3  10  10         68.14         85.63       127.27 o                         
  -2  10  10          4.28        261.99       151.14 o                         
  -1  10  10          0.69        -23.08        80.80 o                         
   0  10  10          6.09        -52.31        87.31 o                         
   1  10  10          9.37         66.18       156.13 o                         
   2  10  10         10.87         18.49       119.96 o                         
   3  10  10         24.47        -71.29        93.67 o                         
  -9  11  10         98.67        -15.27        73.76 o                         
  -8  11  10        202.47        187.43        76.15 o                         
  -7  11  10        228.65        239.65        73.02 o                         
  -6  11  10        303.44        280.79        76.11 o                         
  -5  11  10        475.30        473.65       115.49 o                         
  -4  11  10        712.65        686.72       112.80 o                         
  -3  11  10       1242.21       1192.38       212.02 o                         
  -2  11  10       1187.54       1505.64       441.98 o                         
  -1  11  10       1169.68       1635.66       506.57 o                         
   0  11  10        967.84       1498.50       767.85 o                         
   1  11  10        378.93        364.96       115.31 o                         
   2  11  10        129.85        374.24       258.02 o                         
  -8  12  10        103.88         16.60        68.80 o                         
  -7  12  10        107.31         28.33        69.93 o                         
  -6  12  10         94.55         31.72        62.79 o                         
  -5  12  10        246.08        185.54       106.49 o                         
  -4  12  10         27.62        -46.77       101.52 o                         
  -3  12  10         51.67         25.81       108.86 o                         
  -2  12  10          5.50          9.70       102.11 o                         
  -1  12  10         11.36       -102.38        99.78 o                         
   0  12  10         10.22        -56.44       151.01 o                         
   1  12  10          2.51        -85.80        86.65 o                         
  -7  13  10        155.98        132.87        75.85 o                         
  -6  13  10        213.11        187.38        75.20 o                         
  -5  13  10        420.99        328.91       109.74 o                         
  -4  13  10        319.95        390.19       125.39 o                         
  -3  13  10        571.61        430.95       169.11 o                         
  -2  13  10        416.16        376.99       167.06 o                         
  -1  13  10        405.90        499.15       127.35 o                         
   0  13  10        604.17       1172.73       344.43 o                         
  -6  14  10         14.75        -58.68        63.89 o                         
  -5  14  10          1.71         44.00       110.39 o                         
  -4  14  10         14.23        -98.41        90.30 o                         
  -3  14  10          3.49        -77.92       115.76 o                         
  -2  14  10         41.80        -63.22       138.81 o                         
  -1  14  10          1.41       -128.24        85.49 o                         
 -11   1  11         35.48         18.38        75.84 o                         
 -10   1  11         88.35        -38.19        74.96 o                         
  -9   1  11          2.98        -30.51        72.44 o                         
  -8   1  11         36.94        -54.82        66.61 o                         
  -7   1  11        321.75        223.78        82.39 o                         
  -6   1  11         35.90         20.81        48.41 o                         
  -5   1  11         43.04         21.45        42.55 o                         
  -4   1  11          1.00        -16.50        65.99 o                         
  -3   1  11        537.70        580.28       100.78 o                         
  -2   1  11        968.60       1150.48       135.04 o                         
  -1   1  11        461.64        429.75        99.64 o                         
   0   1  11        412.67        539.77       174.71 o                         
   1   1  11        236.12        162.95        95.96 o                         
   2   1  11        107.25         79.59        86.52 o                         
   3   1  11        328.63        410.25       153.67 o                         
 -11   2  11          4.36        -77.35        79.53 o                         
 -10   2  11         44.61         23.77        79.64 o                         
  -9   2  11         32.99        -57.72        72.89 o                         
  -8   2  11          3.03        -13.97        61.07 o                         
  -7   2  11        351.52        318.08        92.74 o                         
  -6   2  11       1352.66       1189.37        95.98 o                         
  -5   2  11        392.31        410.11        69.84 o                         
  -4   2  11          0.77        -75.14        68.17 o                         
  -3   2  11          9.99        -70.39        67.99 o                         
  -2   2  11         49.37        -28.62        73.22 o                         
  -1   2  11         11.77        -18.68        75.99 o                         
   0   2  11         41.39         40.82        73.22 o                         
   1   2  11         82.85         54.22        91.16 o                         
   2   2  11        232.46        131.26       119.38 o                         
   3   2  11         66.02         54.60       140.27 o                         
 -11   3  11        134.02         40.08        77.59 o                         
 -10   3  11         62.38        -33.59        69.78 o                         
  -9   3  11         60.11         37.10        69.36 o                         
  -8   3  11        149.72        133.28        76.03 o                         
  -7   3  11        408.22        288.63        79.69 o                         
  -6   3  11         54.02         26.40        50.51 o                         
  -5   3  11         82.93         33.56       104.72 o                         
  -4   3  11         66.22         26.73       108.49 o                         
  -3   3  11        242.84        312.97       180.53 o                         
  -2   3  11        567.03        585.10       103.95 o                         
  -1   3  11        226.68        185.49        82.48 o                         
   0   3  11        435.74        616.57       163.36 o                         
   1   3  11        458.32        378.16       128.78 o                         
   2   3  11        192.94        211.77       141.83 o                         
   3   3  11        574.23        455.65       164.48 o                         
 -10   4  11         15.91         10.08        73.97 o                         
  -9   4  11        394.25        382.43        97.14 o                         
  -8   4  11        637.33        606.66       121.35 o                         
  -7   4  11       1305.83       1462.26       145.58 o                         
  -6   4  11       1048.92       1159.86       128.18 o                         
  -5   4  11        516.48        485.02       139.79 o                         
  -4   4  11        896.77       1118.39       190.78 o                         
  -3   4  11        409.50        317.37       130.58 o                         
  -2   4  11         18.00         10.28        96.63 o                         
  -1   4  11         39.74         26.98       116.55 o                         
   0   4  11        254.93        347.23       145.34 o                         
   1   4  11         65.76        -17.53       119.53 o                         
   2   4  11        100.27         82.31       127.95 o                         
   3   4  11         44.41         78.37       114.12 o                         
 -10   5  11        889.20        661.89       103.04 o                         
  -9   5  11        351.52        492.52       140.81 o                         
  -8   5  11        144.80        118.06       103.65 o                         
  -7   5  11          1.99        -54.83        64.99 o                         
  -6   5  11        110.20         51.35        60.34 o                         
  -5   5  11         10.97         -3.81        74.43 o                         
  -4   5  11        113.02        152.01       121.72 o                         
  -3   5  11        356.80        178.36       113.63 o                         
  -2   5  11         57.40        -29.37       115.53 o                         
  -1   5  11        272.41        211.29       136.09 o                         
   0   5  11        614.99        754.41       172.18 o                         
   1   5  11        694.23        606.00       147.87 o                         
   2   5  11        558.78        403.38       137.94 o                         
   3   5  11        227.89        229.02       145.53 o                         
 -10   6  11        293.57        158.25       102.92 o                         
  -9   6  11        380.88        413.91       123.18 o                         
  -8   6  11        405.54        358.62       120.11 o                         
  -7   6  11        638.71        632.34        83.72 o                         
  -6   6  11        792.41        790.69        89.54 o                         
  -5   6  11        830.42        782.31       115.35 o                         
  -4   6  11       1046.91        916.26       181.53 o                         
  -3   6  11        515.80        492.47       151.57 o                         
  -2   6  11         26.64        -48.32        94.73 o                         
  -1   6  11        235.46        260.38       140.71 o                         
   0   6  11        428.89        402.31       134.82 o                         
   1   6  11          5.53          2.09       100.48 o                         
   2   6  11         16.67         54.70       129.85 o                         
  -9   7  11        199.67        201.60       125.17 o                         
  -8   7  11         23.28         35.49        80.52 o                         
  -7   7  11         23.75        -10.22        59.35 o                         
  -6   7  11        112.39         69.52        58.99 o                         
  -5   7  11        133.37        199.56        92.15 o                         
  -4   7  11          3.00        -11.25       111.88 o                         
  -3   7  11          2.27        -77.30       112.71 o                         
  -2   7  11          2.29       -136.43       119.72 o                         
  -1   7  11         71.20         24.65       122.93 o                         
   0   7  11        160.90         83.14       106.91 o                         
   1   7  11        301.87        343.57       152.06 o                         
   2   7  11        398.59        323.56       151.87 o                         
  -9   8  11        580.58        715.18       117.25 o                         
  -8   8  11        250.72        372.29       101.49 o                         
  -7   8  11        707.91        714.94        91.63 o                         
  -6   8  11        820.31        790.40       287.76 o                         
  -5   8  11        381.99        346.78       100.13 o                         
  -4   8  11        600.77        723.19       169.84 o                         
  -3   8  11        938.65        901.94       169.60 o                         
  -2   8  11        848.00        823.96       183.57 o                         
  -1   8  11        405.80        305.78       126.00 o                         
   0   8  11         41.84        -33.36       105.94 o                         
   1   8  11         46.24         58.69       130.87 o                         
  -8   9  11         87.98         58.02        71.34 o                         
  -7   9  11         16.97        -44.35        61.48 o                         
  -6   9  11         16.88       -156.20       164.21 o                         
  -5   9  11        104.30         36.41        90.23 o                         
  -4   9  11          3.55        -59.47       126.88 o                         
  -3   9  11          2.34        122.50       109.30 o                         
  -2   9  11          3.39        190.91       138.96 o                         
  -1   9  11         63.03         -3.36       130.09 o                         
   0   9  11         63.74        -18.46       109.49 o                         
   1   9  11        112.58         29.74       204.32 o                         
  -8  10  11        314.47        311.26        81.38 o                         
  -7  10  11        147.36        157.54        74.46 o                         
  -6  10  11        287.48        188.45        93.55 o                         
  -5  10  11        102.91         98.51        96.47 o                         
  -4  10  11        123.91        197.31       126.10 o                         
  -3  10  11        569.53        561.97       169.64 o                         
  -2  10  11        734.31       1737.06      1633.90 o                         
  -1  10  11        428.90       1006.21      1153.97 o                         
   0  10  11        122.24         -4.32       122.43 o                         
  -7  11  11         69.32         42.89        68.70 o                         
  -6  11  11         12.63        -15.11        92.23 o                         
  -5  11  11         10.60        -47.37        95.50 o                         
  -4  11  11          1.06         -7.88       101.76 o                         
  -3  11  11          4.41        -53.82       135.94 o                         
  -2  11  11         10.24         14.76       131.07 o                         
  -1  11  11         12.65       -143.11       168.35 o                         
  -5  12  11        588.81        793.48       142.93 o                         
  -4  12  11        719.01        869.65       145.18 o                         
  -3  12  11        257.41        245.53       153.47 o                         
  -9   0  12        213.07         95.27       110.61 o                         
  -8   0  12        206.45        315.23       122.84 o                         
  -7   0  12         49.11         61.76        92.54 o                         
  -5   0  12        625.43        737.41       158.73 o                         
  -4   0  12       1941.95       1610.57       200.57 o                         
  -3   0  12       1541.55       1704.72       238.42 o                         
  -2   0  12       1452.37       1718.06       249.47 o                         
  -1   0  12       1548.39       1664.97       248.45 o                         
   0   0  12        854.62        744.18       185.91 o                         
  -9   1  12         82.45         12.86        75.85 o                         
  -8   1  12         12.91        -37.66        69.51 o                         
  -7   1  12          0.23          1.07        64.56 o                         
  -5   1  12         56.98        112.14       110.42 o                         
  -4   1  12        106.98        183.89        92.52 o                         
  -3   1  12         13.75        121.13        79.02 o                         
  -2   1  12         12.17        140.93        93.38 o                         
  -1   1  12         27.42        185.84        96.85 o                         
   0   1  12         59.32         80.61        99.39 o                         
   1   1  12          1.58        -39.40        88.47 o                         
  -9   2  12        292.61        277.72        91.70 o                         
  -8   2  12        543.02        539.85       100.32 o                         
  -7   2  12        131.97        111.33        74.30 o                         
  -6   2  12        386.93        207.34       126.20 o                         
  -5   2  12       1291.79       1350.43       217.33 o                         
  -4   2  12        747.12        975.63       129.25 o                         
  -3   2  12       1277.51       1511.58       157.49 o                         
  -2   2  12       1856.08       1753.29       150.49 o                         
  -1   2  12        929.13       1077.14       142.49 o                         
   0   2  12        527.39        473.00       109.44 o                         
  -9   3  12         94.84        191.11        86.31 o                         
  -8   3  12        137.23        106.28        74.65 o                         
  -7   3  12        100.79         32.96        67.68 o                         
  -6   3  12         52.62         -4.90        66.37 o                         
  -5   3  12         33.52          1.22       115.48 o                         
  -4   3  12          7.06       -111.14        77.09 o                         
  -3   3  12          0.22         32.21        86.12 o                         
  -2   3  12         32.34         69.87        86.16 o                         
  -1   3  12          6.15        139.40       137.30 o                         
   0   3  12         38.73        101.99       142.51 o                         
  -8   4  12        189.68        150.70        76.14 o                         
  -7   4  12        440.85        380.40       117.04 o                         
  -6   4  12        672.34        643.42       197.04 o                         
  -5   4  12        384.59        467.24       142.95 o                         
  -4   4  12        317.12        437.72       156.40 o                         
  -3   4  12        590.19        536.74       162.19 o                         
  -2   4  12        668.48        769.31       180.94 o                         
  -1   4  12        346.62        267.40       149.09 o                         
   0   4  12        527.45        407.52       143.59 o                         
  -8   5  12        117.33         50.19        64.43 o                         
  -6   5  12         75.07        151.82       127.71 o                         
  -5   5  12         42.57         37.41       134.72 o                         
  -4   5  12          4.88         18.41       120.11 o                         
  -3   5  12         15.35        -61.22       121.81 o                         
  -2   5  12         28.26         56.21       129.61 o                         
  -1   5  12          0.35       -152.65       126.10 o                         
   0   5  12         41.97         23.04       111.98 o                         
  -7   6  12        476.42        458.08       165.16 o                         
  -6   6  12        609.67        593.49       168.43 o                         
  -5   6  12        571.97        731.08       172.27 o                         
  -4   6  12        352.23        422.09       156.30 o                         
  -3   6  12        147.00        131.65       132.48 o                         
  -2   6  12        114.14        103.45       117.77 o                         
  -1   6  12        229.71        210.75       151.38 o                         
  -7   7  12         51.84          8.18       123.18 o                         
  -6   7  12         68.07        109.15       130.92 o                         
  -5   7  12        124.48        148.38       103.88 o                         
  -4   7  12        318.63        470.45       164.77 o                         
  -3   7  12        230.97         63.81       139.35 o                         
  -2   7  12        117.08        112.90       141.35 o                         
  -5   8  12         99.01         47.39        92.99 o                         
  -4   8  12         88.41         19.53       141.35 o                         
  -3   8  12         79.68        230.82       157.32 o                         
                                                                                
